# Supplementary material for: Phylogenomic and Structural Analysis of the Monkeypox Virus Shows Evolution towards Increased Stability
Source: Viruses. 2022 Dec 31;15(1):127. doi: 10.3390/v15010127 (PMC9864997; doi:10.3390/v15010127)
Supplement: Supplementary file 1 [file viruses-15-00127-s001.zip]

Archive with 2 entries (2 files):
- Supplementary Figures.pdf
- Supplimentary File S1..xlsx
