# Supplementary material for: Phylogenomic and Structural Analysis of the Monkeypox Virus Shows Evolution towards Increased Stability
Source: Viruses. 2022 Dec 31;15(1):127. doi: 10.3390/v15010127 (PMC9864997; doi:10.3390/v15010127)
Supplement: Supplementary file 1 [file viruses-15-00127-s001.zip › Supplimentary File S1..xlsx]

## Sheet: 1930sequences Netclade analysis
seqName	clade	outbreak	lineage	qc.overallScore	qc.overallStatus	totalSubstitutions	totalDeletions	totalInsertions	totalFrameShifts	totalAminoacidSubstitutions	totalAminoacidDeletions	totalAminoacidInsertions	totalMissing	totalNonACGTNs	totalPcrPrimerChanges	substitutions	deletions	insertions	privateNucMutations.reversionSubstitutions	privateNucMutations.labeledSubstitutions	privateNucMutations.unlabeledSubstitutions	privateNucMutations.totalReversionSubstitutions	privateNucMutations.totalLabeledSubstitutions	privateNucMutations.totalUnlabeledSubstitutions	privateNucMutations.totalPrivateSubstitutions	frameShifts	aaSubstitutions	aaDeletions	aaInsertions	missing	nonACGTNs	pcrPrimerChanges	alignmentScore	alignmentStart	alignmentEnd	coverage	qc.missingData.missingDataThreshold	qc.missingData.score	qc.missingData.status	qc.missingData.totalMissing	qc.mixedSites.mixedSitesThreshold	qc.mixedSites.score	qc.mixedSites.status	qc.mixedSites.totalMixedSites	qc.privateMutations.cutoff	qc.privateMutations.excess	qc.privateMutations.score	qc.privateMutations.status	qc.privateMutations.total
hMpxV/Brazil/RS-CEVS-CDCT131/2022|EPI_ISL_15165603|2022-08-10	IIb	hMPXV-1	B.1.9	0.041332	good	71	116	39	0	29	0	0	1073	0	0	T495C,G1262A,G2591A,G3111A,G3522A,C3818T,C7771T,G14000T,G15428A,A18769G,G21723A,C23564T,G25661A,T28175C,G30367A,G31053A,G34459A,G37202A,G38360A,C38662T,C39119T,C39139T,G52885A,G54117A,G54635A,G64297A,C72362T,C73066T,G73239A,G74205A,G77383A,G81275A,A81977G,C82373T,G82451A,C83326T,C84587T,G87230A,G87297A,G91728A,G95034A,A100261G,C103427T,C119296T,C121320T,G124130A,G124674A,G125249A,C128698T,G134122…	577-579,133164-133173,179077-179175,196601-196604	133077:TTT,173273:ATATATATATATATATATATATATATATATATATAT			T495C,C103427T,G134122T	0	0	3	3		OPG001:S105L,OPG002:S54F,OPG003:D264N,OPG025:A423D,OPG047:R48C,OPG053:P78S,OPG056:E125K,OPG057:E353K,OPG071:L108F,OPG072:D56N,OPG092:D196N,OPG093:S30L,OPG093:D88N,OPG094:M142I,OPG098:E162K,OPG105:S734L,OPG109:H740Y,OPG118:K606E,OPG136:D98N,OPG139:A17T,OPG145:E62K,OPG145:R243Q,OPG145:E435K,OPG150:S307L,OPG176:H221Y,OPG193:L263F,OPG210:D209N,OPG210:P722S,OPG210:M1741I			530-544,580-596,738-767,12868-13059,70477-70518,70562-70784,70791,70793,70798,70803-70907,70909,70916-70918,70921,70925-70926,70928-71040,71191-71202,71207-71214,72072-72187,72233,107487,107491-107512,107517-107675,107689,107692,107696,107699-107700,107705,107710			588931	339	196872	0.991131	21000	0.365	good	1073	40	0	good	0	50	1	2	good	6
hMpxV/Portugal/INSA-PT0561/2022|EPI_ISL_15199694|2022-08-31	IIb	hMPXV-1	B.1.9	25.5935	good	75	82	78	0	32	0	0	11118	0	0	T594A,G1262A,G2591A,G3111A,G3522A,C3818T,C7771T,G14000T,G15428A,A18769G,G21723A,C23564T,G25661A,T28175C,G30367A,G31053A,C34432T,G34459A,G37202A,G38360A,C38662T,C39119T,C39139T,G52885A,G54117A,G54635A,G64297A,C72362T,C73066T,G73239A,G74205A,G77383A,G81275A,A81977G,C82373T,G82451A,C83326T,C84587T,G87230A,G87297A,G91728A,G95034A,A100261G,C119296T,C121320T,G124130A,G124674A,G125249A,C128698T,G145728A…	133164-133173,179077-179148	133077:TT,173207:ACCTGGAATTATTACCATAGAAGATGTTAGAAAAAATGATGCTGGTTATTATACATGTGTTTTAGAATATATATAT			-594A,G145728A,A190314G,A196616T	0	0	4	4		OPG001:S105L,OPG002:S54F,OPG003:D264N,OPG025:A423D,OPG047:R48C,OPG053:P78S,OPG053:E87K,OPG056:E125K,OPG057:E353K,OPG071:L108F,OPG072:D56N,OPG092:D196N,OPG093:S30L,OPG093:D88N,OPG094:M142I,OPG098:E162K,OPG105:S734L,OPG109:H740Y,OPG118:K606E,OPG136:D98N,OPG139:A17T,OPG145:E62K,OPG145:R243Q,OPG145:E435K,OPG150:S307L,OPG176:H221Y,OPG181:R249K,OPG193:L263F,OPG205:E390K,OPG210:D209N,OPG210:P722S,OPG210…			613-800,6118-6134,6137-6143,6148,6151-6273,6275,9438-9459,9617,9621,9627-9642,9654,9657-9658,10928-10930,10932-10945,10951-10970,10985,11806-11841,11845-11850,11853,11972,11978,12052,12102,12105-12241,12572,12586-12620,12740-13059,13081-13120,13470-13981,13983-13987,13990,14116-14521,16687-16742,16747-16749,16752,16755,16757,16759-16779,16784-16787,16790,16792-16914,16973-16978,17002-17005,17044,…			587499	593	196616	0.937609	21000	50.59	mediocre	11118	40	0	good	0	50	-1	0	good	4
hMpxV/Spain/un-IHC-347_R/2022|EPI_ISL_15292984|2022	IIb	hMPXV-1	B.1.8	0	good	71	36	745	0	32	0	0	0	0	0	G1262A,G2591A,G3111A,G3522A,C3818T,G5595A,C7771T,G14000T,G15428A,A18769G,G21723A,C23564T,G25661A,T28175C,G30367A,G31053A,G34459A,G37202A,G38360A,C38662T,C39119T,C39139T,G52885A,G54117A,G54635A,G64297A,C72362T,C73066T,G73239A,G74205A,G77383A,G78034A,C80111T,G81275A,A81977G,C82373T,G82451A,C83326T,C84587T,G87230A,G87297A,G91728A,G95034A,A100261G,C119296T,C121320T,G124130A,G124674A,G125249A,C128698T…	593-596,133078,133164-133173,150551-150567,196601-196604	0:ATATAATATTAATGTACTAAAACTTATGTATTATTAATTTATCTAACTAAAGTTAGTAAATTATATACATAATTTTATAATTAATTTA,4679:AACTAACTTATGACTTAACTAACTTATGACTTAACTAACTTATGACTTAACTAACTTATGACTTAACTAACTTATGACTTAACTAACTTATGACTTAACTAACTTATGACTTAACTAACTTATGACTT,173273:ATATAT,179076:ATATACATTATATACATTATATACATTATATACATTATATACATTATATACATTATATACATTATATACATTATATACATTATATACATTATATACATTATATACATTATATACATTATATACATTATATACATTATATACATTATATACATT…				0	0	0	0		NBT03_gp175:Q188*,OPG001:S105L,OPG002:S54F,OPG003:D264N,OPG015:Q188*,OPG025:A423D,OPG047:R48C,OPG053:P78S,OPG056:E125K,OPG057:E353K,OPG071:L108F,OPG072:D56N,OPG092:D196N,OPG093:S30L,OPG093:D88N,OPG094:M142I,OPG098:E162K,OPG099:D124N,OPG105:S734L,OPG109:H740Y,OPG118:K606E,OPG136:D98N,OPG139:A17T,OPG145:E62K,OPG145:R243Q,OPG145:E435K,OPG150:S307L,OPG176:H221Y,OPG193:L263F,OPG210:D209N,OPG210:P722S,…						591181	0	197209	1	21000	0	good	0	40	0	good	0	50	-1	0	good	4
hMpxV/USA/WA-UW-080247/2022|EPI_ISL_15367957|2022-08	IIb	hMPXV-1	B.1.8	0	good	76	49	34	0	36	0	0	0	0	0	G902A,G1262A,G2591A,G3111A,G3522A,C3818T,G5595A,C7771T,G14000T,G15428A,A18769G,G21723A,C23564T,G25661A,T28175C,G30367A,G31053A,G34459A,G37202A,G38360A,C38662T,C39119T,C39139T,G52885A,G54117A,G54635A,G64297A,C68981T,C72362T,C73066T,G73239A,G74205A,G77383A,G81275A,A81977G,C82373T,G82451A,C83326T,C84587T,G87230A,G87297A,G91728A,G94092A,G95034A,A100261G,C119296T,C121320T,G124130A,G124674A,G125249A,C1…	593-594,133164-133173,150551-150567,179077-179094,196601-196602	0:TTTTAGTACATTAATATTAT,133077:TTT,173273:ATAT,197209:TAAATTY			C68981T,G94092A,G172483A,C185731T	0	0	4	4		NBT03_gp175:Q188*,OPG001:S105L,OPG001:S225L,OPG002:S54F,OPG003:D264N,OPG015:Q188*,OPG025:A423D,OPG047:R48C,OPG053:P78S,OPG056:E125K,OPG057:E353K,OPG071:L108F,OPG072:D56N,OPG087:S42L,OPG092:D196N,OPG093:S30L,OPG093:D88N,OPG094:M142I,OPG098:E162K,OPG105:S734L,OPG109:H740Y,OPG113:D788N,OPG118:K606E,OPG136:D98N,OPG139:A17T,OPG145:E62K,OPG145:R243Q,OPG145:E435K,OPG150:S307L,OPG176:H221Y,OPG193:L263F,O…						591134	0	197209	1	21000	0	good	0	40	0	good	0	50	0	0	good	5
hMpxV/Germany/un-RKI495/2022|EPI_ISL_15352305|2022-07	IIb	hMPXV-1	B.1.7	0	good	70	88	19	0	31	0	0	564	0	0	G1262A,G2591A,G3111A,G3522A,C3818T,C7771T,G14000T,G15428A,A18769G,G21723A,C23564T,C25644T,G25661A,T28175C,G30367A,G31053A,G34459A,G37202A,G38360A,C38662T,C39119T,C39139T,G52885A,G54117A,G54635A,G64297A,C72362T,C73066T,G73239A,G74205A,G77383A,G81275A,A81977G,C82373T,G82451A,C83326T,C84587T,G87230A,G87297A,G91728A,G95034A,A100261G,C119296T,C121320T,G124130A,G124674A,G125249A,C128698T,C139055T,G1484…	593-595,133164-133173,179077-179148,196601-196603	133077:TT,173267:TTTAGAATATATATATA				0	0	0	0		OPG001:S105L,OPG002:S54F,OPG003:D264N,OPG025:A423D,OPG047:R48C,OPG053:P78S,OPG056:E125K,OPG057:E353K,OPG071:L108F,OPG072:D56N,OPG092:D196N,OPG093:S30L,OPG093:D88N,OPG094:M142I,OPG098:E162K,OPG105:S734L,OPG109:H740Y,OPG118:K606E,OPG136:D98N,OPG139:A17T,OPG145:E62K,OPG145:R243Q,OPG145:E435K,OPG150:S307L,OPG156:E119K,OPG174:D209N,OPG176:H221Y,OPG193:L263F,OPG210:D209N,OPG210:P722S,OPG210:M1741I			14234-14235,14289-14322,18625,18635,89382-89384,102411-102415,116484,136532-136538,139820,146856-146907,163186-163237,163676,163702-163720,163877-163937,166693-166702,166726,166734,166743,166764,169296-169374,169737-169767,169923-169944,169991,173269-173297,174364-174445,174524,179167-179231			591047	0	197209	0.99714	21000	0	good	564	40	0	good	0	50	-5	0	good	0
hMpxV/Netherlands/un-EMC-NL041/2022|EPI_ISL_15267800|2022-08-29	IIb	hMPXV-1	B.1.6	0.258064	good	67	51	7	0	29	0	0	2016	0	0	G1262A,G2591A,G3111A,G3522A,C3818T,C7771T,G14000T,G15428A,A18769G,G21723A,C23564T,G25661A,T28175C,G30367A,G31053A,G34459A,G37202A,G38360A,C38662T,C39119T,C39139T,G52885A,G54117A,G54635A,G64297A,T70389G,C72362T,C73066T,G73239A,G74205A,G77383A,G81275A,C84587T,G87230A,G87297A,G91728A,G95034A,A100261G,C105831T,G111029A,C119296T,C121320T,G124130A,G124674A,G125249A,C128698T,G148412A,C150469T,A151461C,T…	593-595,133164-133173,150551-150567,179077-179094,196601-196603	133077:TTT,173273:ATAT			T70389G,C105831T,C164862T	0	0	3	3		OPG001:S105L,OPG002:S54F,OPG003:D264N,OPG025:A423D,OPG047:R48C,OPG053:P78S,OPG056:E125K,OPG057:E353K,OPG071:L108F,OPG072:D56N,OPG089:M175R,OPG092:D196N,OPG093:S30L,OPG093:D88N,OPG094:M142I,OPG098:E162K,OPG109:H740Y,OPG118:K606E,OPG136:D98N,OPG139:A17T,OPG145:E62K,OPG145:R243Q,OPG145:E435K,OPG150:S307L,OPG176:H221Y,OPG193:L263F,OPG210:D209N,OPG210:P722S,OPG210:M1741I			81859-83874			588551	436	196774	0.985361	21000	5.08	good	2016	40	0	good	0	50	-2	0	good	3
hMpxV/Spain/un-IHC-2362/2022|EPI_ISL_15293001|2022	IIb	hMPXV-1	B.1.5	0	good	68	36	670	0	29	0	0	38	0	0	G1262A,G2591A,G3111A,G3522A,C3818T,C7771T,G14000T,G15428A,A18769G,G21723A,C23564T,G25661A,T28175C,G30367A,G31053A,G34459A,G37202A,G38360A,C38662T,C39119T,C39139T,G52885A,G54117A,G54635A,G64297A,C70780T,C72362T,C73066T,G73239A,G74205A,G77383A,G81275A,A81977G,C82373T,G82451A,C83326T,C84587T,G87230A,G87297A,G91728A,G95034A,A100261G,C119296T,C121320T,G124130A,G124674A,G125249A,C128698T,G148412A,C1504…	593-596,133078,133164-133173,150551-150567,196601-196604	0:GTATTATTAATTTATCTAACTAAAGTTAGTAAATTATATACATAATTTTATAATTAATTTA,4679:AACTAACTTATGACTTAACTAACTTATGACTTAACTAACTTATGACTTAACTAACTTATGACTTAACTAACTTATGACTTAACTAACTTATGACTTAACTAACTTATGACTTAACTAACTTATGACTT,173273:ATATAT,179076:ATATACATTATATACATTATATACATTATATACATTATATACATTATATACATTATATACATTATATACATTATATACATTATATACATTATATACATTATATACATTATATACATTATATACATTATATACATTATATACATTATATACATTATATACATTATATACATTATATACATT…				0	0	0	0		OPG001:S105L,OPG002:S54F,OPG003:D264N,OPG025:A423D,OPG047:R48C,OPG053:P78S,OPG056:E125K,OPG057:E353K,OPG071:L108F,OPG072:D56N,OPG092:D196N,OPG093:S30L,OPG093:D88N,OPG094:M142I,OPG098:E162K,OPG105:S734L,OPG109:H740Y,OPG118:K606E,OPG136:D98N,OPG139:A17T,OPG145:E62K,OPG145:R243Q,OPG145:E435K,OPG150:S307L,OPG176:H221Y,OPG193:L263F,OPG210:D209N,OPG210:P722S,OPG210:M1741I			133043-133069,133072,133103-133112			591193	0	197209	0.999807	21000	0	good	38	40	0	good	0	50	-1	0	good	4
hMpxV/Germany/un-RKI496/2022|EPI_ISL_15352307|2022-09	IIb	hMPXV-1	B.1	1.44	good	73	88	18	0	33	0	0	84	0	0	G1262A,G2591A,G3111A,G3522A,C3818T,C7771T,G14000T,G15428A,A18769G,G21723A,C23564T,G25661A,T28175C,G30367A,G31053A,G34308A,G34459A,G36259A,G37202A,G38360A,C38662T,C39119T,C39139T,C40251T,G52885A,G54117A,G54635A,G64297A,C72362T,C73066T,G73239A,G74205A,G77383A,G81275A,A81977G,C82373T,G82451A,C83326T,C84587T,G87230A,G87297A,G91728A,G95034A,A100261G,C119296T,C121320T,G124130A,G124674A,G125249A,C128698…	593-595,133164-133173,179077-179148,196601-196603	133077:TT,173273:ATATATATATATATAT	T25967C		C40251T,C154472T,G167517A	1	0	3	4		OPG001:S105L,OPG002:S54F,OPG003:D264N,OPG025:A423D,OPG047:R48C,OPG053:P78S,OPG053:S128L,OPG056:E125K,OPG057:E353K,OPG058:D62N,OPG071:L108F,OPG072:D56N,OPG092:D196N,OPG093:S30L,OPG093:D88N,OPG094:M142I,OPG098:E162K,OPG105:S734L,OPG109:H740Y,OPG118:K606E,OPG136:D98N,OPG139:A17T,OPG145:E62K,OPG145:R243Q,OPG145:E435K,OPG150:S307L,OPG176:H221Y,OPG181:H21Y,OPG193:E62K,OPG193:L263F,OPG210:D209N,OPG210:P…			8009,8040-8054,169741-169808			591035	0	197209	0.999574	21000	0	good	84	40	0	good	0	50	6	12	good	11
hMpxV/Slovenia/UL-36/2022|EPI_ISL_15370053|2022-07	IIb	hMPXV-1	B.1.3	64.5688	mediocre	77	33	2525	4	34	0	8	1914	0	0	G1262A,G2591A,G3111A,G3522A,C3818T,C7771T,C8612T,G14000T,G15428A,A18769G,G21723A,C23564T,G25661A,T28175C,G30367A,G31053A,G34459A,G37202A,G38360A,C38662T,C39119T,C39139T,G52232A,G52885A,G54117A,G54635A,G55133A,C56018T,G64297A,C64426T,C64583A,C72362T,C73066T,G73239A,G74205A,G77383A,G81275A,A81977G,C82373T,G82451A,C83326T,C84587T,G87230A,G87297A,G91728A,G95034A,A100261G,C115217T,C119296T,C121320T,G1…	91,593-594,133164-133173,150551-150567,196601-196603	4679:AACTAACTTATGACTTAACTAACTTATGACTTAACTAACTTATGACTTAACTAACTNNNNNNNNNNNNNNNNNNNNNNNNNNNNNNNNNNNNNNNNNNNNNNNNNNNNNNNNNNNNNNNNNNNNNTT,24292:GTACCCATCAATATAAAATAAAATAATTATTCCTTACATCGTACCCATAAACAATATATTAAG,44905:GTCTTGCACGTAATCTATTATA,47006:TCCTTTATTTTATCTATATTGTATTCTACTCC,48210:TTCGTAGAAAGTATC,82735:GCATCTGTCATTGGCTGGACTCTTATCCGATCATAAATCGAACGTGGAA,89774:GCCCAAAACCAAACGAACCACTAC,106266:TAAATTCTCGAG…			C8612T,G52232A,C56018T,C64583A,C115217T,C183631T,G187156A	0	0	7	7	OPG064:332-738,OPG066:142-260,OPG105:538-1287,OPG125:464-552	NBT03_gp174:R84K,OPG001:S105L,OPG002:S54F,OPG003:D264N,OPG025:A423D,OPG047:R48C,OPG053:P78S,OPG056:E125K,OPG057:E353K,OPG071:L108F,OPG071:S736L,OPG072:D56N,OPG074:E370K,OPG074:R665C,OPG083:G45V,OPG092:D196N,OPG093:S30L,OPG093:D88N,OPG094:M142I,OPG098:E162K,OPG109:H740Y,OPG118:K606E,OPG136:D98N,OPG139:A17T,OPG145:E62K,OPG145:R243Q,OPG145:E435K,OPG150:S307L,OPG176:H221Y,OPG193:L263F,OPG210:D209N,OP…		OPG064:331:YNRLRAR,OPG066:141:E*NTI*IK*R,OPG068:3:IRRKY,OPG105:537:HLSLAGLLSDHKSNVE,OPG110:46:TKPKTKRT,OPG125:463:FYIQRTGPSREF,OPG134:0:MFEPVPDLNLEASVELGEVNIDQTTPMIKENSGFISRSRRLFAHRSKDDERKLALRFFLQRLYFLDHREIHYLFRCVDAVKDVTITKKNNIIVAPYIALLTIASKGCKLTETMIEAFFPELYNEHSKKFKFNSQVSIIQEKLGYQSGNYHVYDFEPYYSTVALAIRDEHSSGIFNIRQESYLVSSLSEITYRFYLINLKSDLVQWSASTGAVINQMVNTVLITVYEKLQLAIENDSQFTCSLAVESELPIKLLKDRNELFTKF…	92-163,16490-16497,24293-24302,44907-44916,45962,47007-47016,47418-47491,48211-48220,56440-56567,56569-56630,56638-56652,56692-56693,56712-56768,57062-57211,82737-82746,89225-89246,89394-89548,89775-89784,89915-89928,105781-106021,106267-106276,115340-115667,122339-122348,131984-132005,138867,138874-138884,138888-138896,138905-138906,139070-139251,149048-149155,155987-155996,156151-156153,156163-…			590881	70	197209	0.98994	21000	4.57	good	1914	40	0	good	0	50	3	6	good	8
hMpxV/USA/OK-UNMC-301/2022|EPI_ISL_15332339|2022-09-15	IIb	hMPXV-1	B.1.2	0	good	72	10	0	0	31	0	0	0	0	0	G1262A,G2591A,G3111A,G3522A,C3818T,C7771T,G14000T,G15428A,G15729A,A18769G,G21723A,C23564T,G25661A,T28175C,G30367A,G31053A,G34459A,G37202A,G38360A,C38662T,C39119T,C39139T,G52885A,G54117A,G54635A,G64297A,C72362T,C73066T,G73239A,G74205A,G77383A,G81275A,A81977G,C82373T,G82451A,C83326T,C84587T,G87230A,G87297A,G91728A,G95034A,C99166T,A100261G,C119296T,C121320T,G124130A,G124674A,G125249A,C128698T,G14841…	133164-133173				G15729A,C99166T,C163661T	0	0	3	3		OPG001:S105L,OPG002:S54F,OPG003:D264N,OPG025:A423D,OPG047:R48C,OPG053:P78S,OPG056:E125K,OPG057:E353K,OPG071:L108F,OPG072:D56N,OPG092:D196N,OPG093:S30L,OPG093:D88N,OPG094:M142I,OPG098:E162K,OPG105:S734L,OPG109:H740Y,OPG118:K606E,OPG136:D98N,OPG139:A17T,OPG145:E62K,OPG145:R243Q,OPG145:E435K,OPG150:S307L,OPG176:H221Y,OPG189:S110L,OPG193:L263F,OPG210:D209N,OPG210:P722S,OPG210:D1604N,OPG210:M1741I						591303	0	197209	1	21000	0	good	0	40	0	good	0	50	-2	0	good	3
hMpxV/France/un-IHU-00008/2022|EPI_ISL_14863056|2022-07-05	IIb	hMPXV-1	B.1.12	34.6332	mediocre	71	51	7	0	32	0	0	12770	0	0	G1262A,G2591A,G3111A,G3522A,C3818T,C7771T,G14000T,G15428A,G21723A,C23564T,C24231T,G25661A,T28175C,G30367A,G31053A,G34459A,G37202A,G38360A,C38662T,C39119T,C39139T,G52885A,G54117A,G54635A,G64297A,C72362T,C73066T,G73239A,G74205A,G77383A,G81275A,A81977G,C82373T,G82451A,C83326T,C84587T,G87230A,G87297A,G91728A,G95034A,G98233A,G98455A,G98456A,G111084A,C119296T,C121320T,G124130A,G124674A,G125249A,C128698…	591-593,133164-133173,150551-150567,179077-179094,196601-196603	133077:TTT,173268:TTAG			G184227A	0	0	1	1		OPG001:S105L,OPG002:S54F,OPG003:D264N,OPG025:A423D,OPG047:R48C,OPG053:P78S,OPG056:E125K,OPG057:E353K,OPG071:L108F,OPG072:D56N,OPG092:D196N,OPG093:S30L,OPG093:D88N,OPG094:M142I,OPG098:E162K,OPG105:S734L,OPG109:H740Y,OPG117:D729N,OPG118:G4K,OPG136:D98N,OPG139:A17T,OPG145:E62K,OPG145:R243Q,OPG145:E435K,OPG150:S307L,OPG176:H221Y,OPG193:L263F,OPG210:D209N,OPG210:S532L,OPG210:P722S,OPG210:D958N,OPG210:…			368-377,406-440,595,6447-6481,6844-6970,7468-7494,7990-8128,8506-8507,8528-8572,8623-8640,8839-8895,8942-8975,9114-9240,9351-9390,9687-9707,9856-9888,9997-10014,13497-13763,13802-13813,14314-14404,14917-14949,16003-16022,16028-16039,17368-17510,18573-18695,18768-18883,19420-19561,19648-19670,21153-21283,24155-24218,24265-24275,25672-25683,28270-28287,35644-35799,35812-35892,41215-41357,42879-4328…			590656	106	197151	0.934415	21000	58.85	mediocre	12770	40	0	good	0	50	-3	0	good	2
hMpxV/USA/CT-Yale-00003/2022|EPI_ISL_14526940|2022-07-12	IIb	hMPXV-1	B.1.11	10.25	good	71	100	51	1	29	0	0	941	10	0	G1262A,G2591A,G3111A,G3522A,C3818T,C7771T,G14000T,G15428A,C18133T,A18769G,G21723A,C23564T,G25661A,T28175C,G30367A,G31053A,G34459A,G37202A,G38360A,C38662T,C39119T,C39139T,G52885A,G54117A,G54635A,G64297A,G67611A,C72362T,C73066T,G73239A,G74205A,G77383A,G81275A,A81977G,C82373T,G82451A,C83326T,C84587T,G87230A,G87297A,G91728A,G95034A,A100261G,C119296T,C121320T,G124130A,G124674A,G125249A,C128698T,G13023…	537-539,179077-179173	74141:C,133077:TTT,150583:T,173273:ANNNAACAGCATATATATATATATATATATATATATATATATATAT				0	0	0	0	OPG094:122-341	OPG001:S105L,OPG002:S54F,OPG003:D264N,OPG025:A423D,OPG047:R48C,OPG053:P78S,OPG056:E125K,OPG057:E353K,OPG071:L108F,OPG072:D56N,OPG092:D196N,OPG093:S30L,OPG093:D88N,OPG098:E162K,OPG105:S734L,OPG109:H740Y,OPG118:K606E,OPG136:D98N,OPG139:A17T,OPG145:E62K,OPG145:R243Q,OPG145:E435K,OPG150:S307L,OPG176:H221Y,OPG185:E121K,OPG193:L263F,OPG210:D209N,OPG210:P722S,OPG210:M1741I			541-718,12859-12947,13001-13052,74142,89628,89661-89683,89693-89739,89765-89788,89814-89858,89863-89934,90015-90031,90127-90166,90318-90332,90339-90360,100426-100441,100594-100635,100651-100815,100829-100867,115109-115122,150584,196548-196563,196579-196600	R:13224,M:34503,Y:40405,W:74149,K:97630,K:97632,Y:130733,K:133529,R:146714,Y:185455		587819	463	196610	0.989793	21000	0	good	941	40	25	good	10	50	-3	0	good	2
hMpxV/Portugal/INSA-0081/2022|EPI_ISL_14515201|2022-07-23	IIb	hMPXV-1	B.1.10	0.058806	good	71	86	78	0	32	0	0	1485	0	0	G1262A,G2591A,G3111A,G3522A,C3818T,C7771T,G14000T,G15428A,A18769G,G21723A,C23564T,G25661A,T28175C,G30367A,G31053A,G34459A,G37202A,G38360A,C38662T,C39119T,C39139T,G52885A,G54117A,G54635A,G64297A,C72362T,C73066T,G73239A,G74205A,G77383A,G81275A,A81977G,C82373T,G82451A,C83326T,C84587T,G87230A,G87297A,C89906T,G91728A,G94798A,G95034A,A100261G,C119296T,C120237T,C121320T,G124130A,G124674A,G125249A,G12604…	590-591,133164-133173,179077-179148,196599-196600	133077:TT,173215:TTATTACCATAGAAGATGTTAGAAAAAATGATGCTGGTTATTATACATGTGTTTTAGAATATATATATATATNTNT				0	0	0	0		OPG001:S105L,OPG002:S54F,OPG003:D264N,OPG025:A423D,OPG047:R48C,OPG053:P78S,OPG056:E125K,OPG057:E353K,OPG071:L108F,OPG072:D56N,OPG092:D196N,OPG093:S30L,OPG093:D88N,OPG094:M142I,OPG098:E162K,OPG105:S734L,OPG109:H740Y,OPG110:S92F,OPG115:E47K,OPG118:K606E,OPG136:D98N,OPG139:A17T,OPG145:E62K,OPG145:R243Q,OPG145:E435K,OPG148:R21K,OPG150:S307L,OPG176:H221Y,OPG193:L263F,OPG210:D209N,OPG210:P722S,OPG210:M…			458,561-563,565,580-583,585,593-596,610,615-616,620-686,688,12831-13071,31114-31116,31119-31120,31143-31190,31328,31333,31378-31430,34003,71863-72285,72287-72296,72298,89550-89551,89560,89565,89602-89663,89666,89670-89671,89694,89697,89699,89701-89741,89743,89745-89799,89811,89954,89969,89981,115404-115410,115432-115436,140113-140116,140119-140156,140160-140163,140165,140167-140170,140174,142669-…			588313	456	196753	0.987845	21000	2.425	good	1485	40	0	good	0	50	-5	0	good	0
hMpxV/Brazil/SP-IAL-52/2022|EPI_ISL_14625157|2022-08-08	IIb	hMPXV-1	B.1.10	0	good	73	51	7	0	32	0	0	0	0	0	G1262A,G2591A,G3111A,G3522A,C3818T,C7771T,G14000T,G15428A,A18769G,G21723A,C23564T,G25661A,T28175C,G30367A,G31053A,G34459A,G37202A,G38360A,C38662T,C39119T,C39139T,G52885A,G54117A,G54635A,G64297A,T67430C,C72362T,C73066T,G73239A,G74205A,G77383A,G81275A,A81977G,C82373T,G82451A,C83326T,C84587T,G87230A,G87297A,C89906T,G91728A,G94798A,G95034A,A100261G,C119296T,C121320T,G124130A,G124674A,G125249A,C128698…	593-595,133164-133173,150551-150567,179077-179094,196601-196603	133077:TTT,173273:ATAT			T67430C,G173534A,A173543T	0	0	3	3		OPG001:S105L,OPG002:S54F,OPG003:D264N,OPG025:A423D,OPG047:R48C,OPG053:P78S,OPG056:E125K,OPG057:E353K,OPG071:L108F,OPG072:D56N,OPG085:I368V,OPG092:D196N,OPG093:S30L,OPG093:D88N,OPG094:M142I,OPG098:E162K,OPG105:S734L,OPG109:H740Y,OPG110:S92F,OPG115:E47K,OPG118:K606E,OPG136:D98N,OPG139:A17T,OPG145:E62K,OPG145:R243Q,OPG145:E435K,OPG150:S307L,OPG176:H221Y,OPG193:L263F,OPG210:D209N,OPG210:P722S,OPG210:…						589148	327	196872	0.996633	21000	0	good	0	40	0	good	0	50	-1	0	good	4
hMpxV/United_Kingdom/UKHSA-9000385/2022|EPI_ISL_15158417|2022-09	IIb	hMPXV-1	B.1.10	0	good	72	18	1	0	33	0	0	4	0	0	G1262A,G2591A,G3111A,G3522A,C3818T,C7771T,G14000T,G15428A,A18769G,G21723A,C23564T,G25661A,T28175C,G30367A,G31053A,G34459A,G37202A,G38360A,C38662T,C39119T,C39139T,C49265T,G50672A,G52885A,G54117A,G54635A,G64297A,C72362T,C73066T,G73239A,G74205A,G77383A,G81275A,A81977G,C82373T,G82451A,C83326T,C84587T,G87230A,G87297A,C89906T,G91728A,G94798A,G95034A,C100007T,A100261G,C119296T,C121320T,G124130A,G124674A…	593-596,133164-133173,196601-196604	150584:G			C100007T	0	0	1	1		OPG001:S105L,OPG002:S54F,OPG003:D264N,OPG025:A423D,OPG047:R48C,OPG053:P78S,OPG056:E125K,OPG057:E353K,OPG070:R28K,OPG071:L108F,OPG072:D56N,OPG092:D196N,OPG093:S30L,OPG093:D88N,OPG094:M142I,OPG098:E162K,OPG105:S734L,OPG109:H740Y,OPG110:S92F,OPG115:E47K,OPG118:S521F,OPG118:K606E,OPG136:D98N,OPG139:A17T,OPG145:E62K,OPG145:R243Q,OPG145:E435K,OPG150:S307L,OPG176:H221Y,OPG193:L263F,OPG210:D209N,OPG210:P…			173273,173299,173302-173303			591261	0	197209	0.99998	21000	0	good	4	40	0	good	0	50	-2	0	good	3
hMpxV/Spain/un-IHC-417/2022|EPI_ISL_15292983|2022	IIb	hMPXV-1	B.1.10	0.04	good	69	35	665	0	31	0	0	0	0	0	G1262A,G2591A,G3111A,G3522A,C3818T,C7771T,G14000T,G15428A,A18769G,G21723A,C23564T,G25661A,T28175C,G30367A,G31053A,G34459A,G37202A,G38360A,C38662T,C39119T,C39139T,G52885A,G54117A,G54635A,G64297A,C72362T,C73066T,G73239A,G74205A,G77383A,G81275A,A81977G,C82373T,G82451A,C83326T,C84587T,G87230A,G87297A,C89906T,G91728A,G94798A,G95034A,A100261G,C119296T,C121320T,G124130A,G124674A,G125249A,C128698T,G14841…	593-596,133078,133164-133173,150551-150567,196601-196603	0:GTATTATTAATTTATCTAACTAAAGTTAGTAAATTATATACATAATTTTATAATTAATTTA,4679:AACTAACTTATGACTTAACTAACTTATGACTTAACTAACTTATGACTTAACTAACTTATGACTTAACTAACTTATGACTTAACTAACTTATGACTTAACTAACTTATGACTTAACTAACTTATGACTT,173273:ATATAT,179076:ATATACATTATATACATTATATACATTATATACATTATATACATTATATACATTATATACATTATATACATTATATACATTATATACATTATATACATTATATACATTATATACATTATATACATTATATACATTATATACATTATATACATTATATACATTATATACATTATATACATT…				0	0	0	0		OPG001:S105L,OPG002:S54F,OPG003:D264N,OPG025:A423D,OPG047:R48C,OPG053:P78S,OPG056:E125K,OPG057:E353K,OPG071:L108F,OPG072:D56N,OPG092:D196N,OPG093:S30L,OPG093:D88N,OPG094:M142I,OPG098:E162K,OPG105:S734L,OPG109:H740Y,OPG110:S92F,OPG115:E47K,OPG118:K606E,OPG136:D98N,OPG139:A17T,OPG145:E62K,OPG145:R243Q,OPG145:E435K,OPG150:S307L,OPG176:H221Y,OPG193:L263F,OPG210:D209N,OPG210:P722S,OPG210:M1741I						591192	0	197209	1	21000	0	good	0	40	0	good	0	50	1	2	good	6
hMpxV/USA/OH-UW-072752/2022|EPI_ISL_15384404|2022-07	IIb	hMPXV-1	B.1.2	0	good	69	33	0	0	30	0	0	0	0	0	G1262A,G2591A,G3111A,G3522A,C3818T,C7771T,G14000T,G15428A,A18769G,G21723A,C23564T,G25661A,T28175C,G30367A,G31053A,G34459A,G37202A,G38360A,C38662T,C39119T,C39139T,G52885A,G54117A,G54635A,G64297A,C72362T,C73066T,G73239A,G74205A,G77383A,G81275A,A81977G,C82373T,G82451A,C83326T,C84587T,G87230A,G87297A,G91728A,G95034A,A100261G,C119296T,C121320T,G124130A,G124674A,G125249A,C128698T,G148412A,C150469T,A151…	593-595,133164-133173,150551-150567,196601-196603					0	0	0	0		OPG001:S105L,OPG002:S54F,OPG003:D264N,OPG025:A423D,OPG047:R48C,OPG053:P78S,OPG056:E125K,OPG057:E353K,OPG071:L108F,OPG072:D56N,OPG092:D196N,OPG093:S30L,OPG093:D88N,OPG094:M142I,OPG098:E162K,OPG105:S734L,OPG109:H740Y,OPG118:K606E,OPG136:D98N,OPG139:A17T,OPG145:E62K,OPG145:R243Q,OPG145:E435K,OPG150:S307L,OPG176:H221Y,OPG193:L263F,OPG210:D209N,OPG210:P722S,OPG210:D1604N,OPG210:M1741I						591228	0	197209	1	21000	0	good	0	40	0	good	0	50	-1	0	good	4
hMpxV/Germany/un-RKI328/2022|EPI_ISL_15390495|2022-09	IIb	hMPXV-1	B.1.1	0	good	70	88	18	0	31	0	0	0	0	0	G1262A,G2591A,G3111A,G3522A,C3818T,C7771T,G14000T,G15428A,A18769G,G21723A,C22739T,C23564T,G25661A,T28175C,G30367A,G31053A,G34459A,G37202A,G38360A,C38662T,C39119T,C39139T,G52885A,G54117A,G54635A,G64297A,C72362T,C73066T,G73239A,G74205A,G74360A,G77383A,G81275A,A81977G,C82373T,G82451A,C83326T,C84587T,G87230A,G87297A,G91728A,G95034A,A100261G,C119296T,C121320T,G124130A,G124674A,G125249A,C128698T,G13440…	593-595,133164-133173,179077-179148,196601-196603	133077:TT,173273:ATATATATATATATAT			G134403A	0	0	1	1		OPG001:S105L,OPG002:S54F,OPG003:D264N,OPG025:A423D,OPG038:E141K,OPG047:R48C,OPG053:P78S,OPG056:E125K,OPG057:E353K,OPG071:L108F,OPG072:D56N,OPG092:D196N,OPG093:S30L,OPG093:D88N,OPG094:M142I,OPG094:R194H,OPG098:E162K,OPG105:S734L,OPG109:H740Y,OPG118:K606E,OPG136:D98N,OPG139:A17T,OPG145:E62K,OPG145:R243Q,OPG145:E435K,OPG150:S307L,OPG176:H221Y,OPG193:L263F,OPG210:D209N,OPG210:P722S,OPG210:M1741I						591047	0	197209	1	21000	0	good	0	40	0	good	0	50	-4	0	good	1
hMpxV/United_Kingdom/UKHSA-9000166/2022|EPI_ISL_14752288|2022-06-29	IIb	hMPXV-1	A.2.2	4	good	50	62	49	1	29	7	0	0	0	0	G11948A,C13298T,C13686T,C14790T,A18769G,C18792T,C21861T,G21991A,G23118A,C27826T,T28175C,C30636T,C34472T,C34578T,G38923A,G39515A,G56546A,G57786A,G59282A,C65743A,G80099A,A81977G,G85356A,G93312A,G93387A,A100261G,C103019T,C112470T,G114659A,G124031A,C124129T,C127906T,G135303A,G145902A,G149265A,C149365T,C149872T,G151112A,G154015A,T154408C,G155611A,G158424A,C161953T,G162640A,C165782T,G168205A,G174721A,C…	593-596,136513-136524,148529-148535,150551-150567,179077-179094,196601-196604	0:TTTTAGTACATTAATATTAT,8493:T,133077:TTT,170896:T,173273:ATAT,197209:ATAATATTAATGTACTAAAA				0	0	0	0	OPG174:290-347	OPG023:S318F,OPG025:D160N,OPG025:E528K,OPG031:D13N,OPG037:S148L,OPG037:M191I,OPG043:E44K,OPG047:D187N,OPG053:G38E,OPG056:R38C,OPG084:P341H,OPG106:S48F,OPG113:V528I,OPG113:E553K,OPG118:K606E,OPG122:H198Y,OPG132:M357I,OPG145:D29N,OPG150:S43L,OPG174:G11R,OPG174:S44L,OPG176:Q22*,OPG180:D442N,OPG188:H120Y,OPG188:G349S,OPG190:P221S,OPG204:A64T,OPG205:R689C,OPG210:D1877N	OPG153:D372-,OPG153:D373-,OPG153:D374-,OPG153:D375-,OPG174:N287-,OPG174:D288-,OPG174:M289-					591179	0	197209	1	21000	0	good	0	40	0	good	0	50	-5	0	good	0
hMpxV/USA/PA-CDC-0016/2022|EPI_ISL_15016116|2022-07	IIb	hMPXV-1	A.2.2	4.0625	good	50	90	49	1	26	7	0	41	1	0	G451A,G11948A,C13298T,C14790T,A18769G,C18792T,G20576A,C20581T,G21991A,G23118A,T28175C,C30636T,C34472T,C34578T,G38923A,G39515A,G56546A,G57786A,G67351A,G78259A,G80099A,A81977G,G93312A,G93387A,G94479A,A100261G,C103019T,C112470T,G114659A,G124031A,C124129T,C127906T,C133402T,G135303A,G145902A,G149265A,C149365T,C149872T,G154015A,T154408C,G155611A,G158424A,C161953T,G162640A,C165782T,G168205A,C176148T,C17…	593-596,136513-136524,148529-148535,179077-179139,196601-196604	4679:AACTAACTTATGACTT,8493:T,15290:T,133077:TTTT,170896:T,173273:NNAT,174518:GATGAA,192386:TCTTGAAATGAGTTAA				0	0	0	0	OPG174:290-347	OPG023:S318F,OPG025:D160N,OPG031:D13N,OPG036:E162K,OPG037:S148L,OPG047:D187N,OPG053:G38E,OPG056:R38C,OPG085:S394F,OPG113:V528I,OPG113:E553K,OPG118:K606E,OPG122:H198Y,OPG132:M357I,OPG145:D29N,OPG150:S43L,OPG174:G11R,OPG174:S44L,OPG176:Q22*,OPG180:D442N,OPG188:H120Y,OPG188:G349S,OPG190:P221S,OPG205:H165Y,OPG205:R689C,OPG210:D1877N	OPG153:D372-,OPG153:D373-,OPG153:D374-,OPG153:D375-,OPG174:N287-,OPG174:D288-,OPG174:M289-		4791-4806,179140-179148,192388-192403	K:114950		591077	0	197209	0.999787	21000	0	good	41	40	2.5	good	1	50	-5	0	good	0
hMpxV/USA/FL-CDC-001/2022|EPI_ISL_13094227|2022-05-22	IIb	hMPXV-1	A.2.1	4	good	38	59	16	1	22	11	0	5	0	0	C13298T,A18769G,C18792T,C25072T,T28175C,C30636T,C34472T,C34578T,G36898A,G42183A,C42903T,G50346A,C54268T,C73616T,G79406A,G80099A,A81977G,G93387A,T95936A,A100261G,G105746A,C112544T,G114659A,G124031A,A140492C,C142498T,G149265A,C149872T,G154015A,T154408C,C157737T,C161152T,C161953T,G163540A,C165782T,G168205A,C177720T,C179537T	593-594,136513-136524,148529-148535,169722-169733,174519-174524,179077-179094,196601-196602	0:TATTAT,173273:NNAT,197209:ATAATA				0	0	0	0	OPG174:290-347	OPG031:D13N,OPG040:R136Q,OPG047:D187N,OPG053:G38E,OPG062:M79I,OPG063:M262I,OPG069:D121N,OPG102:D108N,OPG113:E553K,OPG116:D192E,OPG118:K606E,OPG132:D333N,OPG145:D29N,OPG160:S195A,OPG174:S44L,OPG176:Q22*,OPG180:D442N,OPG188:H120Y,OPG189:E70K,OPG190:P221S,OPG205:R689C,OPG208:S91L	OPG153:D372-,OPG153:D373-,OPG153:D374-,OPG153:D375-,OPG174:N287-,OPG174:D288-,OPG174:M289-,OPG197:D19-,OPG197:T20-,OPG197:D21-,OPG197:T22-		595,133078-133080,196617			591246	0	197209	0.999975	21000	0	good	5	40	0	good	0	50	-5	0	good	0
hMpxV/United_Kingdom/UKHSA-9000155/2022|EPI_ISL_14752286|2022-06-03	IIb	hMPXV-1	A.2.1	4	good	40	45	48	1	23	3	0	0	0	0	C13298T,A18769G,C18792T,C25072T,T28175C,C30636T,G30868A,C34472T,C34578T,G36898A,G42183A,C42903T,G43103A,G50346A,C54268T,C73616T,G79406A,G80099A,A81977G,G93387A,A100261G,G102599A,G105746A,G114659A,G124031A,A140492C,C142498T,G149265A,C149872T,G154015A,T154408C,C157737T,C161152T,C161953T,C164210T,C165782T,G168205A,C177720T,C179537T,C184924T	593-595,148529-148535,150551-150567,179077-179094	0:TTTTAGTACATTAATATTAT,133077:TTT,170896:T,173273:ATAT,197209:ATAATATTAATGTACTAAAA				0	0	0	0	OPG174:290-347	OPG031:D13N,OPG040:R136Q,OPG047:D187N,OPG053:G38E,OPG062:M79I,OPG063:P196S,OPG063:M262I,OPG069:D121N,OPG102:D108N,OPG113:E553K,OPG118:K606E,OPG122:D58N,OPG145:D29N,OPG160:S195A,OPG174:S44L,OPG176:Q22*,OPG180:D442N,OPG188:H120Y,OPG189:S293L,OPG190:P221S,OPG205:R689C,OPG208:S91L,OPG210:S1190L	OPG174:N287-,OPG174:D288-,OPG174:M289-					591289	0	197209	1	21000	0	good	0	40	0	good	0	50	-5	0	good	0
hMpxV/Slovenia/UL-30/2022|EPI_ISL_15370047|2022-07	IIb	hMPXV-1	A.2.1	19.8178	good	38	52	463	2	21	8	1	4084	0	0	C13298T,A18769G,C18792T,C25072T,T28175C,C30636T,G30868A,C34472T,C34578T,G36898A,G42183A,C42903T,G43103A,G50346A,C54268T,C73616T,G79406A,G80099A,A81977G,G93387A,A100261G,G102599A,G105746A,G114659A,G124031A,A140492C,C142498T,G149265A,C149872T,G154015A,T154408C,C157737T,C161152T,C161953T,C165782T,G168205A,C177720T,C184924T	131,593,133078-133079,136513-136527,148529-148535,150551-150567,174519-174524,196595-196597	4679:AACTAACTTATGACTTAACTAACTTATGACTTAACTAACTTATGACTTAACTAACTTATGACNNNNNNNNNNNNNNNNNNNNNNNNNNNNNNNNNNNNNNNNNNNNNNNNNNNNNNNNNNNNNNNTT,170896:T,173273:AT,179537:NNNNNNNNNNNNNNNNNNNNNNNNTATATCGTTATTGTTTGGTCTATGCCATGGATATCTTTAAAGAACTAATCTTAAAACATACGGATGAAAATGTTTTGATTTCTCCAGTTTCCATTTTATCTACTTTATCTATTCTGAATCATGGAGCAGCTGGTTCTACAGCTGAACAACTATCAAAATATATAGAGAATATGAATGAGAATACACCCGATGATAAGAAGGATGACAATAATGACA…	T164210C			1	0	0	1	OPG174:290-347,OPG208:92-358	OPG031:D13N,OPG040:R136Q,OPG047:D187N,OPG053:G38E,OPG062:M79I,OPG063:P196S,OPG063:M262I,OPG069:D121N,OPG102:D108N,OPG113:E553K,OPG118:K606E,OPG122:D58N,OPG145:D29N,OPG160:S195A,OPG174:S44L,OPG176:Q22*,OPG180:D442N,OPG188:H120Y,OPG190:P221S,OPG205:R689C,OPG210:S1190L	OPG153:D372-,OPG153:D373-,OPG153:D374-,OPG153:D375-,OPG153:D376-,OPG174:N287-,OPG174:D288-,OPG174:M289-	OPG208:91:XXXXXXXXISLLFGLCHGYL*RTNLKTYG*KCFDFSSFHFIYFIYSESWSSWFYS*TTIKIYREYE*EYTR**EG*Q**HGRRYSVLRDTSYRK*NIR***YRVPCL	132-164,371-404,32974-33526,173285-173309,173757-173761,173787-173833,173924-173953,174205-174304,174358-174393,174411-174503,175083-175092,175604-175712,175720-175745,175760,175824-175909,176113-176117,176613-176885,177064,177095-177130,177630-177710,177725-177832,177873,177912-177951,178132-178182,178567-178569,178760-178774,179009-179015,179045-179537,179941-179966,180371-180499,181426-182376,…			591081	46	197203	0.979027	21000	15.42	good	4084	40	0	good	0	50	6	12	good	11
hMpxV/Nigeria/CBR-191/2020|EPI_ISL_15370082|2020-01-23	IIb	hMPXV-1	A.2	4.04	good	24	49	627	1	14	7	0	24	0	0	C13298T,A18769G,C18792T,C25072T,T28175C,C30636T,C34472T,C34578T,G80099A,A81977G,C90329T,G93387A,A100261G,G114659A,G124031A,C132520T,G149265A,C149872T,G154015A,T154408C,C161953T,C165782T,G168205A,C177720T	136513-136524,148529-148535,173274-173299,196601-196604	592:T,4679:AACTAACTTATGACTTAACTAACTTATGACTTAACTAACTTATGACTTAACTAACTTATGACTTAACTAACTTATGACTTAACTAACTTATGACTTAACTAACTTATGACTTAACTAACTTATGACTTAACTAACTTATGACTTAACTAACTTATGACTTAACTAACTTATGACTTAACTAACTTATGACTTAACTAACTTATGACTTAACTAACTTATGACTTAACTAACTTATGACTTAACTAACTTATGACTTAACTAACTTATGACTTAACTAACTTATGACTTAACTAACTTATGACTTAACTAACTTATGACTTAACTAACTTATGACTTAACTAACTTATGACTTAACTAACTTATGACTT,133077:T,170896:T,1…			C25072T,C90329T,C132520T	0	0	3	3	OPG174:290-347	OPG031:D13N,OPG040:R136Q,OPG047:D187N,OPG053:G38E,OPG111:S22L,OPG113:E553K,OPG118:K606E,OPG145:D29N,OPG174:S44L,OPG176:Q22*,OPG180:D442N,OPG188:H120Y,OPG190:P221S,OPG205:R689C	OPG153:D372-,OPG153:D373-,OPG153:D374-,OPG153:D375-,OPG174:N287-,OPG174:D288-,OPG174:M289-		76079,188472-188494			590128	200	197009	0.99785	21000	0	good	24	40	0	good	0	50	1	2	good	6
hMpxV/USA/MD-CDC-000/2021|EPI_ISL_13100622|2021-11	IIb	hMPXV-1	A.1.1	0	good	58	117	81	0	23	2	0	7	0	0	G1262A,G2591A,G3522A,C3818T,C7771T,G14000T,G15428A,A18769G,G21723A,C23564T,G25661A,T28175C,G30367A,G31053A,G34459A,G37202A,G38360A,C38662T,C39119T,G52885A,G54117A,G54635A,G64297A,C72362T,C73066T,C79348T,G81275A,A81977G,C82373T,G82451A,C83326T,C86979T,G87230A,G87297A,G91728A,G95034A,A100261G,C119296T,C121320T,G124130A,G124674A,G125249A,C128698T,C133714T,G148412A,T154408C,G162243A,C162331T,C164832T…	593-595,133164-133173,169722-169727,179077-179171,196601-196603	133077:TTTTTTTT,173273:ATATATATATATATATATATATATATATATATATATATATATATATATATATATATATATATATATATAT,192437:TCA				0	0	0	0		OPG001:S105L,OPG002:S54F,OPG003:D264N,OPG025:A423D,OPG047:R48C,OPG053:P78S,OPG056:E125K,OPG071:L108F,OPG072:D56N,OPG092:D196N,OPG093:S30L,OPG105:S734L,OPG109:H740Y,OPG118:K606E,OPG136:D98N,OPG139:A17T,OPG145:E62K,OPG145:R243Q,OPG145:E435K,OPG150:S307L,OPG193:L263F,OPG210:D209N,OPG210:M1741I	OPG197:D19-,OPG197:T20-		179172-179175,192439-192441			590994	0	197209	0.999965	21000	0	good	7	40	0	good	0	50	-5	0	good	0
hMpxV/Israel/IIBR-01/2018|EPI_ISL_13056289|2018-10-04	IIb	hMPXV-1	A.1	0	good	23	48	656	0	10	0	0	0	0	0	C8772T,A18769G,C23564T,T28175C,C72362T,A81977G,C83326T,G87230A,G87297A,C91363T,G91728A,A100261G,C119296T,C121320T,G125249A,A147593T,G148412A,G150568A,T154408C,C164832T,C168120T,G177273A,C187428T	593-595,133078-133083,173274-173277,179155-179186,196601-196603	4679:AACTAACTTATGACTTAACTAACTTATGACTTAACTAACTTATGACTTAACTAACTTATGACTTAACTAACTTATGACTTAACTAACTTATGACTTAACTAACTTATGACTTAACTAACTTATGACTTAACTAACTTATGACTTAACTAACTTATGACTTAACTAACTTATGACTTAACTAACTTATGACTTAACTAACTTATGACTTAACTAACTTATGACTTAACTAACTTATGACTTAACTAACTTATGACTTAACTAACTTATGACTATTAACTAACTAACTTATGACTTAACTAACTTATGACTTAACTAACTTATGACTTAACTAACTTATGACTTAACTAACTTATGACTTAACTAACTTATGACTTAACTAACTTATGACTTAACT…				0	0	0	0		OPG092:D196N,OPG105:S734L,OPG109:H740Y,OPG118:K606E,OPG136:D98N,OPG139:A17T,OPG145:E435K,OPG172:E56V,OPG193:L263F,OPG205:D540N						590143	200	197009	0.997972	21000	0	good	0	40	0	good	0	50	-5	0	good	0
hMpxV/USA/ID-IBL-841935/2022|EPI_ISL_14863044|2022-07-29	IIb	hMPXV-1	A.1	31.8096	mediocre	20	103	49	0	8	0	0	12280	0	0	A18769G,C23564T,T28175C,C39119T,C72362T,A81977G,C83326T,G87230A,G87297A,G91728A,A100261G,C119296T,C121320T,G125249A,G148412A,T154408C,G162243A,C164832T,C168120T,C187428T	593-595,179077-179173,196584-196586	133077:TTT,173273:NNNNNNNNNNATATATATATATATATATATATATATATATATATAT				0	0	0	0		OPG092:D196N,OPG105:S734L,OPG109:H740Y,OPG118:K606E,OPG136:D98N,OPG139:A17T,OPG145:E435K,OPG193:L263F			721-738,746-770,11710-11932,11934-11939,12095-12140,12181-12310,12320-12325,12843-13079,24859-26810,27607-27615,27625-27632,27642-27683,27686-27770,27786-27858,30993-31730,33694,33702-33763,33785-33786,33800-33813,33877-33927,33931-33963,34174-34181,37349-37517,37581-37586,37596-37621,37768-37816,37826-37846,37877-37903,39824-39895,67335-67453,70460-71268,71369-71401,71411-71433,71482-71485,71821…			588859	391	196817	0.933761	21000	56.4	mediocre	12280	40	0	good	0	50	-2	0	good	3
hMpxV/Nigeria/CBR-039/2019|EPI_ISL_15370072|2019-04-29	IIb	hMPXV-1	A.1	19.5875	good	26	52	208	2	10	2	0	2179	0	0	A1231G,A18769G,G22971A,C23564T,G23711A,T28175C,G33177A,C72362T,G77635A,A81977G,C83326T,C83496T,G87230A,G87297A,C90945T,G91728A,A100261G,C119296T,C121320T,G125249A,G138571A,G148412A,T154408C,C164832T,C168120T,C187428T	76079,121116,146862-146880,173274-173301,187073,196601-196602	4679:AACTAACTTATGACTTAACTAACTTATGACTTAACTAACTTATGACTTAACTAACTTATGACTTAACTAACTTATGACTTAACTAACTTATGACTT,133077:T,192367:NNNNNNNNNNNNNNNNNNNNNNNNNNNNNNNNNNNNNNNNNNNNNNNNNNNNNNNNNNNNNNNNNNNNNNNNNNNNNNNNNNNNNNNNNNNNNNNNNNNNNNNNNNNNNN,196830:A			A1231G,G22971A,G23711A,G33177A,G77635A,C83496T,C90945T,G138571A	0	0	8	8	OPG097:267-345,OPG138:7-191	OPG092:D196N,OPG098:D246N,OPG105:S734L,OPG109:H740Y,OPG118:K606E,OPG136:D98N,OPG139:A17T,OPG145:E435K,OPG156:T280I,OPG193:L263F	OPG097:K264-,OPG138:N6-		43351,43495-43496,43505-43506,43516,43739,43752,43782-43783,43803,43807-43813,43816,43820,43841,44010,44080,173238-173240,173248-173251,173302-173303,173322,178834,178837-178838,178903,178914,178918-178919,178924,178939-179383,179387,179397-179398,179425,188402,188410,188437-188455,188470-188484,188515-188516,188525,188528-188529,191732-191733,191745-191746,191750-191751,191763-193392,193398-1933…			588012	761	196873	0.983388	21000	5.895	good	2179	40	0	good	0	50	9	18	good	14
MpxV/cynomolgus_monkey/USA/un-WRAIR7-61-P2/1962|EPI_ISL_13056556|1962	outgroup			11941.4	bad	499	303	2411	5	112	22	5	0	0	0	T128C,G580T,G707A,G775A,A1687G,A1813C,T1814G,C2959T,G3051A,T3099G,A3420G,A3450G,G3843A,C5441A,C5809T,C6423T,A6434T,C6439T,C6440T,T6456A,C6462A,A6465T,A6475T,A6481G,C6483A,C6486G,A6494T,C6501G,C6505T,G6519T,T6521A,G6524T,T6525A,C6533T,A6538G,C6547A,C6552T,G6557T,T6581A,A6590T,G6591T,T6594C,C6599T,G6602A,G6607C,G6613A,A6620G,G6625C,T6635A,T6641G,A6644G,C6647T,T6648A,G6650A,T6654A,C6661A,G6666T,T666…	593-594,2760-2761,6922-6923,7576,8048,8494,8992,13272-13273,15508-15528,21107,24232-24234,32209-32211,33193,33409,91245-91250,132811,133078-133089,133112,133164-133173,133520,136541-136570,140105-140113,146862-146880,148316,150550-150592,156414-156415,156546-156547,157672-157690,158027-158029,158166,161535,166091-166104,166655-166656,168442-168443,169809-169811,170897,170914,172661,173283-173318,…	4679:AACTAACTTATAAAACTAACTTATGACTTAACTAACTTATGACTTAACTAACTTATGACTTAACTAACTTATGACTTAACTAACTTATGACTT,6250:T,6420:TCAATTTCAGTATAT,6426:CCGTTATAAAAGTAATGTTGTTTAATTGTAGGACGGTTGTTAGTATAATCACATGAATAATAATATTCTAAT,6431:GTATTGACTACTTACAGATACTCGAAATAGTCTGAAAAAT,6436:AAAGAT,6445:AAGATCTAGGAAAAGT,6451:CCGACCATGAACGAGATAGATGGATAAATATCCTTTCCATCAAAGG,6459:GG,6468:CAGCAATATATCTGCTG,6473:GTTAT,6478:TTCCATTTATTTTCA…	A13625G,T98727C,C119718T,G129762A,A149744G,T160174G,T160852C		T128C,G580T,G707A,G775A,A1687G,A1813C,T1814G,C2959T,G3051A,T3099G,A3420G,G3843A,C5441A,C5809T,C6423T,A6434T,C6439T,C6440T,T6456A,C6462A,A6465T,A6475T,A6481G,C6483A,C6486G,A6494T,C6501G,C6505T,G6519T,T6521A,G6524T,T6525A,C6533T,A6538G,C6547A,C6552T,G6557T,T6581A,A6590T,G6591T,T6594C,C6599T,G6602A,G6607C,G6613A,A6620G,G6625C,T6635A,T6641G,A6644G,C6647T,T6648A,G6650A,T6654A,C6661A,G6666T,T6667C,C667…	7	0	466	473	OPG037:empty range,OPG047:483,OPG050:73-76,OPG191:167-169,OPG195:73-222	NBT03_gp174:D121E,NBT03_gp175:W239L,OPG002:N313T,OPG003:S550N,OPG005:N74D,OPG015:W239L,OPG019:A11D,OPG019:M124R,OPG021:K230R,OPG022:G73D,OPG023:D386N,OPG023:V426A,OPG023:T488A,OPG025:C520Y,OPG031:M271K,OPG034:R39C,OPG036:D25E,OPG036:D123G,OPG040:E37D,OPG040:A168T,OPG040:P254A,OPG040:Y374S,OPG044:V63A,OPG045:E20D,OPG046:S95N,OPG047:L166I,OPG047:D229N,OPG047:I232K,OPG049:M37V,OPG049:T263M,OPG049:P2…	OPG037:*443-,OPG049:R314-,OPG050:F71-,OPG112:M1-,OPG153:E366-,OPG153:D367-,OPG153:D368-,OPG153:D369-,OPG153:I370-,OPG153:I371-,OPG153:D372-,OPG153:D373-,OPG153:D374-,OPG153:D375-,OPG159:N114-,OPG159:N115-,OPG159:Y116-,OPG191:Y165-,OPG191:F166-,OPG195:V70-,OPG195:I72-,OPG197:E48-	OPG029:149:D,OPG047:482:NGMEWN,OPG135:80:SNSNSN,OPG189:24:SNS,OPG197:35:TDTDVTN				587355	61	197148	0.999381	21000	0	good	0	40	0	good	0	50	544	1088	bad	549
hMpxV/Liberia/CDC-184/1970|EPI_ISL_13058405|1970	outgroup			14104	bad	540	263	3310	6	114	23	6	0	0	0	C7A,A14G,G19A,G21A,C23T,T38A,T51A,G54A,C60T,G66A,T68A,A79C,T88A,T128C,G580T,G707A,A1687G,A1813C,T1814G,C2959T,T3099G,A3420G,A3450G,G3843A,T4087G,G4691A,A4864G,C5441A,C6431T,T6447C,A6457G,C6476G,C6478A,T6485A,C6486G,C6489A,A6494T,A6496G,C6498T,A6500T,C6501G,C6507T,A6515C,T6525A,A6528C,T6534A,T6535A,T6543C,C6547A,C6552T,G6557T,T6581A,A6590T,G6591T,T6594C,C6599T,G6602A,G6607C,G6613A,A6620G,G6625C,T6…	593-602,4693-4695,6922-6923,7576,8048,8494,8992,21107,24232-24234,25366-25368,28524,32209-32211,33193,33409,91245-91250,132811,133078-133090,133163-133172,133426,136553-136570,140105-140113,146855-146861,150560-150567,156414-156415,156546-156547,157672-157690,158027-158029,158166,161535,163190-163197,166091-166104,166655-166656,168442-168443,169757-169765,169809-169811,170897,170914,172079,172661…	0:TTTATAGAGACCATCAGAAAGAGGTTTAATATTTTTGTGAGACCCATCGAAGAGAGAAAGG,2:AAAAACTTTTTACGACTCCATCAGAAAGAGG,13:TGTGAGACCCATCGAAGAGAGAAAGGATAAAAACTTTTTACGACTCCATCAGAAAGAG,24:TTGTGAGACCCATCGAAGAG,29:GGAT,33:ACTTTTTACGACTCCATCAGAAAGAGGTTTAATATTTT,43:ATCGAAGAGAGAAAGGATAAAAACTTTTT,48:TCCATCAGAAAGAGGTTTAATATTTTTGTGAGACCCAT,53:AGAGAAAGGATA,61:TTACGACTCCATCAGAAAGAGGTTTAATATTTTTGTGAGACCCATCGA,71:GAT,76:CTTTTTACGAC,…	A13625G,T98727C,C119718T,G129762A,A149744G,T160174G,T160852C		C7A,A14G,G19A,G21A,C23T,T38A,T51A,G54A,C60T,G66A,T68A,A79C,T88A,T128C,G580T,G707A,A1687G,A1813C,T1814G,C2959T,T3099G,A3420G,G3843A,T4087G,G4691A,A4864G,C5441A,C6431T,T6447C,A6457G,C6476G,C6478A,T6485A,C6486G,C6489A,A6494T,A6496G,C6498T,A6500T,C6501G,C6507T,A6515C,T6525A,A6528C,T6534A,T6535A,T6543C,C6547A,C6552T,G6557T,T6581A,A6590T,G6591T,T6594C,C6599T,G6602A,G6607C,G6613A,A6620G,G6625C,T6635A,T6…	7	0	507	514	OPG037:empty range,OPG044:146-150,OPG047:483,OPG050:73-76,OPG191:167-169,OPG195:73-222	NBT03_gp174:D121E,NBT03_gp175:W239L,OPG002:N313T,OPG003:E174A,OPG003:S550N,OPG005:N74D,OPG015:W239L,OPG019:M124R,OPG021:V38I,OPG021:K230R,OPG022:G73D,OPG023:D386N,OPG023:V426A,OPG023:T488A,OPG025:C520Y,OPG031:M271K,OPG035:G15S,OPG036:D25E,OPG040:A168T,OPG040:P254A,OPG040:Y374S,OPG044:V63A,OPG045:E20D,OPG046:S95N,OPG047:L166I,OPG047:D229N,OPG047:I232K,OPG049:M37V,OPG049:T263M,OPG049:P276S,OPG052:R…	OPG037:*443-,OPG040:E37-,OPG044:E145-,OPG049:R314-,OPG050:F71-,OPG112:M1-,OPG153:I365-,OPG153:E366-,OPG153:D367-,OPG153:D368-,OPG153:D369-,OPG153:I370-,OPG159:N114-,OPG159:N115-,OPG159:Y116-,OPG191:Y165-,OPG191:F166-,OPG195:V70-,OPG195:I72-,OPG197:T30-,OPG197:D31-,OPG197:T32-,OPG197:E48-	OPG001:67:EDDEVS,OPG029:149:D,OPG047:482:NGM,OPG135:80:SNSNSN,OPG189:24:SNS,OPG205:81:YDD				587466	0	197209	1	21000	0	good	0	40	0	good	0	50	590	1180	bad	595
hMpxV/DRC/OHSU-01-P5/1978|EPI_ISL_13058456|1978	outgroup			40637.4	bad	837	3184	2824	7	227	24	6	26	293	0	T128C,T458A,A459T,G460C,T466C,G475A,C630A,T720C,G749A,G994A,A1093G,C1201T,A1309G,G1319T,A1504G,A1687G,A1813C,T1814G,T2086G,C2391A,T2554C,C2659T,T3099G,C3143T,A3420G,A3450G,G4042A,G4691A,T4836G,G5751A,C5809T,A6076G,T6159C,G6645T,C6904T,T7005C,G7205A,T7411C,T7648C,C7756A,T7810C,T7950G,A8066G,G8277A,C8286T,C8603A,T8694G,A8810G,A8830G,A8893C,T8923C,C8994A,G9139A,T9161G,A9376G,C9404T,T9509A,G9698A,C10…	593-602,617,2237-2239,4693-4775,6429-6430,7016-7021,7142-7145,7404,8048,8325-8326,8419-8422,8471,8494,8913,8992,9282,9523,13276,13352,15546-15547,15867,16608-16613,18055-18057,23167,24307,24336,27106,28583-28601,32209-32211,33193,33409,41929,46506-46508,46590,46643,47573,47700-47701,48162-48164,50499-50500,50575-50576,71172,81968,132811,133075-133089,133164-133173,133493-133945,139424-139426,1401…	0:ATTATATACATAATTTTATAATTAATTTA,629:AAGAGAG,755:ACA,1690:AA,2761:T,4597:T,6250:TT,6527:T,6966:TATCATTATGTATAATCATCACTGTCGC,6983:T,7433:TAG,8599:TATATATATAWSWA,9263:A,9563:TT,10431:ATTAGATTAGATTAGATTAGATTAGATTAGATTAGATTAGATTAGATTAGATTAGATTAGATTAG,13294:TTATAGTTTCTATTT,16403:GTGT,18901:CGGCTGCCATGTATTTCCTGGAGAGCAAGTAGATGATGAGGAACCAGATAGTTTATATCCATACTTGCACTTAAAGTCTACATTGTAGTTGTATGAGTGTATGATCTTTTAAGC…	A13625G,T98727C,C119718T,G129762A,C136555T,A149744G,T160174G,T160852C		T128C,T458A,A459T,G460C,T466C,G475A,C630A,T720C,G749A,G994A,A1093G,C1201T,A1309G,G1319T,A1504G,A1687G,A1813C,T1814G,T2086G,C2391A,T2554C,C2659T,T3099G,C3143T,A3420G,G4042A,G4691A,T4836G,G5751A,C5809T,A6076G,T6159C,G6645T,C6904T,T7005C,G7205A,T7411C,T7648C,C7756A,T7810C,T7950G,A8066G,G8277A,C8286T,C8603A,T8694G,A8810G,A8830G,T8923C,C8994A,G9139A,T9161G,A9376G,C9404T,T9509A,G9698A,C10242T,A10267C,A…	8	0	804	812	OPG003:4-589,OPG050:73-76,OPG105:282-285,OPG164:228-229,OPG180:555-560,OPG191:167-169,OPG197:43-101	NBT03_gp174:S63A,NBT03_gp174:E80V,NBT03_gp174:D121E,NBT03_gp175:L136F,OPG001:T86N,OPG002:A121S,OPG002:N313T,OPG005:S3F,OPG005:N74D,OPG015:L136F,OPG019:M124R,OPG021:V38I,OPG021:S219L,OPG021:K230R,OPG022:G73D,OPG023:M109I,OPG023:V174A,OPG023:A193S,OPG023:S258L,OPG023:Y300H,OPG023:C304R,OPG023:V426T,OPG023:T488A,OPG023:Y528C,OPG023:L602I,OPG023:K637E,OPG024:S32G,OPG025:E393K,OPG025:I425V,OPG027:I47V…	OPG002:V171-,OPG029:D150-,OPG029:D151-,OPG031:G258-,OPG049:R314-,OPG050:F71-,OPG157:Q60-,OPG159:N114-,OPG159:N115-,OPG159:Y116-,OPG164:L227-,OPG180:S554-,OPG191:Y165-,OPG191:F166-,OPG197:T34-,OPG197:D35-,OPG197:V36-,OPG197:E37-,OPG197:D38-,OPG197:I39-,OPG197:M40-,OPG197:N41-,OPG197:E42-,OPG210:L733-	OPG047:476:WNGME,OPG110:73:EEV,OPG153:366:DD,OPG153:371:DDDDDDDDD,OPG164:212:*QXQ*,OPG205:731:SQSXSQ	150572-150597	K:7777,M:9378,M:9383,K:10621,Y:10624,K:10692,M:12869,Y:13192,K:13438,K:13677,K:14499,Y:15302,M:16397,W:19350-19352,M:21074,K:21734,W:21738,W:22483,M:22485,M:22875,Y:22879,W:27108,W:27115-27116,K:28708,M:29472,Y:29625,Y:29763,M:30024,Y:31706,M:31712,M:31966,W:32187,Y:32195,K:37523,K:37625,K:37765,K:38365,W:38370,W:39070,W:39072,M:39479,K:40594,S:40596,M:40742,K:40937,M:41345,M:42105,Y:42173,Y:4708…		577638	0	197209	0.998382	21000	0	good	26	40	732.5	bad	293	50	936	1872	bad	941
hMpxV/DRC/UV-001/1985|EPI_ISL_13058460|1985	outgroup			33942.4	bad	823	3193	2857	6	234	23	8	0	0	0	A204C,G475A,A583G,C630A,T720C,G749A,G994A,A1093G,C1201T,A1309G,G1319T,A1504G,A1687G,A1813C,T1814G,T2086G,C2391A,T2554C,C2659T,T3099G,C3143T,A3420G,A3450G,G4042A,G4691A,T4836G,G5751A,C5809T,A6076G,A6146G,T6159C,G6645T,C6904T,T7005C,G7205A,T7411C,T7648C,C7756A,T7810C,T7950G,A8066G,G8277A,C8286T,C8603A,T8694G,A8810G,A8830G,A8893C,T8923C,C8994A,G9139A,T9161G,A9376G,C9404T,T9509A,G9698A,C10242T,A10267…	458-466,579-580,593-602,2237-2239,4693-4775,6429-6430,7016-7021,7142-7145,7404,8048,8325-8326,8419-8422,8471,8494,8913,8992,9282,9523,12938-12939,13276,13352,15546-15547,15867,16608-16613,18055-18057,23167,24307,24336,28583-28601,32209-32211,33193,33409,39072,41929,46506-46508,46590,47573,47700-47701,48162-48164,50499-50500,50575-50576,132811,133078-133092,133164-133173,133493-133945,133977-13397…	563:C,629:AAGAGAG,755:ACA,1351:TCTTCGGATACCTCATCA,1690:A,4597:T,6250:TT,6527:T,6966:TATCATTATGTATAATCATCACTGTCGC,6983:T,7433:TAG,8599:TA,9263:A,9563:TT,10431:ATTAGATTAGATTAGATTAGATTAGATTAGATTAGATTAGATTAGATTAGATTAGATTAGATTAGATTAGATTAGATTAGATTAGATTAGATTAGATTAGATTAGATTAGATTAGATTAGATTAGATTAGATTAGATTAGATTAGATTAGATTAGATTAGATTAGATTAGATTAGATTAGATTAGATTAGATTAGATTAGATTAGATTAGATTAGATTAGATTAG,13294:TTATAGTTT…	A13625G,T98727C,C119718T,G129762A,C136555T,A149744G,T160174G,T160852C		A204C,G475A,A583G,C630A,T720C,G749A,G994A,A1093G,C1201T,A1309G,G1319T,A1504G,A1687G,A1813C,T1814G,T2086G,C2391A,T2554C,C2659T,T3099G,C3143T,A3420G,G4042A,G4691A,T4836G,G5751A,C5809T,A6076G,A6146G,T6159C,G6645T,C6904T,T7005C,G7205A,T7411C,T7648C,C7756A,T7810C,T7950G,A8066G,G8277A,C8286T,C8603A,T8694G,A8810G,A8830G,T8923C,C8994A,G9139A,T9161G,A9376G,C9404T,T9509A,G9698A,C10242T,A10267C,A10275G,C106…	8	0	790	798	OPG003:4-589,OPG047:478-483,OPG050:73-76,OPG164:228-229,OPG180:555-560,OPG191:167-169	NBT03_gp174:S63A,NBT03_gp174:E80V,NBT03_gp174:D121E,NBT03_gp175:V4A,NBT03_gp175:L136F,OPG001:T86N,OPG002:A121S,OPG002:N313T,OPG005:S3F,OPG005:N74D,OPG015:V4A,OPG015:L136F,OPG019:M124R,OPG021:V38I,OPG021:S219L,OPG021:K230R,OPG022:G73D,OPG023:M109I,OPG023:V174A,OPG023:A193S,OPG023:S258L,OPG023:Y300H,OPG023:C304R,OPG023:V426T,OPG023:T488A,OPG023:L602I,OPG023:K637E,OPG024:S32G,OPG025:E393K,OPG025:I42…	OPG002:V171-,OPG029:D150-,OPG029:D151-,OPG031:G258-,OPG049:R314-,OPG050:F71-,OPG157:Q60-,OPG164:L227-,OPG180:S554-,OPG191:Y165-,OPG191:F166-,OPG210:P718-,OPG210:V719-,OPG210:Q720-,OPG210:N721-,OPG210:P722-,OPG210:P723-,OPG210:Q724-,OPG210:L725-,OPG210:P726-,OPG210:P727-,OPG210:R728-,OPG210:L733-	OPG001:67:EDDEVS,OPG047:477:N,OPG092:3:A,OPG110:73:EEV,OPG164:212:*,OPG172:159:DI,OPG197:35:TDTDTDVEDIMNEIDRE,OPG205:731:SQ				576584	193	197016	0.998043	21000	0	good	0	40	0	good	0	50	919	1838	bad	924
hMpxV/DRC/TSH-0156/2022|EPI_ISL_14838586|2022	outgroup			35330.8	bad	840	3146	2773	7	234	14	6	309	0	0	T128C,A204C,T466C,G475A,C630A,T720C,G749A,G907A,G994A,A1093G,C1201T,A1309G,G1319T,A1504G,A1687G,A1813C,T1814G,T2086G,C2391A,T2554C,C2659T,T3099G,C3143T,G3308T,A3420G,A3450G,G4042A,G4691A,T4836G,C5340T,G5751A,C5809T,A6076G,A6146G,T6159C,C6904T,T7005C,G7205A,G7410A,T7411C,T7648C,C7756A,T7810C,T7950G,A8066G,G8277A,C8286T,C8603A,T8694G,A8810G,A8830G,A8893C,T8923C,G9139A,T9161G,A9376G,C9404T,T9509A,G9…	593-602,2237-2239,4693-4775,6429-6430,7016-7021,7142-7145,7404,8048,8325-8326,8419-8422,8471,8494,8913,8992,9282,9523,13276,13352,15546-15547,15867,16608-16613,18055-18057,23167,24307,24336,28583-28601,32209-32211,33193,33409,39072,41929,46506-46508,46590,47573,47700-47701,48162-48164,50499-50500,50575-50576,71174,132811,133078-133092,133164-133173,133493-133945,139424-139426,142752,143458,145892…	0:GTTAGTAAATTATATACATAATTTTATAATTAATTTA,629:AAGAGAG,755:ACA,1690:NA,2761:T,4597:T,6250:TT,6527:T,6966:TATCATTATGTATAATCATCACTGTCGC,6983:T,7433:TAG,8604:ATATA,9263:A,9563:TT,10431:ATTAGATTAGATTAGATTAGATTAGATTAGATTAGATTAGATTAGATTAGATTAGATTAGATTAG,12034:AAATCT,13294:TTATAGTTTCTATTT,16403:GTGT,18901:CGGCTGCCATGTATTTCCTGGAGAGCAAGTAGATGATGAGGAACCAGATAGTTTATATCCATACTTGCACTTAAAGTCTACATTGTAGTTGTATGAGTGTAT…	A13625G,G81977A,T98727C,C119718T,G129762A,C136555T,A149744G,T160174G,T160852C		T128C,A204C,T466C,G475A,C630A,T720C,G749A,G907A,G994A,A1093G,C1201T,A1309G,G1319T,A1504G,A1687G,A1813C,T1814G,T2086G,C2391A,T2554C,C2659T,T3099G,C3143T,G3308T,A3420G,G4042A,G4691A,T4836G,C5340T,G5751A,C5809T,A6076G,A6146G,T6159C,C6904T,T7005C,G7205A,G7410A,T7411C,T7648C,C7756A,T7810C,T7950G,A8066G,G8277A,C8286T,C8603A,T8694G,A8810G,A8830G,T8923C,G9139A,T9161G,A9376G,C9404T,T9509A,G9698A,C10242T,A…	9	0	808	817	OPG003:4-589,OPG047:478-483,OPG050:73-76,OPG105:285-1287,OPG164:228-229,OPG180:555-560,OPG191:167-169	NBT03_gp174:S63A,NBT03_gp174:E80V,NBT03_gp174:D121E,NBT03_gp175:V4A,NBT03_gp175:L136F,OPG001:T86N,OPG002:A121S,OPG002:N313T,OPG005:S3F,OPG005:N74D,OPG005:M131I,OPG015:V4A,OPG015:L136F,OPG015:A273T,OPG019:M124R,OPG021:V38I,OPG021:S219L,OPG021:K230R,OPG022:G73D,OPG023:A90V,OPG023:M109I,OPG023:V174A,OPG023:A193S,OPG023:S258L,OPG023:Y300H,OPG023:C304R,OPG023:V426T,OPG023:T488A,OPG023:L602I,OPG023:K63…	OPG002:V171-,OPG029:D150-,OPG029:D151-,OPG031:G258-,OPG049:R314-,OPG050:F71-,OPG157:Q60-,OPG164:L227-,OPG180:S554-,OPG191:Y165-,OPG191:F166-,OPG197:D17-,OPG197:S18-,OPG210:L733-	OPG023:285:DL,OPG047:477:NGM,OPG110:73:EEV,OPG153:366:DD,OPG153:378:DDDDDDDV,OPG164:212:*	458-460,2762,15747,16991-17003,20577-20604,20631-20632,32187,68799-68844,70915-70961,71202-71209,76969-77028,81980,88774-88783,144339,152727-152740,152754-152769,152954-152999,153026,153361-153364,158808,170009,194447,196750-196752			577833	0	197209	0.998433	21000	0	good	309	40	0	good	0	50	937	1874	bad	942
hMpxV/Gabon/BNITM-0001/1988|EPI_ISL_15158314|1988	outgroup			34868	bad	833	3282	2713	8	232	19	4	0	0	0	T128C,A204C,T466C,G475A,C630A,T720C,G749A,G994A,A1093G,C1201T,A1309G,A1504G,A1687G,A1813C,T1814G,G1861A,T2086G,C2391A,T2554C,C2659T,T3099G,C3143T,A3420G,A3450G,G4042A,G4691A,T4836G,G5751A,C5809T,A6076G,A6146G,T6159C,C6904T,T7005C,G7205A,T7411C,T7648C,T7810C,T7950G,A8066G,G8277A,C8286T,G8394T,C8603A,T8694G,A8810G,A8830G,A8893C,T8923C,G9139A,T9161G,A9376G,C9404T,T9509A,G9698A,C10147T,C10242T,A10267…	593-602,2237-2239,4693-4791,6222-6226,6275,6429-6430,6932,7016-7021,7142-7145,7404,8048,8325-8326,8419-8422,8471,8494,8913,8992,9282,9523,13276,13352,15546-15547,15867,16608-16613,18055-18057,23167,24307,24336,28583-28601,32209-32211,33193,33409,39072,41929,46506-46508,46590,46643,47573,47700-47701,48162-48164,50499-50500,50575-50576,132811,133078-133092,133164-133173,133493-133945,136513-136530,…	0:ATACATAAGTTTTAGTACATTAATATTAT,629:AAGAGAG,755:ACA,1690:A,4597:T,6250:TT,6527:T,6966:TATCATTATGTATAATCATCACTGTCGC,6983:T,7433:TAG,8599:TATATATATATATATATATATATATATATATA,9263:A,9563:TT,10431:ATTAGATTAGATTAGATTAGATTAGATTAGATTAGATTAGATTAGATTAGATTAGATTAGATTAGATTAG,10907:A,13294:TTATAGTTTCTATTT,16403:GTGT,16433:CAT,18901:CGGCTGCCATGTATTTCCTGGAGAGCAAGTAGATGATGAGGAACCAGATAGTTTATATCCATACTTGCACTTAAAGTCTAC…	A13625G,T98727C,C119718T,G129762A,C136555T,A149744G,T160174G,T160852C		T128C,A204C,T466C,G475A,C630A,T720C,G749A,G994A,A1093G,C1201T,A1309G,A1504G,A1687G,A1813C,T1814G,G1861A,T2086G,C2391A,T2554C,C2659T,T3099G,C3143T,A3420G,G4042A,G4691A,T4836G,G5751A,C5809T,A6076G,A6146G,T6159C,C6904T,T7005C,G7205A,T7411C,T7648C,T7810C,T7950G,A8066G,G8277A,C8286T,G8394T,C8603A,T8694G,A8810G,A8830G,T8923C,G9139A,T9161G,A9376G,C9404T,T9509A,G9698A,C10147T,C10242T,A10267C,A10275G,C106…	8	0	800	808	NBT03_gp174:175-177,OPG003:4-589,OPG047:478-483,OPG049:201-319,OPG050:73-76,OPG164:228-229,OPG180:555-560,OPG191:167-169	NBT03_gp174:A13V,NBT03_gp174:S63A,NBT03_gp174:E80V,NBT03_gp174:D121E,NBT03_gp175:V4A,NBT03_gp175:L136F,OPG002:A121S,OPG002:N313T,OPG005:S3F,OPG005:N74D,OPG015:V4A,OPG015:L136F,OPG019:M124R,OPG021:V38I,OPG021:S219L,OPG021:K230R,OPG022:G73D,OPG023:M109I,OPG023:V174A,OPG023:A193S,OPG023:S258L,OPG023:Y300H,OPG023:C304R,OPG023:L346V,OPG023:V426T,OPG023:T488A,OPG023:L602I,OPG023:A617V,OPG023:K637E,OPG0…	NBT03_gp174:K174-,OPG002:V171-,OPG029:D150-,OPG029:D151-,OPG031:G258-,OPG050:F71-,OPG153:D367-,OPG153:D368-,OPG153:D369-,OPG153:I370-,OPG153:I371-,OPG157:Q60-,OPG164:L227-,OPG180:S554-,OPG191:Y165-,OPG191:F166-,OPG197:D17-,OPG197:S18-,OPG210:L733-	OPG047:477:NGM,OPG110:73:EEV,OPG164:212:*,OPG205:731:SQ				577447	0	197209	1	21000	0	good	0	40	0	good	0	50	930	1860	bad	935
hMpxV/India/KL-ICMR-16-5316-553/2022|EPI_ISL_13953610|2022-07-13	IIb	hMPXV-1	A.2.1	25	good	51	90	1	2	28	21	0	0	0	0	C13298T,G16731A,A18769G,C18792T,C25072T,T28175C,C29763T,A29768C,T29769C,C30636T,C34472T,C34578T,G36898A,G42183A,C42903T,A46522G,G50346A,C54268T,A55555C,T55559C,G55575T,A55579G,A55582G,C73616T,G79406A,G80099A,A81977G,G93387A,T95936A,A100261G,G105746A,G114659A,C115379T,G124031A,C135822T,A140492C,C142498T,G149265A,C149872T,G154015A,T154408C,C154694T,T155477A,C157737T,C161152T,C161953T,C165782T,G1682…	19346-19378,42926-42932,51550-51573,89445-89463,148529-148535	170896:T			G16731A,C29763T,A29768C,T29769C,A46522G,A55555C,T55559C,G55575T,A55579G,A55582G,T95936A,C115379T,C135822T,C154694T,T155477A,A169727G	0	0	16	16	OPG063:256-480,OPG174:290-347	OPG031:D13N,OPG040:R136Q,OPG047:D187N,OPG047:I476G,OPG047:D478N,OPG053:G38E,OPG062:M79I,OPG069:D121N,OPG074:L515P,OPG074:F516S,OPG074:N517K,OPG074:K523E,OPG074:L524R,OPG102:D108N,OPG113:E553K,OPG116:D192E,OPG118:K606E,OPG145:D29N,OPG160:S195A,OPG174:S44L,OPG176:Q22*,OPG180:D442N,OPG181:P95S,OPG188:H120Y,OPG190:P221S,OPG197:T20A,OPG205:R689C,OPG208:S91L	OPG034:E210-,OPG034:L211-,OPG034:M212-,OPG034:S213-,OPG034:K214-,OPG034:*215-,OPG063:D253-,OPG063:S254-,OPG063:F255-,OPG071:R956-,OPG071:S957-,OPG071:F958-,OPG071:K959-,OPG071:L960-,OPG071:G961-,OPG071:S962-,OPG071:N963-,OPG109:M1-,OPG174:N287-,OPG174:D288-,OPG174:M289-					591112	0	197209	1	21000	0	good	0	40	0	good	0	50	15	30	mediocre	20
hMpxV/India/KL-ICMR-21-5432-557/2022|EPI_ISL_13953611|2022-07-16	IIb	hMPXV-1	A.2.1	89	mediocre	52	15	3	4	27	5	0	472	0	0	G4517A,C13298T,A18769G,C18792T,C25072T,T28175C,C29763T,A29768C,T29769C,C30636T,C34472T,C34578T,T34619C,G36898A,G42183A,C42903T,A46522G,G50346A,C54268T,A55582G,C63865A,A63889T,C73616T,G79406A,G80099A,A81977G,G93387A,A93544C,T95936A,A100261G,G105746A,G114659A,C115379T,G124031A,T131091A,C135822T,T139839A,A140492C,C142498T,G149265A,C149872T,G154015A,T154408C,C154694T,C157737T,C161152T,C161953T,C16578…	140139,148529-148535,155412,174519-174524	592:T,29766:T,170896:T			G4517A,C29763T,A29768C,T29769C,T34619C,A46522G,A55582G,C63865A,A63889T,A93544C,T95936A,C115379T,T131091A,C135822T,T139839A,C154694T,C192693T	0	0	17	17	OPG047:477-483,OPG159:125-146,OPG174:290-347,OPG181:335	OPG003:H31Y,OPG031:D13N,OPG040:R136Q,OPG047:D187N,OPG047:I476G,OPG053:G38E,OPG062:M79I,OPG063:M262I,OPG069:D121N,OPG074:L515P,OPG083:Y276*,OPG102:D108N,OPG113:E553K,OPG113:D605A,OPG116:D192E,OPG118:K606E,OPG145:D29N,OPG151:V723E,OPG160:S195A,OPG174:S44L,OPG176:Q22*,OPG180:D442N,OPG181:P95S,OPG188:H120Y,OPG190:P221S,OPG205:R689C,OPG208:S91L	OPG159:N123-,OPG174:N287-,OPG174:D288-,OPG174:M289-,OPG181:R334-		50207-50262,58780-58781,70138-70169,73466-73488,73786-73834,100131-100137,128782-128800,131126-131132,139540-139776,163646-163685			591326	0	197209	0.997607	21000	0	good	472	40	0	good	0	50	15	30	mediocre	20
hMpxV/India/KL-ICMR-MCL-28-5555-577/2022|EPI_ISL_14952916|2022-07-27	IIb	hMPXV-1	A.2.1	12087	bad	343	73	6	38	143	45	0	704	0	0	T6521G,C7979G,G7982T,T9297C,A9301C,C9404A,G9908T,G10903A,A13013T,C13298T,G16578A,A18769G,C18792T,C19378A,C19402T,T19405A,G19781A,T20499C,G20506C,T21977G,A21982C,A24140T,C25072T,T27138A,A27140T,T27163C,G27167T,C27169T,A27913G,T27914C,A27930T,G27944T,T28175C,T29732C,T29734G,A29739C,C29763T,A29768C,T29769C,T29872G,T29875G,A29878C,C29887G,C30636T,T31810C,G33485C,C33487A,G33700T,C33707A,C34472T,C34578…	8926,9139,19400,19816,21606,27136-27137,37736,43325,52568,65548,65649,68791-68792,69022-69023,69070,69438,72043,77015,81632,82523,87443,90464,93279,98435,102457,103142,103211-103212,105882,108184,108376,112536,115956,126978,127022,127039,137292,137491,137879,139678,139818,139861,139980-139981,140233,145215,146421,146955,147987-147988,148022,148529-148535,152518,157633,163125,163537-163538,163614,…	29766:T,83974:T,159079:GT,161179:G,163244:T	T42903C,A114659G		T6521G,C7979G,G7982T,T9297C,A9301C,C9404A,G9908T,G10903A,A13013T,G16578A,C19378A,C19402T,T19405A,G19781A,T20499C,G20506C,T21977G,A21982C,A24140T,T27138A,A27140T,T27163C,G27167T,C27169T,A27913G,T27914C,A27930T,G27944T,T29732C,T29734G,A29739C,C29763T,A29768C,T29769C,T29872G,T29875G,A29878C,C29887G,T31810C,G33485C,C33487A,G33700T,C33707A,A34649G,T34677A,T34906G,C34907A,T35788G,C37738A,A37743G,G40953…	2	0	310	312	OPG034:65-215,OPG037:277-443,OPG043:275-277,OPG047:477-483,OPG056:434-636,OPG063:123-480,OPG071:625-1007,OPG084:277-677,OPG086:26-112,OPG087:57-71,OPG087:195-221,OPG092:303-372,OPG098:40-252,OPG105:170-1287,OPG109:670-796,OPG111:68-315,OPG113:518-846,OPG122:11-249,OPG123:621-632,OPG124:30-288,OPG127:151-225,OPG132:336-373,OPG134:70-293,OPG148:332-351,OPG153:60-510,OPG154:59-111,OPG158:32-43,OPG15…	OPG019:Q134E,OPG019:D135Y,OPG021:V108F,OPG031:D13N,OPG037:V151G,OPG037:K153Q,OPG040:R136Q,OPG043:N4K,OPG043:L9Q,OPG043:I14M,OPG043:Y15H,OPG043:V263I,OPG043:K265E,OPG043:N273L,OPG047:D187N,OPG047:N439K,OPG047:I476G,OPG048:S119G,OPG051:D55*,OPG053:K5I,OPG053:G38E,OPG054:Y70S,OPG054:E364S,OPG054:*440Y,OPG056:F431S,OPG060:K37M,OPG060:S77C,OPG061:D53A,OPG062:M79I,OPG069:D121N,OPG074:I514T,OPG074:L515P…	OPG034:I64-,OPG037:Y276-,OPG043:F272-,OPG043:R274-,OPG056:E433-,OPG063:V122-,OPG071:P624-,OPG084:V276-,OPG086:P24-,OPG086:T25-,OPG087:K55-,OPG087:V56-,OPG087:D72-,OPG087:Q193-,OPG092:A302-,OPG098:R39-,OPG105:K168-,OPG109:V669-,OPG111:R67-,OPG113:H517-,OPG122:S10-,OPG123:V619-,OPG124:L29-,OPG127:I150-,OPG132:I335-,OPG134:E69-,OPG148:V331-,OPG148:S352-,OPG153:F59-,OPG154:I58-,OPG158:A31-,OPG159:Y17…		6618-6624,8731-8748,9062,9191-9192,13761-13780,16571-16572,17799-17806,22905,27173,27932,27938,27940,28134-28163,29874,33432,33484,33710,34661,34681-34699,35270-35297,37044-37046,37066,37077-37084,41097,43245-43257,43463-43474,45119-45147,47449,51538-51541,52226,57769-57774,62345,62348,63672,68389-68390,69414-69418,69575-69583,72488-72511,77242-77266,81783-81814,88803,89278-89285,89359-89376,9059…			589561	0	197209	0.99643	21000	0	good	704	40	0	good	0	50	376	752	bad	381
hMpxV/India/KL-ICMR-51-5875-585/2022|EPI_ISL_15008573|2022-07-30	IIb	hMPXV-1	A.2.1	205275	bad	1069	593	1	156	315	218	0	18661	0	0	T3986A,T3993A,C3994A,G3995C,C4034G,G4035T,G4045A,C4081T,G4095C,T4161G,A5311G,A5312C,G5313T,C5314A,T5355A,G5416T,T5936G,C6498A,C6501T,C7183T,T7612C,C7667T,C7771T,T7777C,T8325C,T8340C,T8416C,T8528C,T8530C,A8794G,G8795A,G9009A,A9077G,G9078A,A9079G,A9128T,T9129A,G9130T,T9133G,G9182A,C9692G,G9693A,T9751C,C10015T,A10232G,C10234A,G10235A,C10239T,T10684C,C13298T,A18769G,C18792T,G19515A,G19701A,C24486A,G2…	232,593,1691,3410,3856,3867-3869,3914-3918,3925,3991-3992,4073,4079,4159-4160,5395,5412-5414,5678,5690,5836-5837,6251,6583,6823,6975,8048-8049,8060,8494,8661-8663,8913,8972,9484-9485,9508-9509,9550,9564,9614-9615,9864,10013,10226-10227,10692-10693,15122-15123,18963,21075,21971,22643,25277,25373,27173,27928,28524,28596,29440,29718,30089,30298,30577,31022,31064,31125,31354,31663,31797,32188,32518,3…	34192:A	T25072C,A42183G,T42903C,T73616C,T157737C,T161152C		T3986A,T3993A,C3994A,G3995C,C4034G,G4035T,G4045A,C4081T,G4095C,T4161G,A5311G,A5312C,G5313T,C5314A,T5355A,G5416T,T5936G,C6498A,C6501T,C7183T,T7612C,C7667T,C7771T,T7777C,T8325C,T8340C,T8416C,T8528C,T8530C,A8794G,G8795A,G9009A,A9077G,G9078A,A9079G,A9128T,T9129A,G9130T,T9133G,G9182A,C9692G,G9693A,T9751C,C10015T,A10232G,C10234A,G10235A,C10239T,T10684C,G19515A,G19701A,C24486A,G24622A,G24741T,G24742A,T2…	6	0	1041	1047	NBT03_gp052:9-43,NBT03_gp175:112-438,OPG015:108-156,OPG015:161-438,OPG021:11-93,OPG021:144-213,OPG022:57-127,OPG025:50-631,OPG037:156-443,OPG038:174-221,OPG040:37-376,OPG043:11-277,OPG044:146-150,OPG046:5-152,OPG047:25-58,OPG047:207-369,OPG048:124-270,OPG049:10-73,OPG049:113-211,OPG050:3-58,OPG050:73-76,OPG051:29-37,OPG051:65-75,OPG052:57-65,OPG053:144-213,OPG054:80-316,OPG054:388-440,OPG055:4-28…	NBT03_gp052:S116L,NBT03_gp174:L15R,OPG015:N74T,OPG019:P30S,OPG021:T216A,OPG021:G217S,OPG021:A218V,OPG031:D13N,OPG034:A102V,OPG034:P164L,OPG040:M1V,OPG040:I2V,OPG042:N405K,OPG042:C409W,OPG047:L153F,OPG047:D187N,OPG048:D47G,OPG048:A64S,OPG049:M1V,OPG049:R84K,OPG049:Y85F,OPG049:A238S,OPG049:D258G,OPG049:Q267*,OPG050:E64*,OPG050:Q65I,OPG050:Y66*,OPG050:K67N,OPG050:E69R,OPG051:G6S,OPG051:N13D,OPG052:H…	NBT03_gp052:L8-,NBT03_gp052:I44-,NBT03_gp175:K111-,OPG015:S107-,OPG015:K160-,OPG021:T10-,OPG021:P143-,OPG021:R214-,OPG022:A56-,OPG025:N49-,OPG037:I155-,OPG038:H173-,OPG040:D36-,OPG043:D10-,OPG044:E145-,OPG046:F3-,OPG047:T24-,OPG047:L203-,OPG048:N123-,OPG048:I271-,OPG049:V8-,OPG049:F9-,OPG049:S74-,OPG049:K112-,OPG049:S212-,OPG050:S2-,OPG050:S59-,OPG050:F71-,OPG051:D27-,OPG051:Y28-,OPG051:E38-,OPG0…		4218-5294,6281,6284,10302-10468,32723-32724,32727,51219,51221,51224-51225,51301-53303,57803-57804,57808-57809,57910,57913,57918-57919,58207,58209-58210,58460,58465,58468,58471-58472,81988-84209,84360,86225-86226,98261-98263,98927,109485-109488,110791-110808,115379-115380,132948-132949,132992-132994,132997-132998,133011,133015,133077-135152,143903-144858,145125-145651,158930,158933,163467,163469-1…			582371	32	197177	0.90505	21000	88.305	mediocre	18661	40	0	good	0	50	1482	2964	bad	1487
hMpxV/India/KL-ICMR-56-5969-592/2022|EPI_ISL_15008574|2022-07-29	IIb	hMPXV-1	A.2.1	58715	bad	85	246	1	118	25	130	0	6	0	0	T10684C,C11754T,T11756C,C13298T,A18769G,C18792T,T21977G,C25072T,T28175C,C29763T,A29768C,T29769C,C30636T,C34472T,C34578T,G36898A,G42183A,C42903T,C43504T,T43505C,A46522G,G50346A,C54268T,A55555C,T55559C,G55575T,A55579G,A55582G,A55585G,C73616T,G79406A,G80099A,C80872T,A81977G,G93387A,T95936A,A100261G,G105746A,G114659A,G124031A,G133615A,T133949A,C134181G,T134182C,T134183A,C134184T,T134185G,T134201G,A13…	757,1691,4293,5678,6115,6275,6583,7958,8048-8049,9508,10497,10692-10693,10908,11184,11751-11752,13212,15122,16095,16627,19515,20884,21075,22424,27108,28122,28433,28524,28701,28711,31258,31629,31797,33193,33409,35565,36621,37976,38459,39695,39861,41738,43330,43502-43503,45071,46267,46418,46643,46970,50970,51204,55119,55830,56035,57069,57274,58644,59929,60119,60778,60961,61065,61072,61279,61743,620…	29766:T	T179537C		T10684C,C11754T,T11756C,T21977G,C29763T,A29768C,T29769C,C43504T,T43505C,A46522G,A55555C,T55559C,G55575T,A55579G,A55582G,A55585G,C80872T,T95936A,G133615A,T133949A,C134181G,T134182C,T134183A,C134184T,T134185G,T134201G,A134542T,C135822T,T145281G,C145285A,C145400T,T145510A,C145513T,C145620G,C145623A,G162597A,G173387A,A173974C,C173975A,C173978A,A178901T,C179226T,C179541T,C179566A,C179957A,G179959A,G18…	1	0	51	52	NBT03_gp052:9-130,NBT03_gp174:88-177,NBT03_gp175:15-158,OPG015:15-438,OPG019:128-143,OPG022:57-121,OPG023:385-572,OPG024:7-65,OPG025:50-631,OPG027:96-151,OPG029:149-156,OPG034:165-215,OPG036:62-178,OPG037:5-443,OPG044:12-145,OPG045:185-220,OPG047:477-483,OPG048:124-302,OPG050:73-76,OPG054:145-440,OPG055:156-355,OPG056:193-636,OPG057:113-373,OPG061:50-232,OPG063:64-120,OPG064:277-738,OPG065:23-154…	OPG023:E383R,OPG031:D13N,OPG040:R136Q,OPG047:D187N,OPG047:I476G,OPG053:G38E,OPG062:M79I,OPG063:M262I,OPG069:D121N,OPG074:I514T,OPG074:L515P,OPG074:F516S,OPG074:N517K,OPG074:K523E,OPG074:L524R,OPG080:T318N,OPG104:D50N,OPG113:E553K,OPG160:S195A,OPG167:R3K,OPG167:K43Q,OPG174:S44L,OPG176:Q22*,OPG188:H120Y,OPG190:P221S	NBT03_gp052:L8-,NBT03_gp174:R87-,NBT03_gp175:H14-,NBT03_gp175:K159-,OPG015:H14-,OPG019:R127-,OPG022:A56-,OPG023:K381-,OPG023:G384-,OPG023:I573-,OPG024:G5-,OPG025:N49-,OPG027:T95-,OPG029:P148-,OPG034:P164-,OPG036:L61-,OPG037:E4-,OPG044:V11-,OPG045:S184-,OPG048:N123-,OPG048:M303-,OPG050:F71-,OPG054:K143-,OPG055:V155-,OPG056:P192-,OPG057:N112-,OPG061:K48-,OPG063:R62-,OPG063:F63-,OPG064:F275-,OPG065:…		26995,32188,42459,60007,158986,178903			588909	0	197209	0.99997	21000	0	good	6	40	0	good	0	50	274	548	bad	279
hMpxV/India/DL-ICMR-29-5559-583/2022|EPI_ISL_15008575|2022-07-22	IIb	hMPXV-1	A.2	53649.4	bad	110	225	1	112	38	125	0	100	0	0	T10684C,C11754T,T11756C,C13298T,C13648T,G15626T,A18769G,C18792T,T21977G,G23127A,T28175C,C29763T,A29768C,T29769C,T29872G,T29875G,A29878C,C29887G,C30636T,C34472T,A34503C,C34578T,C37738A,A37743G,A55555C,T55559C,G55575T,A55579G,A55582G,A55585G,C63140T,G65895A,T71660C,C74145T,A74149T,G80099A,A81977G,C84767T,C90945T,G93387A,A100261G,C101983T,T108038G,A108039T,G108040A,G114659A,G116774A,G124031A,G133789…	1691,5678,6275,6583,7248,7958,8048-8049,9508,10497,10692-10693,10908,11184,11751-11752,13090,13212,15122,16591,16627,20884,21075,22424,27108,28122,28524,28596,28701,28711,31258,31354,31797,33193,33409,35565,36621,36990,37976,39861,40160,41738,43495,45071,46267,46327,46643,46970,50970,52226,54944,55119,55830,56035,56089,57274,58644,59929,60119,60961,61065,61072,61279,61743,62369,62819,64749,64931,…	29766:T			T10684C,C11754T,T11756C,C13648T,G15626T,T21977G,G23127A,C29763T,A29768C,T29769C,T29872G,T29875G,A29878C,C29887G,A34503C,C37738A,A37743G,A55555C,T55559C,G55575T,A55579G,A55582G,A55585G,C63140T,G65895A,T71660C,C74145T,A74149T,C84767T,C90945T,C101983T,T108038G,A108039T,G108040A,G116774A,G133789A,G133794A,C133798A,T133850C,A133851T,T133855C,A133856T,T133949A,C134628T,T136562A,C136563T,C136566T,C14399…	0	0	89	89	NBT03_gp052:9-130,NBT03_gp174:88-177,NBT03_gp175:15-158,OPG015:161-438,OPG019:128-143,OPG022:57-121,OPG023:385-572,OPG024:7-65,OPG025:50-631,OPG029:149-156,OPG036:62-178,OPG037:5-443,OPG044:12-150,OPG045:185-220,OPG047:477-483,OPG048:124-302,OPG050:73-76,OPG054:145-440,OPG055:33-355,OPG056:354-636,OPG057:13-373,OPG061:50-232,OPG063:66-480,OPG064:277-738,OPG065:54-154,OPG066:154-260,OPG070:128-274…	OPG023:E383R,OPG031:D13N,OPG047:D187N,OPG047:N439K,OPG047:E441D,OPG047:I476G,OPG053:G38E,OPG053:F63C,OPG074:I514T,OPG074:L515P,OPG074:F516S,OPG074:N517K,OPG074:K523E,OPG074:L524R,OPG080:T318N,OPG082:D105N,OPG094:T124S,OPG113:E553K,OPG121:S65L,OPG126:L31Y,OPG165:P160L,OPG165:S161L,OPG167:R3I,OPG167:C12S,OPG167:T13K,OPG167:V15E,OPG174:S44L,OPG176:Q22*,OPG188:H120Y,OPG190:P221S,OPG208:L30V,OPG208:N3…	NBT03_gp052:L8-,NBT03_gp174:R87-,NBT03_gp175:H14-,NBT03_gp175:K159-,OPG015:K159-,OPG019:R127-,OPG022:A56-,OPG023:K381-,OPG023:G384-,OPG023:I573-,OPG024:G5-,OPG025:N49-,OPG029:P148-,OPG036:L61-,OPG037:E4-,OPG044:V11-,OPG045:S184-,OPG048:N123-,OPG048:M303-,OPG050:F71-,OPG054:K143-,OPG055:M32-,OPG056:K352-,OPG057:K12-,OPG061:K48-,OPG063:F63-,OPG064:F275-,OPG065:R53-,OPG066:E153-,OPG070:S127-,OPG071:…		26995,32188,37736,42459,60007,71561,133595-133620,133872-133896,158986,178903,179029-179038,179587-179611,180135-180140			588966	0	197209	0.999493	21000	0	good	100	40	0	good	0	50	294	588	bad	299
hMpxV/India/DL-ICMR-70-6050-596/2022|EPI_ISL_15008576|2022	IIb	hMPXV-1	A.2	55.36	mediocre	46	64	1	3	19	24	0	82	0	0	C13298T,C13648T,G15626T,A18769G,C18792T,T21977G,A21982C,G23127A,T28175C,C29763T,A29768C,T29769C,C29887T,C30636T,C34472T,C34578T,C63140T,G65895A,G77875A,G80099A,A81977G,C84767T,C90945T,G93387A,A100261G,G114659A,G116774A,G124031A,C134628T,G144446A,G149265A,C149872T,G152410A,G154015A,T154408C,C161953T,C165782T,G168205A,C168532T,A175307T,A175317T,A175321G,C177720T,C179853T,C181209T,G188544A	148529-148535,175253-175305,175312-175315	29766:T			C13648T,G15626T,T21977G,A21982C,G23127A,C29763T,A29768C,T29769C,C29887T,C63140T,G65895A,G77875A,C84767T,C90945T,G116774A,C134628T,G144446A,G152410A,C168532T,A175307T,A175317T,A175321G,C179853T,C181209T,G188544A	0	0	25	25	OPG047:477-483,OPG174:290-347,OPG204:259-260	OPG025:M540I,OPG031:D13N,OPG037:V151G,OPG037:K153Q,OPG047:D187N,OPG047:I476G,OPG053:G38E,OPG082:D105N,OPG084:D392N,OPG099:A71T,OPG113:E553K,OPG118:K606E,OPG145:D29N,OPG174:S44L,OPG176:Q22*,OPG180:D442N,OPG188:H120Y,OPG190:P221S,OPG205:R689C	OPG174:N287-,OPG174:D288-,OPG174:M289-,OPG204:K240-,OPG204:I241-,OPG204:L242-,OPG204:T243-,OPG204:V244-,OPG204:I245-,OPG204:P246-,OPG204:S247-,OPG204:Q248-,OPG204:D249-,OPG204:H250-,OPG204:R251-,OPG204:F252-,OPG204:K253-,OPG204:L254-,OPG204:I255-,OPG204:L256-,OPG204:D257-,OPG204:P258-,OPG204:N261-,OPG204:V262-		175322-175403			591222	0	197209	0.999584	21000	0	good	82	40	0	good	0	50	22	44	mediocre	27
hMpxV/India/DL-ICMR-84-6146-602/2022|EPI_ISL_15008577|2022-08-11	IIb	hMPXV-1	A.2	28.96	good	44	16	1	2	19	3	0	116	0	0	C13298T,C13648T,G15626T,A18769G,C18792T,T21977G,A21982C,G23127A,T28175C,C29763T,A29768C,T29769C,C29887T,C30636T,C34472T,C34578T,C63140T,G65895A,G77875A,G80099A,A81977G,C84767T,C90945T,G93387A,A100261G,G114659A,G116774A,G124031A,C134628T,G144446A,G149265A,C149872T,G152410A,G154015A,T154408C,C161953T,C165782T,G168205A,C168532T,G175305A,C177720T,C179853T,C181209T,G188544A	148529-148535,179077-179085	29766:T			C13648T,G15626T,T21977G,A21982C,G23127A,C29763T,A29768C,T29769C,C29887T,C63140T,G65895A,G77875A,C84767T,C90945T,G116774A,C134628T,G144446A,G152410A,C168532T,G175305A,C179853T,C181209T,G188544A	0	0	23	23	OPG047:477-483,OPG174:290-347	OPG025:M540I,OPG031:D13N,OPG037:V151G,OPG037:K153Q,OPG047:D187N,OPG047:I476G,OPG053:G38E,OPG082:D105N,OPG084:D392N,OPG099:A71T,OPG113:E553K,OPG118:K606E,OPG145:D29N,OPG174:S44L,OPG176:Q22*,OPG180:D442N,OPG188:H120Y,OPG190:P221S,OPG205:R689C	OPG174:N287-,OPG174:D288-,OPG174:M289-		175231-175272,175330-175403			591383	0	197209	0.999412	21000	0	good	116	40	0	good	0	50	18	36	mediocre	23
hMpxV/India/DL-ICMR-52-5885-587/2022|EPI_ISL_15022589|2022-07-31	IIb	hMPXV-1	A.2	17310.8	bad	410	62	3	37	222	43	0	340	0	0	T5855A,T8898A,C13298T,C13648T,C15075T,G15626T,T15854C,G15876T,A18769G,C18792T,T19099G,A19102C,C19103A,A19104C,T19105A,G19676T,G19781A,T19785A,T19944G,G19988C,A19991T,T20380G,T21977G,A21982C,G23127A,C23311A,T23313C,T23998A,T24000G,C24337A,A25407T,T25411G,T25412A,T27130A,A27137T,T28175C,C29763T,A29768C,T29769C,T29872G,C29874G,T29875G,G29877C,A29878T,T29880C,C29887G,A30037G,C30039G,A30040T,T30044G,C…	8894,10926,19987,25414,26956,27134,32681,44441,47449,49758,50758,51479-51480,52226,52564,52568,62003,62344,64471,66862,67261,67559,70206,74327,75722,76593,85078,87460,90464,92015,92593,92745,94902,102634,103165,104039,108184,108305-108306,108664,123646,123653,134205,137538,140233,140899,143713,144544,148529-148535,154607,157848,163723,164255-164256,171959,190642	29766:T,52235:C,70198:T			T5855A,T8898A,C13648T,C15075T,G15626T,T15854C,G15876T,T19099G,A19102C,C19103A,A19104C,T19105A,G19676T,G19781A,T19785A,T19944G,G19988C,A19991T,T20380G,T21977G,A21982C,G23127A,C23311A,T23313C,T23998A,T24000G,C24337A,A25407T,T25411G,T25412A,T27130A,A27137T,C29763T,A29768C,T29769C,T29872G,C29874G,T29875G,G29877C,A29878T,T29880C,C29887G,A30037G,C30039G,A30040T,T30044G,A31000G,G31030T,T31293A,A31640G,G…	0	0	390	390	NBT03_gp174:79-177,OPG023:660-661,OPG034:8-215,OPG040:23-376,OPG042:49-425,OPG043:275-277,OPG047:477-483,OPG049:158-319,OPG064:487-738,OPG068:521-568,OPG070:58-274,OPG071:625-1007,OPG080:7-772,OPG082:371-383,OPG083:83-424,OPG085:326-557,OPG089:112-114,OPG094:184-341,OPG096:47-93,OPG097:96-345,OPG106:142-172,OPG109:664-796,OPG111:68-315,OPG113:96-338,OPG115:82-234,OPG122:70-249,OPG123:345-632,OPG1…	NBT03_gp052:D64E,NBT03_gp052:I97L,NBT03_gp175:Y101F,OPG015:Y101F,OPG025:D65N,OPG025:M540I,OPG031:D13N,OPG035:I9L,OPG037:V151G,OPG037:K153Q,OPG039:D40A,OPG039:N41Y,OPG039:N269S,OPG039:E270*,OPG043:R274K,OPG047:Y55*,OPG047:D187N,OPG047:N384T,OPG047:H385Q,OPG047:D386H,OPG047:N439E,OPG047:P440A,OPG047:E441H,OPG047:I476G,OPG048:N291I,OPG052:K40Q,OPG052:R41G,OPG053:G38E,OPG055:P203T,OPG056:Y145N,OPG056…	NBT03_gp174:I78-,OPG023:Q659-,OPG034:D6-,OPG034:T7-,OPG040:I22-,OPG042:Y48-,OPG043:N273-,OPG049:D157-,OPG064:I486-,OPG068:A519-,OPG068:S520-,OPG070:S56-,OPG070:S57-,OPG071:P624-,OPG080:R6-,OPG082:N370-,OPG083:S82-,OPG085:E325-,OPG094:V183-,OPG096:D46-,OPG097:S95-,OPG106:V141-,OPG109:T663-,OPG111:R67-,OPG113:L95-,OPG113:V339-,OPG115:D81-,OPG122:S69-,OPG123:G343-,OPG127:V54-,OPG127:V174-,OPG127:D21…		11082,18235,21604,21606,29502,34773,37736,42305-42307,42310,43268,43527,43530,49688-49690,49713,49999,51488,51512,51514,54953-54954,55596,55600,55605-55610,55626-55628,59285,59288-59289,59293,62302,62613,62616-62617,62623-62624,62899,62931,63672,63829,65358,65360,65366,67563,67565,68874,69070,69103,71878-71879,73058-73073,80890-80895,85200-85201,87430,92177,92180,93195,93204,93465,93473-93474,938…			589380	0	197209	0.998276	21000	0	good	340	40	0	good	0	50	437	874	bad	442
hMpxV/India/DL-ICMR-58-5982-593/2022|EPI_ISL_15022590|2022	IIb	hMPXV-1	A.2	122954	bad	1191	173	12	84	473	91	0	3217	0	0	G6258A,C6462T,T6742C,G8503A,T9011A,A9014C,A9015T,T9064A,A9282G,T9289A,G9908T,A12522T,C13298T,C13648T,T13917A,G14273A,G14296A,C14301T,A14398T,G14400A,A14732T,C14823A,A14904T,C15057G,A15134G,C15135A,T15137A,A15138T,T15139G,C15141G,C15142G,A15146C,G15626T,G15640T,T15759A,T15762C,C17342A,A17792G,C17991A,T18487A,C18493A,A18494C,C18792T,T18998G,C19238A,G19781A,T19785A,T19916G,G19917T,T19919A,C19920A,T1…	13577,14778,17677,18769,18778,19244,19761,25535,25554,26553,27997,28342,30332,34739,35246,41310-41311,43493,44981,46350,47449,48088,48730,49758,50682,50758,51479-51480,51635,51655-51656,51928,52226,52564,52568,54764,55107,55135,56583,58296,58662,60473,62908,63609,63633,63689,63730,63746,66612,66862,67261,68870,69148,69244,69474,69761,75593,75741,76593,77742,79724-79725,79889,82242,84103,84264,844…	26566:C,28348:A,29766:T,44974:G,51920:C,52235:C,56595:C,75583:A,106695:G,137682:A,157120:T,167326:T	G100261A,A114659G		G6258A,C6462T,T6742C,G8503A,T9011A,A9014C,A9015T,T9064A,A9282G,T9289A,G9908T,A12522T,C13648T,T13917A,G14273A,G14296A,C14301T,A14398T,G14400A,A14732T,C14823A,A14904T,C15057G,A15134G,C15135A,T15137A,A15138T,T15139G,C15141G,C15142G,A15146C,G15626T,G15640T,T15759A,T15762C,C17342A,A17792G,C17991A,T18487A,C18493A,A18494C,T18998G,C19238A,G19781A,T19785A,T19916G,G19917T,T19919A,C19920A,T19927A,G20043T,C2…	2	0	1174	1176	NBT03_gp052:4-126,OPG025:165-631,OPG030:54-207,OPG031:18-317,OPG034:83-215,OPG042:178-182,OPG044:85-86,OPG047:289-476,OPG054:252-440,OPG061:193-232,OPG063:67-480,OPG064:307-308,OPG065:46-154,OPG068:178-568,OPG070:32-274,OPG071:625-837,OPG071:841-1007,OPG074:178-181,OPG074:665-666,OPG077:97-313,OPG078:51-74,OPG080:517-772,OPG082:183-383,OPG083:325-343,OPG083:363-424,OPG084:632-677,OPG085:425-592,O…	NBT03_gp174:Y158N,NBT03_gp174:L159P,NBT03_gp174:S161P,OPG005:M97W,OPG021:V108F,OPG023:F127I,OPG025:L41*,OPG025:K42N,OPG025:A43P,OPG025:Y44I,OPG025:V45S,OPG025:D71H,OPG025:F122I,OPG025:D149Y,OPG031:D13N,OPG034:I27F,OPG034:R29L,OPG034:S30Y,OPG034:K74I,OPG035:I9L,OPG035:G115S,OPG037:N14K,OPG037:V151G,OPG037:K153Q,OPG037:V359A,OPG037:R360*,OPG037:L361M,OPG037:S434C,OPG037:D439Y,OPG038:C149F,OPG038:I1…	NBT03_gp052:L3-,OPG025:Y164-,OPG030:S53-,OPG031:N17-,OPG034:T82-,OPG054:I250-,OPG054:I251-,OPG061:T192-,OPG063:D66-,OPG065:D45-,OPG068:I176-,OPG070:L30-,OPG071:P624-,OPG071:K840-,OPG074:T664-,OPG077:D95-,OPG078:W50-,OPG080:Y516-,OPG082:V182-,OPG083:L323-,OPG083:D362-,OPG084:D630-,OPG084:D631-,OPG085:S424-,OPG087:R4-,OPG087:P130-,OPG087:I206-,OPG088:V35-,OPG096:E2-,OPG096:V3-,OPG097:S95-,OPG099:Y2…		8175-8182,8337-8338,9041,10418-10420,12890,12892,13806-13807,13926-13933,14216-14219,14577-14578,14720-14721,14749,14767-14768,14771,14854-14856,15075-15083,15587-15618,17707-17708,18129,18132-18133,18136,18141,18480-18483,18775,18899,19218,19236-19237,19247,19250,19255-19258,19306,19495-19501,20284,20286,20547-20562,21604,21606,22200-22202,22210,24617-24631,25523,25562,25566-25574,27254-27255,27…			585107	0	197209	0.983687	21000	11.085	good	3217	40	0	good	0	50	1335	2670	bad	1340
hMpxV/India/DL-DRDE-01-P2/2022|EPI_ISL_15260057|2022-08-18	IIb	hMPXV-1	A.2	2696.56	bad	54	890	59	25	22	205	1	2495	0	0	G1262A,G2591A,G3111A,G3522A,C3818T,T6859C,C13298T,C13648T,G15626T,A18769G,C18792T,G23127A,T28175C,C29887T,C30636T,C34472T,C34578T,C43334T,G49368A,T62375C,C63140T,G65895A,G77875A,G80099A,A81977G,C84767T,G86751A,G86752A,C90945T,G93387A,A100261G,G114659A,G116774A,G124031A,C134628T,G144446A,G149265A,C149872T,G152410A,G154015A,T154408C,C161953T,C165782T,G168205A,C168532T,T175003C,A176432G,C177720T,C18…	593-595,6467-6481,6625,6911-6913,7248-7251,9770-9771,24062-24066,33250-33339,48313-48314,51502-51581,61743-61744,62359-62361,63126-63127,68876,80254-80256,89405-89408,89948-89949,109690-109691,111899-111975,114428-114430,119913-120010,126573-126574,133164-133173,136510-136527,137543-137550,138648-138651,140074-140075,148529-148535,151073-151170,154931-154932,155114-155117,163323-163407,169722-169…	0:TTTTANNANNTTAATNNTAN,83331:TT,133077:TTT,137059:CT,137604:CA,172301:CT,172392:A,172760:GTA,173273:ATAT,197209:NNAANNTTAATNNANNAAAA			G1262A,G2591A,G3111A,G3522A,C3818T,T6859C,C13648T,G15626T,G23127A,C29887T,C43334T,G49368A,T62375C,C63140T,G65895A,G77875A,C84767T,G86751A,G86752A,C90945T,G116774A,C134628T,G144446A,G152410A,C168532T,T175003C,A176432G,C181209T,G188544A,G193392A,C194099T,C194619T,C195948T	0	0	33	33	OPG021:63-243,OPG039:20-285,OPG068:39-568,OPG071:980-1007,OPG080:93-772,OPG082:110-383,OPG087:8-221,OPG105:737-1287,OPG109:16-796,OPG110:107-211,OPG129:440-645,OPG137:138-319,OPG148:198-427,OPG153:22-39,OPG153:204-510,OPG156:255-306,OPG159:104-146,OPG174:290-347,OPG181:175-234,OPG198:186-283,OPG200:52-81,OPG205:94-765,OPG205:778-788,OPG208:310-358,OPG210:853-1881	NBT03_gp174:G120S,OPG001:S105L,OPG002:S54F,OPG003:D264N,OPG025:M540I,OPG031:D13N,OPG047:D187N,OPG053:G38E,OPG063:A119T,OPG082:D105N,OPG084:D392N,OPG099:A71T,OPG108:A103V,OPG113:E553K,OPG118:K606E,OPG145:D29N,OPG174:S44L,OPG176:Q22*,OPG180:D442N,OPG188:H120Y,OPG190:P221S,OPG204:Y158H	NBT03_gp174:N119-,OPG021:K62-,OPG039:L18-,OPG039:S19-,OPG050:Y24-,OPG050:S25-,OPG050:R26-,OPG050:V27-,OPG050:M28-,OPG050:M29-,OPG050:I30-,OPG050:E31-,OPG050:E32-,OPG050:S33-,OPG050:D34-,OPG050:S35-,OPG050:L36-,OPG050:L37-,OPG050:P38-,OPG050:V39-,OPG050:D40-,OPG050:E41-,OPG050:V42-,OPG050:H43-,OPG050:V44-,OPG050:N45-,OPG050:H46-,OPG050:G47-,OPG050:F48-,OPG050:D49-,OPG050:C50-,OPG050:V51-,OPG050:E5…	OPG200:50:Y	1,4858-4859,4933-4934,172180-172183,172444-172446,172479-172482,172503-172505,172617-172618,172652-172653,172661-172664,172702-172704,173157-173159,173169-173171,173318-173656,173740-173741,173785-173788,173806-173808,174406-174407,175231-175404,178005-178417,178422-178423,178476-178488,178605-178607,178646-178651,178681-178682,178706-178707,178712-178713,178731-178735,178760-178767,178770-178772…			588371	0	197209	0.987348	21000	7.475	good	2495	40	0	good	0	50	70	140	bad	75
hMpxV/DRC/CDC-005/1978|EPI_ISL_13053218|1978	outgroup			33649	bad	822	3124	2918	6	231	12	8	0	0	0	T128C,T466C,G475A,C630A,T720C,G749A,G994A,A1093G,C1201T,A1309G,G1319T,A1504G,A1687G,A1813C,T1814G,T2086G,C2391A,T2554C,C2659T,T3099G,C3143T,A3420G,A3450G,G4042A,G4691A,T4836G,G5751A,C5809T,A6076G,T6159C,G6645T,C6904T,T7005C,G7205A,T7411C,T7648C,C7756A,T7810C,T7950G,A8066G,G8277A,C8286T,C8603A,T8694G,A8810G,A8830G,A8893C,T8923C,C8994A,G9139A,T9161G,A9376G,C9404T,T9509A,G9698A,C10242T,A10267C,A1027…	458-460,593-602,2237-2239,4693-4775,6429-6430,7016-7021,7142-7145,7404,8048,8325-8326,8419-8422,8471,8494,8913,8992,9282,9523,13276,13352,15546-15547,15867,16608-16613,18055-18057,23167,24307,24336,28583-28601,32209-32211,33193,33409,39072,41929,46506-46508,46590,46643,47573,47700-47701,48162-48164,50499-50500,50575-50576,132811,133078-133092,133164-133173,133493-133945,133977-133979,139424-13942…	93:CCATCAGAAAGAGGTTTAATATTTTTGTGAGACCCATCGAAGAGAGAAAGGATAAAAACTTTTTACGACT,629:AAGAGAG,755:ACA,1690:A,4597:T,6250:TT,6527:T,6966:TATCATTATGTATAATCATCACTGTCGC,6983:T,7433:TAG,8599:TA,9263:A,9563:TT,10431:ATTAGATTAGATTAGATTAGATTAGATTAGATTAGATTAGATTAGATTAGATTAGATTAGATTAGATTAGATTAGATTAGATTAGATTAGATTAGATTAGATTAGATTAGATTAGATTAGATTAGATTAGATTAGATTAGATTAGATTAGATTAGATTAGATTAGATTAGATTAGATTAGATTAGATTAG,13294:…	A13625G,T98727C,C119718T,G129762A,C136555T,A149744G,T160174G,T160852C		T128C,T466C,G475A,C630A,T720C,G749A,G994A,A1093G,C1201T,A1309G,G1319T,A1504G,A1687G,A1813C,T1814G,T2086G,C2391A,T2554C,C2659T,T3099G,C3143T,A3420G,G4042A,G4691A,T4836G,G5751A,C5809T,A6076G,T6159C,G6645T,C6904T,T7005C,G7205A,T7411C,T7648C,C7756A,T7810C,T7950G,A8066G,G8277A,C8286T,C8603A,T8694G,A8810G,A8830G,T8923C,C8994A,G9139A,T9161G,A9376G,C9404T,T9509A,G9698A,C10242T,A10267C,A10275G,C10641T,T10…	8	0	789	797	OPG003:4-589,OPG047:478-483,OPG050:73-76,OPG164:228-229,OPG180:555-560,OPG191:167-169	NBT03_gp174:S63A,NBT03_gp174:E80V,NBT03_gp174:D121E,NBT03_gp175:L136F,OPG001:T86N,OPG002:A121S,OPG002:N313T,OPG005:S3F,OPG005:N74D,OPG015:L136F,OPG019:M124R,OPG021:V38I,OPG021:S219L,OPG021:K230R,OPG022:G73D,OPG023:M109I,OPG023:V174A,OPG023:A193S,OPG023:S258L,OPG023:Y300H,OPG023:C304R,OPG023:V426T,OPG023:T488A,OPG023:Y528C,OPG023:L602I,OPG023:K637E,OPG024:S32G,OPG025:E393K,OPG025:I425V,OPG027:I47V…	OPG002:V171-,OPG029:D150-,OPG029:D151-,OPG031:G258-,OPG049:R314-,OPG050:F71-,OPG157:Q60-,OPG164:L227-,OPG180:S554-,OPG191:Y165-,OPG191:F166-,OPG210:L733-	OPG047:477:N,OPG092:3:A,OPG110:73:EEV,OPG153:366:DDD,OPG153:371:DDDD,OPG164:212:*,OPG197:16:DTDTDTDTDTDTDTDTDTDTDTDTDTDT,OPG205:731:SQ				577863	18	197191	0.999817	21000	0	good	0	40	0	good	0	50	915	1830	bad	920
hMpxV/DRC/USAMRIID-06-0950/2006|EPI_ISL_13056233|2006-09-10	outgroup			34163.4	bad	831	3756	3023	6	233	45	8	0	0	0	T128C,A134C,A204C,T466C,G475A,C630A,T720C,G749A,G907A,G994A,A1093G,C1201T,A1309G,G1319T,A1504G,A1687G,A1813C,T1814G,T2086G,C2391A,T2554C,C2659T,T3099G,C3143T,G3308T,A3420G,A3450G,G4042A,G4691A,T4836G,G5751A,C5809T,A6076G,A6146G,T6159C,C6904T,T7005C,G7205A,T7411C,T7648C,C7756A,T7810C,T7950G,A8066G,G8277A,C8286T,C8603A,T8694G,A8810G,A8830G,A8893C,T8923C,G9139A,T9161G,A9376G,C9404T,T9509A,G9698A,C10…	458-460,593-602,2237-2239,4693-4775,6429-6430,7016-7021,7142-7145,7404,8048,8325-8326,8419-8422,8471,8494,8913,8992,9282,9523,13276,13352,15546-15547,15747,15867,16608-16613,18055-18057,23167,24307,24336,28583-28601,32209-32211,33193,33409,39072,41929,46506-46508,46590,47573,47700-47701,48162-48164,50499-50500,50575-50576,132811,133078-133092,133164-133173,133493-133945,139424-139426,142752,14345…	93:CCATCAGAAAGAGGTTTAATATTTTTGTGAGACCCATCGACGAGAGAAAGGATAAAAACTTTTTACGACT,629:AAGAGAG,755:ACA,1351:TCTTCGGATACCTCATCA,1690:A,4597:T,6250:TT,6527:T,6966:TATCATTATGTATAATCATCACTGTCGC,6983:T,7433:TAG,8604:ATATATATA,9263:A,9563:TT,10431:ATTAGATTAGATTAGATTAGATTAGATTAGATTAGATTAGATTAGATTAGATTAGATTAGATTAGATTAGATTAGATTAGATTAGATTAGATTAGATTAGATTAGATTAGATTAGATTAGATTAGATTAGATTAGATTAGATTAGATTAGATTAGATTAGATTAGA…	A13625G,T98727C,C119718T,G129762A,C136555T,A149744G,T160174G,T160852C		T128C,A134C,A204C,T466C,G475A,C630A,T720C,G749A,G907A,G994A,A1093G,C1201T,A1309G,G1319T,A1504G,A1687G,A1813C,T1814G,T2086G,C2391A,T2554C,C2659T,T3099G,C3143T,G3308T,A3420G,G4042A,G4691A,T4836G,G5751A,C5809T,A6076G,A6146G,T6159C,C6904T,T7005C,G7205A,T7411C,T7648C,C7756A,T7810C,T7950G,A8066G,G8277A,C8286T,C8603A,T8694G,A8810G,A8830G,T8923C,G9139A,T9161G,A9376G,C9404T,T9509A,G9698A,C10242T,A10267C,A…	8	0	798	806	OPG003:4-589,OPG047:478-483,OPG050:73-76,OPG164:228-229,OPG180:555-560,OPG191:167-169	NBT03_gp174:S63A,NBT03_gp174:E80V,NBT03_gp174:D121E,NBT03_gp175:V4A,NBT03_gp175:L136F,OPG001:T86N,OPG002:A121S,OPG002:N313T,OPG005:S3F,OPG005:N74D,OPG005:M131I,OPG015:V4A,OPG015:L136F,OPG019:M124R,OPG021:V38I,OPG021:S219L,OPG021:K230R,OPG022:G73D,OPG023:A90V,OPG023:M109I,OPG023:V174A,OPG023:A193S,OPG023:S258L,OPG023:Y300H,OPG023:C304R,OPG023:V426T,OPG023:T488A,OPG023:L602I,OPG023:K637E,OPG024:S32…	NBT03_gp174:M1-,NBT03_gp174:D2-,NBT03_gp174:S3-,NBT03_gp174:R4-,NBT03_gp174:I5-,NBT03_gp174:A6-,NBT03_gp174:I7-,NBT03_gp174:Y8-,NBT03_gp174:V9-,NBT03_gp174:L10-,NBT03_gp174:V11-,NBT03_gp174:S12-,NBT03_gp174:A13-,NBT03_gp174:S14-,NBT03_gp174:L15-,NBT03_gp174:L16-,NBT03_gp174:Y17-,NBT03_gp174:L18-,NBT03_gp174:V19-,NBT03_gp174:N20-,NBT03_gp174:C21-,NBT03_gp174:H22-,NBT03_gp174:K23-,NBT03_gp174:L24-,…	OPG001:67:EDDEVS,OPG047:477:NGM,OPG110:73:EEV,OPG153:366:DDD,OPG153:371:DDDD,OPG164:212:*,OPG197:16:DTDTDTDTDTDTDTDTDTDTDTDTDTDT,OPG205:731:SQ				575931	18	197191	0.999817	21000	0	good	0	40	0	good	0	50	922	1844	bad	927
hMpxV/DRC/USAMRIID-06-0970/2006|EPI_ISL_13056234|2006-10-31	outgroup			33869	bad	824	3177	2744	6	235	25	6	0	0	0	T128C,A204C,T466C,G475A,C630A,T720C,G749A,G994A,A1093G,C1201T,A1309G,A1504G,A1687G,A1813C,T1814G,T2086G,C2391A,T2554C,C2659T,T3099G,C3143T,A3420G,A3450G,G4042A,G4691A,T4836G,C5340T,G5751A,C5809T,A6076G,A6146G,T6159C,C6904T,T7005C,G7205A,T7411C,T7648C,T7810C,T7950G,A8066G,G8277A,C8286T,C8344A,C8603A,T8694G,A8810G,A8830G,A8893C,T8923C,G9139A,T9161G,A9376G,C9404T,T9509A,G9698A,C10242T,A10267C,A10275…	593-602,617,2237-2239,4693-4775,6429-6430,7016-7021,7142-7145,7404,8048,8325-8326,8419-8422,8471,8494,8913,8992,9282,9523,13276,13352,15546-15547,15867,16608-16613,18055-18057,23167,24307,24336,28583-28601,32209-32211,33193,33409,39072,41929,46506-46508,46590,46643,47573,47700-47701,48162-48164,50499-50500,50575-50576,71174,132811,133078-133092,133164-133173,133493-133945,139424-139426,140105-140…	629:AAGAGAG,755:ACA,1690:AA,4597:T,6250:TT,6527:T,6966:TATCATTATGTATAATCATCACTGTCGC,6983:T,7433:TAG,8599:TATATATATATATATA,9263:A,9563:TT,10431:ATTAGATTAGATTAGATTAGATTAGATTAGATTAGATTAGATTAGATTAGATTAGATTAGATTAG,13294:TTATAGTTTCTATTT,16403:GTGT,18901:CGGCTGCCATGTATTTCCTGGAGAGCAAGTAGATGATGAGGAACCAGATAGTTTATATCCATACTTGCACTTAAAGTCTACATTGTAGTTGTATGAGAGTATGATCTTTTAAGCCGCTAGAAGTTTTCCGTTTGATATAGGATGTGGACAT…	A13625G,T98727C,C119718T,G129762A,C136555T,A149744G,T160174G,T160852C		T128C,A204C,T466C,G475A,C630A,T720C,G749A,G994A,A1093G,C1201T,A1309G,A1504G,A1687G,A1813C,T1814G,T2086G,C2391A,T2554C,C2659T,T3099G,C3143T,A3420G,G4042A,G4691A,T4836G,C5340T,G5751A,C5809T,A6076G,A6146G,T6159C,C6904T,T7005C,G7205A,T7411C,T7648C,T7810C,T7950G,A8066G,G8277A,C8286T,C8344A,C8603A,T8694G,A8810G,A8830G,T8923C,G9139A,T9161G,A9376G,C9404T,T9509A,G9698A,C10242T,A10267C,A10275G,C10641T,T109…	8	0	791	799	OPG003:4-589,OPG050:73-76,OPG164:228-229,OPG180:555-560,OPG191:167-169,OPG197:44-101	NBT03_gp174:S63A,NBT03_gp174:E80V,NBT03_gp174:D121E,NBT03_gp175:V4A,NBT03_gp175:L136F,NBT03_gp175:A273T,OPG002:A121S,OPG002:N313T,OPG005:S3F,OPG005:N74D,OPG015:V4A,OPG015:L136F,OPG015:A273T,OPG019:M124R,OPG021:V38I,OPG021:S219L,OPG021:K230R,OPG022:G73D,OPG023:M109I,OPG023:V174A,OPG023:A193S,OPG023:S258L,OPG023:Y300H,OPG023:C304R,OPG023:V426T,OPG023:T488A,OPG023:L602I,OPG023:K637E,OPG024:S32G,OPG0…	OPG002:V171-,OPG029:D150-,OPG029:D151-,OPG031:G258-,OPG049:R314-,OPG050:F71-,OPG157:Q60-,OPG159:N114-,OPG159:N115-,OPG159:Y116-,OPG164:L227-,OPG180:S554-,OPG191:Y165-,OPG191:F166-,OPG197:T34-,OPG197:D35-,OPG197:V36-,OPG197:E37-,OPG197:D38-,OPG197:I39-,OPG197:M40-,OPG197:N41-,OPG197:E42-,OPG197:I43-,OPG210:L733-	OPG047:476:WNGMG,OPG110:73:EEV,OPG153:366:DD,OPG153:371:DDDDDDDDD,OPG164:212:*Q*Q*,OPG205:731:SQ				577682	18	197191	0.999817	21000	0	good	0	40	0	good	0	50	918	1836	bad	923
hMpxV/DRC/USAMRIID-06-0999/2006|EPI_ISL_13056235|2006-11-09	outgroup			35058.2	bad	840	3136	4542	6	235	12	8	0	0	0	C7A,A14G,G19A,G21A,C23T,T38A,T51A,G54A,C60T,G66A,T68A,A79C,T88G,T128C,A204C,T466C,G475A,C630A,T720C,G749A,C790T,G994A,A1093G,C1201T,A1309G,A1504G,A1687G,A1813C,T1814G,T2086G,C2391A,T2554C,C2659T,T3099G,C3143T,A3420G,A3450G,G4042A,G4691A,T4836G,G5751A,C5809T,A6076G,A6146G,T6159C,C6904T,T7005C,T7058G,G7205A,T7411C,T7648C,C7756A,T7810C,T7950G,A8066G,G8277A,C8286T,T8510C,C8603A,T8694G,A8810G,A8830G,A…	458-460,593-602,2237-2239,4693-4775,6429-6430,6932,7016-7021,7142-7145,7404,8048,8325-8326,8419-8422,8471,8494,8913,8992,9282,9523,13276,13352,15546-15547,15867,16608-16613,18055-18057,23167,24307,24336,28583-28601,32209-32211,33193,33409,39072,41929,46506-46508,46590,46643,47573,47700-47701,48162-48164,50499-50500,50575-50576,132811,133078-133092,133164-133173,133493-133945,139424-139426,142752,…	0:GTGTCTAGAAAAAAATGTGTGACCCACGACCGTAGGAAACTCTAGAGGGTAAGAAAA,2:CAATCGTTTATAGAGACCATCAGAAAGAGG,13:TGTGAGACCCATCGAAGAGAGAAAGGATAAAAACTTTTTACGACTCCATCAGAAAGAG,24:TTGTGAGACCCATCGAAGAG,29:GGAT,33:ACTTTTTACGACTCCATCAGAAAGAGGTTTAATATTTT,43:ATCGAAGAGAGAAAGGATAAAAACTTTTT,48:TCCATCAGAAAGAGGTTTAATATTTTTGTGAGACCCATCGACGAGAGAAAGGATAAAAACTTTTTACGACTCCATCAGAAAGAGGTTTAATATTTTTGTGAGACCCAT,53:AGAGAAAGGATA,61:TTACGA…	A13625G,T98727C,C119718T,G129762A,C136555T,A149744G,T160174G,T160852C		C7A,A14G,G19A,G21A,C23T,T38A,T51A,G54A,C60T,G66A,T68A,A79C,T88G,T128C,A204C,T466C,G475A,C630A,T720C,G749A,C790T,G994A,A1093G,C1201T,A1309G,A1504G,A1687G,A1813C,T1814G,T2086G,C2391A,T2554C,C2659T,T3099G,C3143T,A3420G,G4042A,G4691A,T4836G,G5751A,C5809T,A6076G,A6146G,T6159C,C6904T,T7005C,T7058G,G7205A,T7411C,T7648C,C7756A,T7810C,T7950G,A8066G,G8277A,C8286T,T8510C,C8603A,T8694G,A8810G,A8830G,T8923C,G…	8	0	807	815	OPG003:4-589,OPG047:478-483,OPG050:73-76,OPG164:228-229,OPG180:555-560,OPG191:167-169	NBT03_gp174:S63A,NBT03_gp174:E80V,NBT03_gp174:D121E,NBT03_gp175:V4A,NBT03_gp175:L136F,OPG002:A121S,OPG002:N313T,OPG005:S3F,OPG005:N74D,OPG015:V4A,OPG015:L136F,OPG019:M124R,OPG021:V38I,OPG021:S219L,OPG021:K230R,OPG022:G73D,OPG023:M109I,OPG023:V174A,OPG023:A193S,OPG023:S258L,OPG023:Y300H,OPG023:C304R,OPG023:V426T,OPG023:T488A,OPG023:L602I,OPG023:K637E,OPG024:S32G,OPG025:E393K,OPG025:I425V,OPG027:I4…	OPG002:V171-,OPG029:D150-,OPG029:D151-,OPG031:G258-,OPG049:R314-,OPG050:F71-,OPG157:Q60-,OPG164:L227-,OPG180:S554-,OPG191:Y165-,OPG191:F166-,OPG210:L733-	OPG001:67:EDDEVS,OPG047:477:NGM,OPG110:73:EEV,OPG153:366:DDD,OPG153:376:DDDDDDV,OPG164:212:*,OPG197:16:DTDTDTDTDTDTDTDTDTDTDTDTDTDTDTDTDTDTDTDT,OPG205:731:SQ				577706	0	197191	0.999909	21000	0	good	0	40	0	good	0	50	934	1868	bad	939
hMpxV/DRC/USAMRIID-06-1070/2006|EPI_ISL_13056236|2006-11-24	outgroup			34167.4	bad	832	3131	4826	6	227	12	8	3	0	0	C7A,A14G,G19A,G21A,C23T,T38A,T51A,G54A,C60T,G66A,T68A,A79C,T88G,T128C,A204C,T466C,G475A,C630A,T720C,G749A,C790T,G994A,A1093G,C1201T,A1309G,A1504G,A1687G,A1813C,T1814G,T2086G,C2391A,T2554C,C2659T,T3099G,C3143T,A3420G,A3450G,G4042A,G4691A,T4836G,G5751A,C5809T,A6076G,A6146G,T6159C,C6904T,T7005C,G7205A,T7411C,T7648C,C7756A,T7810C,T7950G,A8066G,G8277A,C8286T,T8470C,A8471T,T8510C,C8603A,T8694G,A8810G,A…	458-460,593-602,2237-2239,4693-4775,6429-6430,7016-7021,7142-7145,7404,8048,8325-8326,8419-8422,8494,8913,8992,9282,9523,13276,13352,15546-15547,15867,16608-16613,18055-18057,23167,24307,24336,28583-28601,32209-32211,33193,33409,39072,41929,46506-46508,46590,46643,47573,47700-47701,48162-48164,50499-50500,50575-50576,132811,133078-133092,133164-133173,133493-133945,139424-139426,142752,143458,145…	0:GTGTCTAGAAAAAAATGTGTGACCCACGACCGTAGGAAACTCTAGAGGGTAAGAAAA,2:CAATCGTTTATAGAGACCATCAGAAAGAGG,13:TGTGAGACCCATCGAAGAGAGAAAGGATAAAAACTTTTTACGACTCCATCAGAAAGAG,24:TTGTGAGACCCATCGAAGAG,29:GGAT,33:ACTTTTTACGACTCCATCAGAAAGAGGTTTAATATTTT,43:ATCGAAGAGAGAAAGGATAAAAACTTTTT,48:TCCATCAGAAAGAGGTTTAATATTTTTGTGAGACCCATCGACGAGAGAAAGGATAAAAACTTTTTACGACTCCATCAGAAAGAGGTTTAATATTTTTGTGAGACCCAT,53:AGAGAAAGGATA,61:TTACGA…	A13625G,T98727C,C119718T,G129762A,C136555T,A149744G,T160174G,T160852C		C7A,A14G,G19A,G21A,C23T,T38A,T51A,G54A,C60T,G66A,T68A,A79C,T88G,T128C,A204C,T466C,G475A,C630A,T720C,G749A,C790T,G994A,A1093G,C1201T,A1309G,A1504G,A1687G,A1813C,T1814G,T2086G,C2391A,T2554C,C2659T,T3099G,C3143T,A3420G,G4042A,G4691A,T4836G,G5751A,C5809T,A6076G,A6146G,T6159C,C6904T,T7005C,G7205A,T7411C,T7648C,C7756A,T7810C,T7950G,A8066G,G8277A,C8286T,T8470C,A8471T,T8510C,C8603A,T8694G,A8810G,A8830G,T…	8	0	799	807	OPG003:4-589,OPG047:478-483,OPG050:73-76,OPG164:228-229,OPG180:555-560,OPG191:167-169	NBT03_gp174:S63A,NBT03_gp174:E80V,NBT03_gp174:D121E,NBT03_gp175:V4A,NBT03_gp175:L136F,OPG002:A121S,OPG002:N313T,OPG005:S3F,OPG005:N74D,OPG015:V4A,OPG015:L136F,OPG019:M124R,OPG021:V38I,OPG021:S219L,OPG021:K230R,OPG022:G73D,OPG023:M109I,OPG023:V174A,OPG023:A193S,OPG023:S258L,OPG023:Y300H,OPG023:C304R,OPG023:V426T,OPG023:T488A,OPG023:L602I,OPG023:K637E,OPG024:S32G,OPG025:E393K,OPG025:I425V,OPG027:I4…	OPG002:V171-,OPG029:D150-,OPG029:D151-,OPG031:G258-,OPG049:R314-,OPG050:F71-,OPG157:Q60-,OPG164:L227-,OPG180:S554-,OPG191:Y165-,OPG191:F166-,OPG210:L733-	OPG001:67:EDDEVS,OPG047:477:NGM,OPG110:73:EEV,OPG153:366:DDD,OPG153:376:DDDDDDV,OPG164:212:*,OPG197:16:DTDTDTDTDTDTDTDTDTDTDTDTDTDTDTDTDTDTDTDT,OPG205:731:SQ	25557,49703,195460			577771	0	197191	0.999894	21000	0	good	3	40	0	good	0	50	922	1844	bad	927
hMpxV/DRC/USAMRIID-06-1075/2006|EPI_ISL_13056237|2006-11-30	outgroup			35058.2	bad	840	3136	4822	6	235	12	8	0	0	0	C7A,A14G,G19A,G21A,C23T,T38A,T51A,G54A,C60T,G66A,T68A,A79C,T88G,T128C,A204C,T466C,G475A,C630A,T720C,G749A,C790T,G994A,A1093G,C1201T,A1309G,A1504G,A1687G,A1813C,T1814G,T2086G,C2391A,T2554C,C2659T,T3099G,C3143T,A3420G,A3450G,G4042A,G4691A,T4836G,G5751A,C5809T,A6076G,A6146G,T6159C,C6904T,T7005C,T7058G,G7205A,T7411C,T7648C,C7756A,T7810C,T7950G,A8066G,G8277A,C8286T,T8510C,C8603A,T8694G,A8810G,A8830G,A…	458-460,593-602,2237-2239,4693-4775,6429-6430,6932,7016-7021,7142-7145,7404,8048,8325-8326,8419-8422,8471,8494,8913,8992,9282,9523,13276,13352,15546-15547,15867,16608-16613,18055-18057,23167,24307,24336,28583-28601,32209-32211,33193,33409,39072,41929,46506-46508,46590,46643,47573,47700-47701,48162-48164,50499-50500,50575-50576,132811,133078-133092,133164-133173,133493-133945,139424-139426,142752,…	0:GTGTCTAGAAAAAAATGTGTGACCCACGACCGTAGGAAACTCTAGAGGGTAAGAAAA,2:CAATCGTTTATAGAGACCATCAGAAAGAGG,13:TGTGAGACCCATCGAAGAGAGAAAGGATAAAAACTTTTTACGACTCCATCAGAAAGAG,24:TTGTGAGACCCATCGAAGAG,29:GGGAT,33:ACTTTTTACGACTCCATCAGAAAGAGGTTTAATATTTT,43:ATCGAAGAGAGAAAGGATAAAAACTTTTT,48:TCCATCAGAAAGAGGTTTAATATTTTTGTGAGACCCATCGACGAGAGAAAGGATAAAAACTTTTTACGACTCCATCAGAAAGAGGTTTAATATTTTTGTGAGACCCAT,53:AGAGAAAGGATA,61:TTACG…	A13625G,T98727C,C119718T,G129762A,C136555T,A149744G,T160174G,T160852C		C7A,A14G,G19A,G21A,C23T,T38A,T51A,G54A,C60T,G66A,T68A,A79C,T88G,T128C,A204C,T466C,G475A,C630A,T720C,G749A,C790T,G994A,A1093G,C1201T,A1309G,A1504G,A1687G,A1813C,T1814G,T2086G,C2391A,T2554C,C2659T,T3099G,C3143T,A3420G,G4042A,G4691A,T4836G,G5751A,C5809T,A6076G,A6146G,T6159C,C6904T,T7005C,T7058G,G7205A,T7411C,T7648C,C7756A,T7810C,T7950G,A8066G,G8277A,C8286T,T8510C,C8603A,T8694G,A8810G,A8830G,T8923C,G…	8	0	807	815	OPG003:4-589,OPG047:478-483,OPG050:73-76,OPG164:228-229,OPG180:555-560,OPG191:167-169	NBT03_gp174:S63A,NBT03_gp174:E80V,NBT03_gp174:D121E,NBT03_gp175:V4A,NBT03_gp175:L136F,OPG002:A121S,OPG002:N313T,OPG005:S3F,OPG005:N74D,OPG015:V4A,OPG015:L136F,OPG019:M124R,OPG021:V38I,OPG021:S219L,OPG021:K230R,OPG022:G73D,OPG023:M109I,OPG023:V174A,OPG023:A193S,OPG023:S258L,OPG023:Y300H,OPG023:C304R,OPG023:V426T,OPG023:T488A,OPG023:L602I,OPG023:K637E,OPG024:S32G,OPG025:E393K,OPG025:I425V,OPG027:I4…	OPG002:V171-,OPG029:D150-,OPG029:D151-,OPG031:G258-,OPG049:R314-,OPG050:F71-,OPG157:Q60-,OPG164:L227-,OPG180:S554-,OPG191:Y165-,OPG191:F166-,OPG210:L733-	OPG001:67:EDDEVS,OPG047:477:NGM,OPG110:73:EEV,OPG153:366:DDD,OPG153:376:DDDDDDV,OPG164:212:*,OPG197:16:DTDTDTDTDTDTDTDTDTDTDTDTDTDTDTDTDTDTDTDT,OPG205:731:SQ				577706	0	197191	0.999909	21000	0	good	0	40	0	good	0	50	934	1868	bad	939
hMpxV/DRC/USAMRIID-06-1076/2006|EPI_ISL_13056238|2006-11-30	outgroup			35133	bad	842	3135	4681	6	235	12	8	0	0	0	C7A,A14G,G19A,G21A,C23T,T38A,T51A,G54A,C60T,G66A,T68A,A79C,T88G,T128C,A134C,T466C,G475A,C630A,T720C,G749A,C790T,G994A,A1093G,C1201T,A1309G,A1504G,A1687G,A1813C,T1814G,T2086G,C2391A,T2554C,C2659T,T3099G,C3143T,A3420G,A3450G,G4042A,G4691A,T4836G,G5751A,C5809T,A6076G,A6146G,T6159C,C6904T,T7005C,T7058G,G7205A,T7411C,T7648C,C7756A,T7810C,T7950G,A8066G,G8277A,C8286T,T8510C,C8603A,T8694G,A8810G,A8830G,A…	458-460,593-602,2237-2239,4693-4775,6429-6430,7016-7021,7142-7145,7404,8048,8325-8326,8419-8422,8471,8494,8913,8992,9282,9523,13276,13352,15546-15547,15867,16608-16613,18055-18057,23167,24307,24336,28583-28601,32209-32211,33193,33409,39072,41929,46506-46508,46590,46643,47573,47700-47701,48162-48164,50499-50500,50575-50576,132811,133078-133092,133164-133173,133493-133945,139424-139426,142752,14345…	0:GTGTCTAGAAAAAAATGTGTGACCCACGACCGTAGGAAACTCTAGAGGGTAAGAAAA,2:CAATCGTTTATAGAGACCATCAGAAAGAGG,13:TGTGAGACCCATCGAAGAGAGAAAGGATAAAAACTTTTTACGACTCCATCAGAAAGAG,24:TTGTGAGACCCATCGAAGAG,29:GGAT,33:ACTTTTTACGACTCCATCAGAAAGAGGTTTAATATTTT,43:ATCGAAGAGAGAAAGGATAAAAACTTTTT,48:TCCATCAGAAAGAGGTTTAATATTTTTGTGAGACCCATCGACGAGAGAAAGGATAAAAACTTTTTACGACTCCATCAGAAAGAGGTTTAATATTTTTGTGAGACCCAT,53:AGAGAAAGGATA,61:TTACGA…	A13625G,T98727C,C119718T,G129762A,C136555T,A149744G,T160174G,T160852C		C7A,A14G,G19A,G21A,C23T,T38A,T51A,G54A,C60T,G66A,T68A,A79C,T88G,T128C,A134C,T466C,G475A,C630A,T720C,G749A,C790T,G994A,A1093G,C1201T,A1309G,A1504G,A1687G,A1813C,T1814G,T2086G,C2391A,T2554C,C2659T,T3099G,C3143T,A3420G,G4042A,G4691A,T4836G,G5751A,C5809T,A6076G,A6146G,T6159C,C6904T,T7005C,T7058G,G7205A,T7411C,T7648C,C7756A,T7810C,T7950G,A8066G,G8277A,C8286T,T8510C,C8603A,T8694G,A8810G,A8830G,T8923C,G…	8	0	809	817	OPG003:4-589,OPG047:478-483,OPG050:73-76,OPG164:228-229,OPG180:555-560,OPG191:167-169	NBT03_gp174:S63A,NBT03_gp174:E80V,NBT03_gp174:D121E,NBT03_gp175:V4A,NBT03_gp175:L136F,OPG002:A121S,OPG002:N313T,OPG005:S3F,OPG005:N74D,OPG015:V4A,OPG015:L136F,OPG019:M124R,OPG021:V38I,OPG021:S219L,OPG021:K230R,OPG022:G73D,OPG023:M109I,OPG023:V174A,OPG023:A193S,OPG023:S258L,OPG023:Y300H,OPG023:C304R,OPG023:V426T,OPG023:T488A,OPG023:L602I,OPG023:K637E,OPG024:S32G,OPG025:E393K,OPG025:I425V,OPG027:I4…	OPG002:V171-,OPG029:D150-,OPG029:D151-,OPG031:G258-,OPG049:R314-,OPG050:F71-,OPG157:Q60-,OPG164:L227-,OPG180:S554-,OPG191:Y165-,OPG191:F166-,OPG210:L733-	OPG001:67:EDDEVS,OPG047:477:NGM,OPG110:73:EEV,OPG153:366:DDD,OPG153:376:DDDDDDV,OPG164:212:*,OPG197:16:DTDTDTDTDTDTDTDTDTDTDTDTDTDTDTDTDTDTDTDT,OPG205:731:SQ				577707	0	197191	0.999909	21000	0	good	0	40	0	good	0	50	935	1870	bad	940
hMpxV/DRC/USAMRIID-07-0045/2006|EPI_ISL_13056239|2006-12-14	outgroup			34016	bad	830	3131	3585	6	228	12	8	0	0	0	T128C,T466C,G475A,C630A,T720C,G749A,C790T,G994A,A1093G,C1201T,A1309G,A1504G,A1687G,G1750A,A1813C,T1814G,T2086G,C2391A,T2554C,C2659T,T3099G,C3143T,A3420G,A3450G,G4042A,G4691A,T4836G,G5751A,C5809T,A6076G,A6146G,T6159C,C6904T,T7005C,G7205A,T7411C,T7648C,C7756A,T7810C,T7950G,A8066G,G8277A,C8286T,T8470C,A8471T,T8510C,C8603A,T8694G,A8810G,A8830G,A8893C,T8923C,G9139A,T9161G,A9376G,C9404T,T9509A,G9698A,C…	458-460,593-602,2237-2239,4693-4775,6429-6430,7016-7021,7142-7145,7404,8048,8325-8326,8419-8422,8494,8913,8992,9282,9523,13276,13352,15546-15547,15867,16608-16613,18055-18057,23167,24307,24336,28583-28601,32209-32211,33193,33409,39072,41929,46506-46508,46590,46643,47573,47700-47701,48162-48164,50499-50500,50575-50576,132811,133078-133092,133164-133173,133493-133945,139424-139426,142752,143458,145…	204:GAGAGAAAGGATAAAAACTTTTTACGACTCCATCAGAAAGAGGTTTAATATTTTTGTGAGACCCATCGAAGAGAGAAAGGATAAAAACTTTTTACGACTCCATCAGAAAGAGGTTTAATATTTTTGTGAGACCCATCGACGAGAGAAAGGATAAAAACTTTTTACGACTCCATCAGAAAGAGGTTTAATATTTTTGTGAGACCCATCGACGAGAGAAAGGATAAAAACTTTTTACGACTCCATCAGAAAGAGGTTTAATATTTTTGTGAGACCCATCGACGAGAGAAAGGATAAAAACTTTTTACGACTCCATCAGAAAGAGGTTTAATATTTTTGTGAGACCCATCGAC,629:AAGAGAG,755:ACA,1351:TCTTCGGATACCTCATCA,…	A13625G,T98727C,C119718T,G129762A,C136555T,A149744G,T160174G,T160852C		T128C,T466C,G475A,C630A,T720C,G749A,C790T,G994A,A1093G,C1201T,A1309G,A1504G,A1687G,G1750A,A1813C,T1814G,T2086G,C2391A,T2554C,C2659T,T3099G,C3143T,A3420G,G4042A,G4691A,T4836G,G5751A,C5809T,A6076G,A6146G,T6159C,C6904T,T7005C,G7205A,T7411C,T7648C,C7756A,T7810C,T7950G,A8066G,G8277A,C8286T,T8470C,A8471T,T8510C,C8603A,T8694G,A8810G,A8830G,T8923C,G9139A,T9161G,A9376G,C9404T,T9509A,G9698A,C10242T,A10267C…	8	0	797	805	OPG003:4-589,OPG047:478-483,OPG050:73-76,OPG164:228-229,OPG180:555-560,OPG191:167-169	NBT03_gp174:S63A,NBT03_gp174:E80V,NBT03_gp174:D121E,NBT03_gp175:V4A,NBT03_gp175:L136F,OPG002:A121S,OPG002:N313T,OPG005:S3F,OPG005:N74D,OPG015:V4A,OPG015:L136F,OPG019:M124R,OPG021:V38I,OPG021:S219L,OPG021:K230R,OPG022:G73D,OPG023:M109I,OPG023:V174A,OPG023:A193S,OPG023:S258L,OPG023:Y300H,OPG023:C304R,OPG023:V426T,OPG023:T488A,OPG023:A597V,OPG023:L602I,OPG023:K637E,OPG024:S32G,OPG025:E393K,OPG025:I4…	OPG002:V171-,OPG029:D150-,OPG029:D151-,OPG031:G258-,OPG049:R314-,OPG050:F71-,OPG157:Q60-,OPG164:L227-,OPG180:S554-,OPG191:Y165-,OPG191:F166-,OPG210:L733-	OPG001:67:EDDEVS,OPG047:477:NGM,OPG110:73:EEV,OPG153:366:DDD,OPG153:376:DDDDDDV,OPG164:212:*,OPG197:16:DTDTDTDTDTDTDTDTDTDTDTDTDTDTDTDTDTDTDTDT,OPG205:731:SQ				577797	18	197191	0.999817	21000	0	good	0	40	0	good	0	50	920	1840	bad	925
hMpxV/DRC/USAMRIID-07-0046/2006|EPI_ISL_13056240|2006-12-14	outgroup			34016	bad	830	3131	3868	6	228	12	8	0	0	0	T128C,T466C,G475A,C630A,T720C,G749A,C790T,G994A,A1093G,C1201T,A1309G,A1504G,A1687G,G1750A,A1813C,T1814G,T2086G,C2391A,T2554C,C2659T,T3099G,C3143T,A3420G,A3450G,G4042A,G4691A,T4836G,G5751A,C5809T,A6076G,A6146G,T6159C,C6904T,T7005C,G7205A,T7411C,T7648C,C7756A,T7810C,T7950G,A8066G,G8277A,C8286T,T8470C,A8471T,T8510C,C8603A,T8694G,A8810G,A8830G,A8893C,T8923C,G9139A,T9161G,A9376G,C9404T,T9509A,G9698A,C…	458-460,593-602,2237-2239,4693-4775,6429-6430,7016-7021,7142-7145,7404,8048,8325-8326,8419-8422,8494,8913,8992,9282,9523,13276,13352,15546-15547,15867,16608-16613,18055-18057,23167,24307,24336,28583-28601,32209-32211,33193,33409,39072,41929,46506-46508,46590,46643,47573,47700-47701,48162-48164,50499-50500,50575-50576,132811,133078-133092,133164-133173,133493-133945,139424-139426,142752,143458,145…	204:GAGAGAAAGGATAAAAACTTTTTACGACTCCATCAGAAAGAGGTTTAATATTTTTGTGAGACCCATCGAAGAGAGAAAGGATAAAAACTTTTTACGACTCCATCAGAAAGAGGTTTAATATTTTTGTGAGACCCATCGACGAGAGAAAGGATAAAAACTTTTTACGACTCCATCAGAAAGAGGTTTAATATTTTTGTGAGACCCATCGACGAGAGAAAGGATAAAAACTTTTTACGACTCCATCAGAAAGAGGTTTAATATTTTTGTGAGACCCATCGACGAGAGAAAGGATAAAAACTTTTTACGACTCCATCAGAAAGAGGTTTAATATTTTTGTGAGACCCATCGACGAGAGAAAGGATAAAAACTTTTTACGACTCCATCAGAAAGAGGTT…	A13625G,T98727C,C119718T,G129762A,C136555T,A149744G,T160174G,T160852C		T128C,T466C,G475A,C630A,T720C,G749A,C790T,G994A,A1093G,C1201T,A1309G,A1504G,A1687G,G1750A,A1813C,T1814G,T2086G,C2391A,T2554C,C2659T,T3099G,C3143T,A3420G,G4042A,G4691A,T4836G,G5751A,C5809T,A6076G,A6146G,T6159C,C6904T,T7005C,G7205A,T7411C,T7648C,C7756A,T7810C,T7950G,A8066G,G8277A,C8286T,T8470C,A8471T,T8510C,C8603A,T8694G,A8810G,A8830G,T8923C,G9139A,T9161G,A9376G,C9404T,T9509A,G9698A,C10242T,A10267C…	8	0	797	805	OPG003:4-589,OPG047:478-483,OPG050:73-76,OPG164:228-229,OPG180:555-560,OPG191:167-169	NBT03_gp174:S63A,NBT03_gp174:E80V,NBT03_gp174:D121E,NBT03_gp175:V4A,NBT03_gp175:L136F,OPG002:A121S,OPG002:N313T,OPG005:S3F,OPG005:N74D,OPG015:V4A,OPG015:L136F,OPG019:M124R,OPG021:V38I,OPG021:S219L,OPG021:K230R,OPG022:G73D,OPG023:M109I,OPG023:V174A,OPG023:A193S,OPG023:S258L,OPG023:Y300H,OPG023:C304R,OPG023:V426T,OPG023:T488A,OPG023:A597V,OPG023:L602I,OPG023:K637E,OPG024:S32G,OPG025:E393K,OPG025:I4…	OPG002:V171-,OPG029:D150-,OPG029:D151-,OPG031:G258-,OPG049:R314-,OPG050:F71-,OPG157:Q60-,OPG164:L227-,OPG180:S554-,OPG191:Y165-,OPG191:F166-,OPG210:L733-	OPG001:67:EDDEVS,OPG047:477:NGM,OPG110:73:EEV,OPG153:366:DDD,OPG153:376:DDDDDDV,OPG164:212:*,OPG197:16:DTDTDTDTDTDTDTDTDTDTDTDTDTDTDTDTDTDTDTDT,OPG205:731:SQ				577797	18	197191	0.999817	21000	0	good	0	40	0	good	0	50	920	1840	bad	925
hMpxV/DRC/USAMRIID-07-0092/2006|EPI_ISL_13056241|2006-12-26	outgroup			34016	bad	830	3131	3446	6	228	12	8	0	0	0	T128C,T466C,G475A,C630A,T720C,G749A,C790T,G994A,A1093G,C1201T,A1309G,A1504G,A1687G,G1750A,A1813C,T1814G,T2086G,C2391A,T2554C,C2659T,T3099G,C3143T,A3420G,A3450G,G4042A,G4691A,T4836G,G5751A,C5809T,A6076G,A6146G,T6159C,C6904T,T7005C,G7205A,T7411C,T7648C,C7756A,T7810C,T7950G,A8066G,G8277A,C8286T,T8470C,A8471T,T8510C,C8603A,T8694G,A8810G,A8830G,A8893C,T8923C,G9139A,T9161G,A9376G,C9404T,T9509A,G9698A,C…	458-460,593-602,2237-2239,4693-4775,6429-6430,7016-7021,7142-7145,7404,8048,8325-8326,8419-8422,8494,8913,8992,9282,9523,13276,13352,15546-15547,15867,16608-16613,18055-18057,23167,24307,24336,28583-28601,32209-32211,33193,33409,39072,41929,46506-46508,46590,46643,47573,47700-47701,48162-48164,50499-50500,50575-50576,132811,133078-133092,133164-133173,133493-133945,139424-139426,142752,143458,145…	204:GAGAGAAAGGATAAAAACTTTTTACGACTCCATCAGAAAGAGGTTTAATATTTTTGTGAGACCCATCGAAGAGAGAAAGGATAAAAACTTTTTACGACTCCATCAGAAAGAGGTTTAATATTTTTGTGAGACCCATCGACGAGAGAAAGGATAAAAACTTTTTACGACTCCATCAGAAAGAGGTTTAATATTTTTGTGAGACCCATCGACGAGAGAAAGGATAAAAACTTTTTACGACTCCATCAGAAAGAGGTTTAATATTTTTGTGAGACCCATCGAC,629:AAGAGAG,755:ACA,1351:TCTTCGGATACCTCATCA,1690:A,4597:T,6250:TT,6527:T,6966:TATCATTATGTATAATCATCACTGTCGC,6983:T,…	A13625G,T98727C,C119718T,G129762A,C136555T,A149744G,T160174G,T160852C		T128C,T466C,G475A,C630A,T720C,G749A,C790T,G994A,A1093G,C1201T,A1309G,A1504G,A1687G,G1750A,A1813C,T1814G,T2086G,C2391A,T2554C,C2659T,T3099G,C3143T,A3420G,G4042A,G4691A,T4836G,G5751A,C5809T,A6076G,A6146G,T6159C,C6904T,T7005C,G7205A,T7411C,T7648C,C7756A,T7810C,T7950G,A8066G,G8277A,C8286T,T8470C,A8471T,T8510C,C8603A,T8694G,A8810G,A8830G,T8923C,G9139A,T9161G,A9376G,C9404T,T9509A,G9698A,C10242T,A10267C…	8	0	797	805	OPG003:4-589,OPG047:478-483,OPG050:73-76,OPG164:228-229,OPG180:555-560,OPG191:167-169	NBT03_gp174:S63A,NBT03_gp174:E80V,NBT03_gp174:D121E,NBT03_gp175:V4A,NBT03_gp175:L136F,OPG002:A121S,OPG002:N313T,OPG005:S3F,OPG005:N74D,OPG015:V4A,OPG015:L136F,OPG019:M124R,OPG021:V38I,OPG021:S219L,OPG021:K230R,OPG022:G73D,OPG023:M109I,OPG023:V174A,OPG023:A193S,OPG023:S258L,OPG023:Y300H,OPG023:C304R,OPG023:V426T,OPG023:T488A,OPG023:A597V,OPG023:L602I,OPG023:K637E,OPG024:S32G,OPG025:E393K,OPG025:I4…	OPG002:V171-,OPG029:D150-,OPG029:D151-,OPG031:G258-,OPG049:R314-,OPG050:F71-,OPG157:Q60-,OPG164:L227-,OPG180:S554-,OPG191:Y165-,OPG191:F166-,OPG210:L733-	OPG001:67:EDDEVS,OPG047:477:NGM,OPG110:73:EEV,OPG153:366:DDD,OPG153:376:DDDDDDV,OPG164:212:*,OPG197:16:DTDTDTDTDTDTDTDTDTDTDTDTDTDTDTDTDTDTDTDT,OPG205:731:SQ				577797	18	197191	0.999817	21000	0	good	0	40	0	good	0	50	920	1840	bad	925
hMpxV/DRC/USAMRIID-07-0093/2006|EPI_ISL_13056242|2006-12-26	outgroup			34089.6	bad	831	3131	3590	6	229	12	8	0	0	0	T128C,T466C,G475A,C630A,T720C,G749A,C790T,G994A,A1093G,C1201T,A1309G,A1504G,A1687G,G1750A,A1813C,T1814G,T2086G,C2391A,T2554C,C2659T,T3099G,C3143T,A3420G,A3450G,G4042A,G4691A,T4836G,G5751A,C5809T,A6076G,A6146G,T6159C,C6904T,T7005C,G7205A,T7411C,T7648C,C7756A,T7810C,T7950G,A8066G,G8277A,C8286T,T8470C,A8471T,T8510C,C8603A,T8694G,A8810G,A8830G,A8893C,T8923C,G9139A,T9161G,A9376G,C9404T,T9509A,G9698A,C…	458-460,593-602,2237-2239,4693-4775,6429-6430,7016-7021,7142-7145,7404,8048,8325-8326,8419-8422,8494,8913,8992,9282,9523,13276,13352,15546-15547,15867,16608-16613,18055-18057,23167,24307,24336,28583-28601,32209-32211,33193,33409,39072,41929,46506-46508,46590,46643,47573,47700-47701,48162-48164,50499-50500,50575-50576,132811,133078-133092,133164-133173,133493-133945,139424-139426,142752,143458,145…	204:GAGAGAAAGGATAAAAACTTTTTACGACTCCATCAGAAAGAGGTTTAATATTTTTGTGAGACCCATCGAAGAGAGAAAGGATAAAAACTTTTTACGACTCCATCAGAAAGAGGTTTAATATTTTTGTGAGACCCATCGACGAGAGAAAGGATAAAAACTTTTTACGACTCCATCAGAAAGAGGTTTAATATTTTTGTGAGACCCATCGACGAGAGAAAGGATAAAAACTTTTTACGACTCCATCAGAAAGAGGTTTAATATTTTTGTGAGACCCATCGACGAGAGAAAGGATAAAAACTTTTTACGACTCCATCAGAAAGAGGTTTAATATTTTTGTGAGACCCATCGAC,629:AAGAGAG,755:ACA,1351:TCTTCGGATACCTCATCA,…	A13625G,T98727C,C119718T,G129762A,C136555T,A149744G,T160174G,T160852C		T128C,T466C,G475A,C630A,T720C,G749A,C790T,G994A,A1093G,C1201T,A1309G,A1504G,A1687G,G1750A,A1813C,T1814G,T2086G,C2391A,T2554C,C2659T,T3099G,C3143T,A3420G,G4042A,G4691A,T4836G,G5751A,C5809T,A6076G,A6146G,T6159C,C6904T,T7005C,G7205A,T7411C,T7648C,C7756A,T7810C,T7950G,A8066G,G8277A,C8286T,T8470C,A8471T,T8510C,C8603A,T8694G,A8810G,A8830G,T8923C,G9139A,T9161G,A9376G,C9404T,T9509A,G9698A,C10242T,A10267C…	8	0	798	806	OPG003:4-589,OPG047:478-483,OPG050:73-76,OPG164:228-229,OPG180:555-560,OPG191:167-169	NBT03_gp174:S63A,NBT03_gp174:E80V,NBT03_gp174:D121E,NBT03_gp175:V4A,NBT03_gp175:L136F,OPG002:A121S,OPG002:N313T,OPG005:S3F,OPG005:N74D,OPG015:V4A,OPG015:L136F,OPG019:M124R,OPG021:V38I,OPG021:S219L,OPG021:K230R,OPG022:G73D,OPG023:M109I,OPG023:V174A,OPG023:A193S,OPG023:S258L,OPG023:Y300H,OPG023:C304R,OPG023:V426T,OPG023:T488A,OPG023:A597V,OPG023:L602I,OPG023:K637E,OPG024:S32G,OPG025:E393K,OPG025:I4…	OPG002:V171-,OPG029:D150-,OPG029:D151-,OPG031:G258-,OPG049:R314-,OPG050:F71-,OPG157:Q60-,OPG164:L227-,OPG180:S554-,OPG191:Y165-,OPG191:F166-,OPG210:L733-	OPG001:67:EDDEVS,OPG047:477:NGM,OPG110:73:EEV,OPG153:366:DDD,OPG153:376:DDDDDDV,OPG164:212:*,OPG197:16:DTDTDTDTDTDTDTDTDTDTDTDTDTDTDTDTDTDTDTDT,OPG205:731:SQ				577793	18	197191	0.999817	21000	0	good	0	40	0	good	0	50	921	1842	bad	926
hMpxV/DRC/USAMRIID-07-0104/2006|EPI_ISL_13056243|2006-12-14	outgroup			35722.6	bad	842	3193	3961	7	232	29	5	0	0	0	C7A,A14G,G19A,G21A,C23T,T38A,T51A,G54A,C60T,G66A,T68A,A79C,T88G,T128C,A134C,T466C,G475A,C630A,T720C,G749A,A1093G,C1201T,A1309G,A1504G,A1687G,A1813C,T1814G,T2086G,C2391A,T2554C,C2659T,T3099G,C3143T,A3420G,A3450G,G4042A,G4691A,T4836G,G5751A,C5809T,A6076G,A6146G,T6159C,C6904T,T7005C,G7205A,T7411C,T7648C,T7810C,T7950G,A8066G,G8277A,C8286T,C8603A,T8694G,A8810G,A8830G,A8893C,T8923C,G9139A,T9161G,A9376G…	593-602,617,2237-2239,4693-4775,6429-6430,6615,7016-7021,7142-7145,7404,8048,8325-8326,8419-8422,8471,8494,8913,8992,9282,9523,13276,13302-13304,13307-13308,13352,15546-15547,15867,16608-16613,18055-18057,23167,24307,24336,28583-28601,32209-32211,33193,33409,39072,41929,46506-46508,46590,46643,47573,47700-47701,48162-48164,50499-50500,50575-50576,55169,71174,132811,133078-133092,133164-133173,133…	0:GTGTCTAGAAAAAAATGTGTGACCCACGACCGTAGGAAACTCTAGAGGGTAAGAAAA,2:CAATCGTTTATAGAGACCATCAGAAAGAGG,13:TGTGAGACCCATCGAAGAGAGAAAGGATAAAAACTTTTTACGACTCCATCAGAAAGAG,24:TTGTGAGACCCATCGAAGAG,29:GGAT,33:ACTTTTTACGACTCCATCAGAAAGAGGTTTAATATTTT,43:ATCGAAGAGAGAAAGGATAAAAACTTTTT,48:TCCATCAGAAAGAGGTTTAATATTTTTGTGAGACCCATCGACGAGAGAAAGGATAAAAACTTTTTACGACTCCATCAGAAAGAGGTTTAATATTTTTGTGAGACCCAT,53:AGAGAAAGGATA,61:TTACGA…	A13625G,T98727C,C119718T,G129762A,C136555T,A149744G,T160174G,T160852C		C7A,A14G,G19A,G21A,C23T,T38A,T51A,G54A,C60T,G66A,T68A,A79C,T88G,T128C,A134C,T466C,G475A,C630A,T720C,G749A,A1093G,C1201T,A1309G,A1504G,A1687G,A1813C,T1814G,T2086G,C2391A,T2554C,C2659T,T3099G,C3143T,A3420G,G4042A,G4691A,T4836G,G5751A,C5809T,A6076G,A6146G,T6159C,C6904T,T7005C,G7205A,T7411C,T7648C,T7810C,T7950G,A8066G,G8277A,C8286T,C8603A,T8694G,A8810G,A8830G,T8923C,G9139A,T9161G,A9376G,C9404T,T9509A…	8	0	809	817	OPG003:4-589,OPG050:73-76,OPG074:654-666,OPG164:217-229,OPG180:555-560,OPG191:167-169,OPG197:44-101	NBT03_gp174:S63A,NBT03_gp174:E80V,NBT03_gp174:D121E,NBT03_gp175:V4A,NBT03_gp175:L136F,NBT03_gp175:A273T,OPG002:A121S,OPG002:N313T,OPG005:S3F,OPG005:N74D,OPG015:V4A,OPG015:L136F,OPG019:M124R,OPG021:V38I,OPG021:S219L,OPG021:K230R,OPG022:G73D,OPG023:M109I,OPG023:V174A,OPG023:A193S,OPG023:S258L,OPG023:Y300H,OPG023:C304R,OPG023:V426T,OPG023:T488A,OPG023:L602I,OPG023:K637E,OPG024:S32G,OPG025:E393K,OPG0…	OPG002:V171-,OPG029:D150-,OPG029:D151-,OPG031:G258-,OPG049:R314-,OPG050:F71-,OPG074:V653-,OPG157:Q60-,OPG159:N114-,OPG159:N115-,OPG159:Y116-,OPG164:Q213-,OPG164:D214-,OPG164:H215-,OPG164:E216-,OPG180:S554-,OPG191:Y165-,OPG191:F166-,OPG197:T34-,OPG197:D35-,OPG197:V36-,OPG197:E37-,OPG197:D38-,OPG197:I39-,OPG197:M40-,OPG197:N41-,OPG197:E42-,OPG197:I43-,OPG210:L733-	OPG047:476:WNGMG,OPG110:73:EEV,OPG153:366:DD,OPG153:371:DDDDDDDDD,OPG205:731:SQ				577501	0	197191	0.999909	21000	0	good	0	40	0	good	0	50	942	1884	bad	947
hMpxV/DRC/USAMRIID-07-0120/2007|EPI_ISL_13056244|2007-01-02	outgroup			34756	bad	836	3177	2744	6	243	25	6	0	0	0	T128C,A204C,T466C,G475A,C630A,T720C,G749A,G994A,A1093G,C1201T,A1309G,A1504G,A1687G,A1813C,T1814G,G1934A,T2086G,C2391A,T2554C,C2659T,T3099G,C3143T,A3420G,A3450G,G4042A,G4691A,T4836G,C5340T,G5751A,C5809T,A6076G,A6146G,T6159C,C6904T,T7005C,G7205A,T7411C,T7648C,T7810C,T7950G,A8066G,G8277A,C8286T,C8344A,C8603A,T8694G,A8810G,A8830G,A8893C,T8923C,G9139A,T9161G,A9376G,C9404T,T9509A,G9698A,C10242T,A10267C…	593-602,617,2237-2239,4693-4775,6429-6430,7016-7021,7142-7145,7404,8048,8325-8326,8419-8422,8471,8494,8913,8992,9282,9523,13276,13352,15546-15547,15867,16608-16613,18055-18057,23167,24307,24336,28583-28601,32209-32211,33193,33409,39072,41929,46506-46508,46590,46643,47573,47700-47701,48162-48164,50499-50500,50575-50576,71174,132811,133078-133092,133164-133173,133493-133945,139424-139426,140105-140…	629:AAGAGAG,755:ACA,1690:AA,4597:T,6250:TT,6527:T,6966:TATCATTATGTATAATCATCACTGTCGC,6983:T,7433:TAG,8599:TATATATATATATATA,9263:A,9563:TT,10431:ATTAGATTAGATTAGATTAGATTAGATTAGATTAGATTAGATTAGATTAGATTAGATTAGATTAG,13294:TTATAGTTTCTATTT,16403:GTGT,18901:CGGCTGCCATGTATTTCCTGGAGAGCAAGTAGATGATGAGGAACCAGATAGTTTATATCCATACTTGCACTTAAAGTCTACATTGTAGTTGTATGAGAGTATGATCTTTTAAGCCGCTAGAAGTTTTCCGTTTGATATAGGATGTGGACAT…	A13625G,T98727C,C119718T,G129762A,C136555T,A149744G,T160174G,T160852C		T128C,A204C,T466C,G475A,C630A,T720C,G749A,G994A,A1093G,C1201T,A1309G,A1504G,A1687G,A1813C,T1814G,G1934A,T2086G,C2391A,T2554C,C2659T,T3099G,C3143T,A3420G,G4042A,G4691A,T4836G,C5340T,G5751A,C5809T,A6076G,A6146G,T6159C,C6904T,T7005C,G7205A,T7411C,T7648C,T7810C,T7950G,A8066G,G8277A,C8286T,C8344A,C8603A,T8694G,A8810G,A8830G,T8923C,G9139A,T9161G,A9376G,C9404T,T9509A,G9698A,C10242T,A10267C,A10275G,C1064…	8	0	803	811	OPG003:4-589,OPG050:73-76,OPG164:228-229,OPG180:555-560,OPG191:167-169,OPG197:44-101	NBT03_gp174:S63A,NBT03_gp174:E80V,NBT03_gp174:D121E,NBT03_gp175:V4A,NBT03_gp175:L136F,NBT03_gp175:A273T,OPG002:A121S,OPG002:T273M,OPG002:N313T,OPG005:S3F,OPG005:N74D,OPG015:V4A,OPG015:L136F,OPG015:A273T,OPG019:M124R,OPG021:V38I,OPG021:S219L,OPG021:K230R,OPG022:G73D,OPG023:M109I,OPG023:V174A,OPG023:A193S,OPG023:S258L,OPG023:Y300H,OPG023:C304R,OPG023:V426T,OPG023:T488A,OPG023:L602I,OPG023:K637E,OPG…	OPG002:V171-,OPG029:D150-,OPG029:D151-,OPG031:G258-,OPG049:R314-,OPG050:F71-,OPG157:Q60-,OPG159:N114-,OPG159:N115-,OPG159:Y116-,OPG164:L227-,OPG180:S554-,OPG191:Y165-,OPG191:F166-,OPG197:T34-,OPG197:D35-,OPG197:V36-,OPG197:E37-,OPG197:D38-,OPG197:I39-,OPG197:M40-,OPG197:N41-,OPG197:E42-,OPG197:I43-,OPG210:L733-	OPG047:476:WNGMG,OPG110:73:EEV,OPG153:366:DD,OPG153:371:DDDDDDDDD,OPG164:212:*Q*Q*,OPG205:731:SQ				577634	18	197191	0.999817	21000	0	good	0	40	0	good	0	50	930	1860	bad	935
hMpxV/DRC/USAMRIID-07-0275/2007|EPI_ISL_13056245|2007-02-10	outgroup			34533.2	bad	825	3183	2742	6	239	25	6	0	0	0	T128C,A204C,T466C,G475A,C630A,T720C,G749A,G994A,A1093G,C1201T,A1309G,A1504G,A1687G,A1813C,T1814G,T2086G,C2391A,T2554C,C2659T,T3099G,C3143T,A3420G,A3450G,G4042A,G4691A,T4836G,C5340T,G5751A,C5809T,A6076G,A6146G,T6159C,C6904T,T7005C,G7205A,T7411C,T7648C,T7810C,T7950G,A8066G,G8277A,C8286T,C8344A,C8603A,T8694G,A8810G,A8830G,A8893C,T8923C,G9139A,T9161G,A9376G,C9404T,T9509A,G9698A,C10242T,A10267C,A10275…	593-602,617,2237-2239,4693-4775,6429-6430,7016-7021,7142-7145,7404,7494-7499,8048,8325-8326,8419-8422,8471,8494,8913,8992,9282,9523,13276,13352,15546-15547,15867,16608-16613,18055-18057,23167,24307,24336,28583-28601,32209-32211,33193,33409,39072,41929,46506-46508,46590,46643,47573,47700-47701,48162-48164,50499-50500,50575-50576,71174,132811,133078-133092,133164-133173,133493-133945,139424-139426,…	629:AAGAGAG,755:ACA,1690:A,4597:T,6250:TT,6527:T,6966:TATCATTATGTATAATCATCACTGTCGC,6983:T,7433:TAG,8599:TATATATATATATATA,9263:A,9563:TT,10431:ATTAGATTAGATTAGATTAGATTAGATTAGATTAGATTAGATTAGATTAGATTAGATTAGATTAG,13294:TTATAGTTTCTATTT,16403:GTGT,18901:CGGCTGCCATGTATTTCCTGGAGAGCAAGTAGATGATGAGGAACCAGATAGTTTATATCCATACTTGCACTTAAAGTCTACATTGTAGTTGTATGAGAGTATGATCTTTTAAGCCGCTAGAAGTTTTCCGTTTGATATAGGATGTGGACATT…	A13625G,T98727C,C119718T,G129762A,C136555T,A149744G,T160174G,T160852C,G160867A		T128C,A204C,T466C,G475A,C630A,T720C,G749A,G994A,A1093G,C1201T,A1309G,A1504G,A1687G,A1813C,T1814G,T2086G,C2391A,T2554C,C2659T,T3099G,C3143T,A3420G,G4042A,G4691A,T4836G,C5340T,G5751A,C5809T,A6076G,A6146G,T6159C,C6904T,T7005C,G7205A,T7411C,T7648C,T7810C,T7950G,A8066G,G8277A,C8286T,C8344A,C8603A,T8694G,A8810G,A8830G,T8923C,G9139A,T9161G,A9376G,C9404T,T9509A,G9698A,C10242T,A10267C,A10275G,C10641T,T109…	9	0	793	802	OPG003:4-589,OPG050:73-76,OPG164:228-229,OPG180:555-560,OPG191:167-169,OPG197:44-101	NBT03_gp174:S63A,NBT03_gp174:E80V,NBT03_gp174:D121E,NBT03_gp175:V4A,NBT03_gp175:L136F,NBT03_gp175:A273T,OPG002:A121S,OPG002:N313T,OPG005:S3F,OPG005:N74D,OPG015:V4A,OPG015:L136F,OPG015:A273T,OPG019:M124R,OPG021:V38I,OPG021:S219L,OPG021:K230R,OPG022:G73D,OPG023:M109I,OPG023:V174A,OPG023:A193S,OPG023:S258L,OPG023:Y300H,OPG023:C304R,OPG023:V426T,OPG023:T488A,OPG023:L602I,OPG023:K637E,OPG024:S32G,OPG0…	OPG002:V171-,OPG029:D150-,OPG029:D151-,OPG031:G258-,OPG049:R314-,OPG050:F71-,OPG157:Q60-,OPG159:N114-,OPG159:N115-,OPG159:Y116-,OPG164:L227-,OPG180:S554-,OPG191:Y165-,OPG191:F166-,OPG197:T34-,OPG197:D35-,OPG197:V36-,OPG197:E37-,OPG197:D38-,OPG197:I39-,OPG197:M40-,OPG197:N41-,OPG197:E42-,OPG197:I43-,OPG210:L733-	OPG047:476:WNGMG,OPG110:73:EEV,OPG153:366:DD,OPG153:371:DDDDDDDDD,OPG164:212:*Q*Q*,OPG205:731:SQ				577660	18	197191	0.999817	21000	0	good	0	40	0	good	0	50	927	1854	bad	932
hMpxV/DRC/USAMRIID-07-0283/2007|EPI_ISL_13056246|2007-02-26	outgroup			34533.2	bad	825	3184	2741	6	239	25	6	0	0	0	T128C,A204C,T466C,G475A,C630A,T720C,G749A,G994A,A1093G,C1201T,A1309G,A1504G,A1687G,A1813C,T1814G,T2086G,C2391A,T2554C,C2659T,T3099G,C3143T,A3420G,A3450G,G4042A,G4691A,T4836G,C5340T,G5751A,C5809T,A6076G,A6146G,T6159C,C6904T,T7005C,G7205A,T7411C,T7648C,T7810C,T7950G,A8066G,G8277A,C8286T,C8344A,C8603A,T8694G,A8810G,A8830G,A8893C,T8923C,G9139A,T9161G,A9376G,C9404T,T9509A,G9698A,C10242T,A10267C,A10275…	593-602,617,2237-2239,4693-4775,6429-6430,7016-7021,7142-7145,7404,7494-7499,8048-8049,8325-8326,8419-8422,8471,8494,8913,8992,9282,9523,13276,13352,15546-15547,15867,16608-16613,18055-18057,23167,24307,24336,28583-28601,32209-32211,33193,33409,39072,41929,46506-46508,46590,46643,47573,47700-47701,48162-48164,50499-50500,50575-50576,71174,132811,133078-133092,133164-133173,133493-133945,139424-13…	629:AAGAGAG,755:ACA,1690:A,4597:T,6250:TT,6527:T,6966:TATCATTATGTATAATCATCACTGTCGC,6983:T,7433:TAG,8599:TATATATATATATATA,9263:A,9563:TT,10431:ATTAGATTAGATTAGATTAGATTAGATTAGATTAGATTAGATTAGATTAGATTAGATTAGATTAG,13294:TTATAGTTTCTATTT,16403:GTGT,18901:CGGCTGCCATGTATTTCCTGGAGAGCAAGTAGATGATGAGGAACCAGATAGTTTATATCCATACTTGCACTTAAAGTCTACATTGTAGTTGTATGAGAGTATGATCTTTTAAGCCGCTAGAAGTTTTCCGTTTGATATAGGATGTGGACATT…	A13625G,T98727C,C119718T,G129762A,C136555T,A149744G,T160174G,T160852C,G160867A		T128C,A204C,T466C,G475A,C630A,T720C,G749A,G994A,A1093G,C1201T,A1309G,A1504G,A1687G,A1813C,T1814G,T2086G,C2391A,T2554C,C2659T,T3099G,C3143T,A3420G,G4042A,G4691A,T4836G,C5340T,G5751A,C5809T,A6076G,A6146G,T6159C,C6904T,T7005C,G7205A,T7411C,T7648C,T7810C,T7950G,A8066G,G8277A,C8286T,C8344A,C8603A,T8694G,A8810G,A8830G,T8923C,G9139A,T9161G,A9376G,C9404T,T9509A,G9698A,C10242T,A10267C,A10275G,C10641T,T109…	9	0	793	802	OPG003:4-589,OPG050:73-76,OPG164:228-229,OPG180:555-560,OPG191:167-169,OPG197:44-101	NBT03_gp174:S63A,NBT03_gp174:E80V,NBT03_gp174:D121E,NBT03_gp175:V4A,NBT03_gp175:L136F,NBT03_gp175:A273T,OPG002:A121S,OPG002:N313T,OPG005:S3F,OPG005:N74D,OPG015:V4A,OPG015:L136F,OPG015:A273T,OPG019:M124R,OPG021:V38I,OPG021:S219L,OPG021:K230R,OPG022:G73D,OPG023:M109I,OPG023:V174A,OPG023:A193S,OPG023:S258L,OPG023:Y300H,OPG023:C304R,OPG023:V426T,OPG023:T488A,OPG023:L602I,OPG023:K637E,OPG024:S32G,OPG0…	OPG002:V171-,OPG029:D150-,OPG029:D151-,OPG031:G258-,OPG049:R314-,OPG050:F71-,OPG157:Q60-,OPG159:N114-,OPG159:N115-,OPG159:Y116-,OPG164:L227-,OPG180:S554-,OPG191:Y165-,OPG191:F166-,OPG197:T34-,OPG197:D35-,OPG197:V36-,OPG197:E37-,OPG197:D38-,OPG197:I39-,OPG197:M40-,OPG197:N41-,OPG197:E42-,OPG197:I43-,OPG210:L733-	OPG047:476:WNGMG,OPG110:73:EEV,OPG153:366:DD,OPG153:371:DDDDDDDDD,OPG164:212:*Q*Q*,OPG205:731:SQ				577657	18	197191	0.999817	21000	0	good	0	40	0	good	0	50	927	1854	bad	932
hMpxV/DRC/USAMRIID-07-0286/2007|EPI_ISL_13056247|2007-03-22	outgroup			34089.6	bad	831	3131	3725	6	229	12	8	0	0	0	T128C,T466C,G475A,C630A,T720C,G749A,C790T,G994A,A1093G,C1201T,A1309G,A1504G,A1687G,G1750A,A1813C,T1814G,T2086G,C2391A,T2554C,C2659T,T3099G,C3143T,A3420G,A3450G,G4042A,G4691A,T4836G,G5751A,C5809T,A6076G,A6146G,T6159C,C6904T,T7005C,G7205A,T7411C,T7648C,C7756A,T7810C,T7950G,A8066G,G8277A,C8286T,T8470C,A8471T,T8510C,C8603A,T8694G,A8810G,A8830G,A8893C,T8923C,G9139A,T9161G,A9376G,C9404T,T9509A,G9698A,C…	458-460,593-602,2237-2239,4693-4775,6429-6430,7016-7021,7142-7145,7404,8048,8325-8326,8419-8422,8494,8913,8992,9282,9523,13276,13352,15546-15547,15867,16608-16613,18055-18057,23167,24307,24336,28583-28601,32209-32211,33193,33409,39072,41929,46506-46508,46590,46643,47573,47700-47701,48162-48164,50499-50500,50575-50576,132811,133078-133092,133164-133173,133493-133945,139424-139426,142752,143458,145…	204:GAGAGAAAGGATAAAAACTTTTTACGACTCCATCAGAAAGAGGTTTAATATTTTTGTGAGACCCATCGAAGAGAGAAAGGATAAAAACTTTTTACGACTCCATCAGAAAGAGGTTTAATATTTTTGTGAGACCCATCGACGAGAGAAAGGATAAAAACTTTTTACGACTCCATCAGAAAGAGGTTTAATATTTTTGTGAGACCCATCGAAGAGAGAAAGGATAAAAACTTTTTACGACTCCATCAGAAAGAGGTTTAATATTTTTGTGAGACCCATCGACGAGAGAAAGGATAAAAACTTTTTACGACTCCATCAGAAAGAGGTTTAATATTTTTGTGAGACCCATCGAAGAGAGAAAGGATAAAAACTTTTTACGACTCCATCAGAAAGAGGTT…	A13625G,T98727C,C119718T,G129762A,C136555T,A149744G,T160174G,T160852C		T128C,T466C,G475A,C630A,T720C,G749A,C790T,G994A,A1093G,C1201T,A1309G,A1504G,A1687G,G1750A,A1813C,T1814G,T2086G,C2391A,T2554C,C2659T,T3099G,C3143T,A3420G,G4042A,G4691A,T4836G,G5751A,C5809T,A6076G,A6146G,T6159C,C6904T,T7005C,G7205A,T7411C,T7648C,C7756A,T7810C,T7950G,A8066G,G8277A,C8286T,T8470C,A8471T,T8510C,C8603A,T8694G,A8810G,A8830G,T8923C,G9139A,T9161G,A9376G,C9404T,T9509A,G9698A,C10242T,A10267C…	8	0	798	806	OPG003:4-589,OPG047:478-483,OPG050:73-76,OPG164:228-229,OPG180:555-560,OPG191:167-169	NBT03_gp174:S63A,NBT03_gp174:E80V,NBT03_gp174:D121E,NBT03_gp175:V4A,NBT03_gp175:L136F,OPG002:A121S,OPG002:N313T,OPG005:S3F,OPG005:N74D,OPG015:V4A,OPG015:L136F,OPG019:M124R,OPG021:V38I,OPG021:S219L,OPG021:K230R,OPG022:G73D,OPG023:M109I,OPG023:V174A,OPG023:A193S,OPG023:S258L,OPG023:Y300H,OPG023:C304R,OPG023:V426T,OPG023:T488A,OPG023:A597V,OPG023:L602I,OPG023:K637E,OPG024:S32G,OPG025:E393K,OPG025:I4…	OPG002:V171-,OPG029:D150-,OPG029:D151-,OPG031:G258-,OPG049:R314-,OPG050:F71-,OPG157:Q60-,OPG164:L227-,OPG180:S554-,OPG191:Y165-,OPG191:F166-,OPG210:L733-	OPG001:67:EDDEVS,OPG047:477:NGM,OPG110:73:EEV,OPG153:366:DDD,OPG153:376:DDDDDDV,OPG164:212:*,OPG197:16:DTDTDTDTDTDTDTDTDTDTDTDTDTDTDTDTDTDTDTDT,OPG205:731:SQ				577793	18	197191	0.999817	21000	0	good	0	40	0	good	0	50	921	1842	bad	926
hMpxV/DRC/USAMRIID-07-0287/2007|EPI_ISL_13056248|2007-03-20	outgroup			34089.6	bad	830	3132	3305	6	230	12	8	0	0	0	T128C,T466C,G475A,C630A,T720C,G749A,C790T,G994A,A1093G,C1201T,A1309G,A1504G,A1687G,G1750A,A1813C,T1814G,T2086G,C2391A,T2554C,C2659T,T3099G,C3143T,A3420G,A3450G,G4042A,G4691A,T4836G,G5751A,C5809T,A6076G,A6146G,T6159C,C6904T,T7005C,G7205A,T7411C,T7648C,C7756A,T7810C,T7950G,A8066G,G8277A,C8286T,T8510C,C8603A,T8694G,A8810G,A8830G,A8893C,T8923C,G9139A,T9161G,A9376G,C9404T,T9509A,G9698A,C10242T,A10267C…	458-460,593-602,2237-2239,4693-4775,6429-6430,7016-7021,7142-7145,7404,8048,8325-8326,8419-8422,8471,8494,8913,8992,9282,9523,13276,13352,15546-15547,15867,16608-16613,18055-18057,23167,24307,24336,28583-28601,32209-32211,33193,33409,39072,41929,46506-46508,46590,46643,47573,47700-47701,48162-48164,50499-50500,50575-50576,132811,133078-133092,133164-133173,133493-133945,139424-139426,142752,14345…	204:GAGAGAAAGGATAAAAACTTTTTACGACTCCATCAGAAAGAGGTTTAATATTTTTGTGAGACCCATCGAAGAGAGAAAGGATAAAAACTTTTTACGACTCCATCAGAAAGAGGTTTAATATTTTTGTGAGACCCATCGACGAGAGAAAGGATAAAAACTTTTTACGACTCCATCAGAAAGAGGTTTAATATTTTTGTGAGACCCATCGAC,629:AAGAGAG,755:ACA,1351:TCTTCGGATACCTCATCA,1690:A,4597:T,6250:TT,6527:T,6966:TATCATTATGTATAATCATCACTGTCGC,6983:T,7433:TAG,8599:TATATATATATATA,9247:GA,9263:A,9563:TT,10431:ATTAGATTAGAT…	A13625G,T98727C,C119718T,G129762A,C136555T,A149744G,T160174G,T160852C		T128C,T466C,G475A,C630A,T720C,G749A,C790T,G994A,A1093G,C1201T,A1309G,A1504G,A1687G,G1750A,A1813C,T1814G,T2086G,C2391A,T2554C,C2659T,T3099G,C3143T,A3420G,G4042A,G4691A,T4836G,G5751A,C5809T,A6076G,A6146G,T6159C,C6904T,T7005C,G7205A,T7411C,T7648C,C7756A,T7810C,T7950G,A8066G,G8277A,C8286T,T8510C,C8603A,T8694G,A8810G,A8830G,T8923C,G9139A,T9161G,A9376G,C9404T,T9509A,G9698A,C10242T,A10267C,A10275G,C1064…	8	0	797	805	OPG003:4-589,OPG047:478-483,OPG050:73-76,OPG164:228-229,OPG180:555-560,OPG191:167-169	NBT03_gp174:S63A,NBT03_gp174:E80V,NBT03_gp174:D121E,NBT03_gp175:V4A,NBT03_gp175:L136F,OPG002:A121S,OPG002:N313T,OPG005:S3F,OPG005:N74D,OPG015:V4A,OPG015:L136F,OPG019:M124R,OPG021:V38I,OPG021:S219L,OPG021:K230R,OPG022:G73D,OPG023:M109I,OPG023:V174A,OPG023:A193S,OPG023:S258L,OPG023:Y300H,OPG023:C304R,OPG023:V426T,OPG023:T488A,OPG023:A597V,OPG023:L602I,OPG023:K637E,OPG024:S32G,OPG025:R216C,OPG025:E3…	OPG002:V171-,OPG029:D150-,OPG029:D151-,OPG031:G258-,OPG049:R314-,OPG050:F71-,OPG157:Q60-,OPG164:L227-,OPG180:S554-,OPG191:Y165-,OPG191:F166-,OPG210:L733-	OPG001:67:EDDEVS,OPG047:477:NGM,OPG110:73:EEV,OPG153:366:DDD,OPG153:371:DDDDDDD,OPG164:212:*,OPG197:16:DTDTDTDTDTDTDTDTDTDTDTDTDTDTDTDTDTDTDTDT,OPG205:731:SQ				577795	18	197191	0.999817	21000	0	good	0	40	0	good	0	50	921	1842	bad	926
hMpxV/DRC/USAMRIID-07-0337/2007|EPI_ISL_13056249|2007-03-25	outgroup			34163.4	bad	831	3756	3164	6	233	45	8	0	0	0	T128C,A134C,A204C,T466C,G475A,C630A,T720C,G749A,G907A,G994A,A1093G,C1201T,A1309G,G1319T,A1504G,A1687G,A1813C,T1814G,T2086G,C2391A,T2554C,C2659T,T3099G,C3143T,G3308T,A3420G,A3450G,G4042A,G4691A,T4836G,G5751A,C5809T,A6076G,A6146G,T6159C,C6904T,T7005C,G7205A,T7411C,T7648C,C7756A,T7810C,T7950G,A8066G,G8277A,C8286T,C8603A,T8694G,A8810G,A8830G,A8893C,T8923C,G9139A,T9161G,A9376G,C9404T,T9509A,G9698A,C10…	458-460,593-602,2237-2239,4693-4775,6429-6430,7016-7021,7142-7145,7404,8048,8325-8326,8419-8422,8471,8494,8913,8992,9282,9523,13276,13352,15546-15547,15747,15867,16608-16613,18055-18057,23167,24307,24336,28583-28601,32209-32211,33193,33409,39072,41929,46506-46508,46590,47573,47700-47701,48162-48164,50499-50500,50575-50576,132811,133078-133092,133164-133173,133493-133945,139424-139426,142752,14345…	93:CCATCAGAAAGAGGTTTAATATTTTTGTGAGACCCATCGACGAGAGAAAGGATAAAAACTTTTTACGACTCCATCAGAAAGAGGTTTAATATTTTTGTGAGACCCATCGACGAGAGAAAGGATAAAAACTTTTTACGACT,629:AAGAGAG,755:ACA,1351:TCTTCGGATACCTCATCA,1690:A,4597:T,6250:TT,6527:T,6966:TATCATTATGTATAATCATCACTGTCGC,6983:T,7433:TAG,8520:C,8604:ATATATATA,9263:A,9563:TT,10431:ATTAGATTAGATTAGATTAGATTAGATTAGATTAGATTAGATTAGATTAGATTAGATTAGATTAGATTAGATTAGATTAGATTAGATTA…	A13625G,T98727C,C119718T,G129762A,C136555T,A149744G,T160174G,T160852C		T128C,A134C,A204C,T466C,G475A,C630A,T720C,G749A,G907A,G994A,A1093G,C1201T,A1309G,G1319T,A1504G,A1687G,A1813C,T1814G,T2086G,C2391A,T2554C,C2659T,T3099G,C3143T,G3308T,A3420G,G4042A,G4691A,T4836G,G5751A,C5809T,A6076G,A6146G,T6159C,C6904T,T7005C,G7205A,T7411C,T7648C,C7756A,T7810C,T7950G,A8066G,G8277A,C8286T,C8603A,T8694G,A8810G,A8830G,T8923C,G9139A,T9161G,A9376G,C9404T,T9509A,G9698A,C10242T,A10267C,A…	8	0	798	806	OPG003:4-589,OPG047:478-483,OPG050:73-76,OPG164:228-229,OPG180:555-560,OPG191:167-169	NBT03_gp174:S63A,NBT03_gp174:E80V,NBT03_gp174:D121E,NBT03_gp175:V4A,NBT03_gp175:L136F,OPG001:T86N,OPG002:A121S,OPG002:N313T,OPG005:S3F,OPG005:N74D,OPG005:M131I,OPG015:V4A,OPG015:L136F,OPG019:M124R,OPG021:V38I,OPG021:S219L,OPG021:K230R,OPG022:G73D,OPG023:A90V,OPG023:M109I,OPG023:V174A,OPG023:A193S,OPG023:S258L,OPG023:Y300H,OPG023:C304R,OPG023:V426T,OPG023:T488A,OPG023:L602I,OPG023:K637E,OPG024:S32…	NBT03_gp174:M1-,NBT03_gp174:D2-,NBT03_gp174:S3-,NBT03_gp174:R4-,NBT03_gp174:I5-,NBT03_gp174:A6-,NBT03_gp174:I7-,NBT03_gp174:Y8-,NBT03_gp174:V9-,NBT03_gp174:L10-,NBT03_gp174:V11-,NBT03_gp174:S12-,NBT03_gp174:A13-,NBT03_gp174:S14-,NBT03_gp174:L15-,NBT03_gp174:L16-,NBT03_gp174:Y17-,NBT03_gp174:L18-,NBT03_gp174:V19-,NBT03_gp174:N20-,NBT03_gp174:C21-,NBT03_gp174:H22-,NBT03_gp174:K23-,NBT03_gp174:L24-,…	OPG001:67:EDDEVS,OPG047:477:NGM,OPG110:73:EEV,OPG153:366:DDD,OPG153:371:DDDD,OPG164:212:*,OPG197:16:DTDTDTDTDTDTDTDTDTDTDTDTDTDT,OPG205:731:SQ				575931	18	197191	0.999817	21000	0	good	0	40	0	good	0	50	922	1844	bad	927
hMpxV/DRC/USAMRIID-07-0338/2007|EPI_ISL_13056250|2007-03-25	outgroup			34089.6	bad	830	3756	2959	6	232	45	8	2	0	0	T128C,A134C,A204C,T466C,G475A,C630A,T720C,G749A,G907A,G994A,A1093G,C1201T,A1309G,G1319T,A1504G,A1687G,A1813C,T1814G,T2086G,C2391A,T2554C,C2659T,T3099G,C3143T,G3308T,A3420G,A3450G,G4042A,G4691A,T4836G,G5751A,C5809T,A6076G,A6146G,T6159C,C6904T,T7005C,G7205A,T7411C,T7648C,C7756A,T7810C,T7950G,A8066G,G8277A,C8286T,C8603A,T8694G,A8810G,A8830G,A8893C,T8923C,G9139A,T9161G,A9376G,C9404T,T9509A,G9698A,C10…	458-460,593-602,2237-2239,4693-4775,6429-6430,7016-7021,7142-7145,7404,8048,8325-8326,8419-8422,8471,8494,8913,8992,9282,9523,13276,13352,15546-15547,15747,15867,16608-16613,18055-18057,23167,24307,24336,28583-28601,32209-32211,33193,33409,39072,41929,46506-46508,46590,47573,47700-47701,48162-48164,50499-50500,50575-50576,132811,133078-133092,133164-133173,133493-133945,139424-139426,142752,14345…	93:CCATCAGAAAGAGGTTTAATATTTTTGTGAGACCCATCGACGAGAGAAAGGATAAAAACTTTTTACGACT,629:AAGAGAG,755:ACA,1351:TCTTCGGATACCTCATCA,1690:A,4597:T,6250:TT,6527:T,6966:TATCATTATGTATAATCATCACTGTCGC,6983:T,7433:TAG,8604:ATATATATA,9263:A,9563:TT,10431:ATTAGATTAGATTAGATTAGATTAGATTAGATTAGATTAGATTAGATTAGATTAGATTAGATTAGATTAGATTAGATTAGATTAGATTAGATTAGATTAGATTAGATTAGATTAGATTAGATTAGATTAGATTAGATTAGATTAGATTAGATTAGATTAGATTAGA…	A13625G,T98727C,C119718T,G129762A,C136555T,A149744G,T160174G,T160852C		T128C,A134C,A204C,T466C,G475A,C630A,T720C,G749A,G907A,G994A,A1093G,C1201T,A1309G,G1319T,A1504G,A1687G,A1813C,T1814G,T2086G,C2391A,T2554C,C2659T,T3099G,C3143T,G3308T,A3420G,G4042A,G4691A,T4836G,G5751A,C5809T,A6076G,A6146G,T6159C,C6904T,T7005C,G7205A,T7411C,T7648C,C7756A,T7810C,T7950G,A8066G,G8277A,C8286T,C8603A,T8694G,A8810G,A8830G,T8923C,G9139A,T9161G,A9376G,C9404T,T9509A,G9698A,C10242T,A10267C,A…	8	0	797	805	OPG003:4-589,OPG047:478-483,OPG050:73-76,OPG164:228-229,OPG180:555-560,OPG191:167-169	NBT03_gp174:S63A,NBT03_gp174:E80V,NBT03_gp174:D121E,NBT03_gp175:V4A,NBT03_gp175:L136F,OPG001:T86N,OPG002:A121S,OPG002:N313T,OPG005:S3F,OPG005:N74D,OPG005:M131I,OPG015:V4A,OPG015:L136F,OPG019:M124R,OPG021:V38I,OPG021:S219L,OPG021:K230R,OPG022:G73D,OPG023:A90V,OPG023:M109I,OPG023:V174A,OPG023:A193S,OPG023:S258L,OPG023:Y300H,OPG023:C304R,OPG023:V426T,OPG023:T488A,OPG023:L602I,OPG023:K637E,OPG024:S32…	NBT03_gp174:M1-,NBT03_gp174:D2-,NBT03_gp174:S3-,NBT03_gp174:R4-,NBT03_gp174:I5-,NBT03_gp174:A6-,NBT03_gp174:I7-,NBT03_gp174:Y8-,NBT03_gp174:V9-,NBT03_gp174:L10-,NBT03_gp174:V11-,NBT03_gp174:S12-,NBT03_gp174:A13-,NBT03_gp174:S14-,NBT03_gp174:L15-,NBT03_gp174:L16-,NBT03_gp174:Y17-,NBT03_gp174:L18-,NBT03_gp174:V19-,NBT03_gp174:N20-,NBT03_gp174:C21-,NBT03_gp174:H22-,NBT03_gp174:K23-,NBT03_gp174:L24-,…	OPG001:67:EDDEVS,OPG047:477:NGM,OPG110:73:EEV,OPG153:366:DDD,OPG153:371:DDDD,OPG164:212:*,OPG197:16:DTDTDTDTDTDTDTDTDTDTDTDTDTDT,OPG205:731:SQ	40666,73298			575935	18	197191	0.999807	21000	0	good	2	40	0	good	0	50	921	1842	bad	926
hMpxV/DRC/USAMRIID-07-0354/2007|EPI_ISL_13056251|2007-04-20	outgroup			34016	bad	830	3755	3729	6	235	45	8	0	0	0	T128C,A134C,A204C,T466C,G475A,C630A,T720C,G749A,G907A,G994A,A1093G,C1201T,A1309G,G1319T,A1504G,A1687G,A1813C,T1814G,T2086G,C2391A,T2554C,C2659T,T3099G,C3143T,G3308T,A3420G,A3450G,G4042A,G4691A,T4836G,G5751A,C5809T,A6076G,A6146G,T6159C,C6904T,T7005C,G7205A,T7411C,T7648C,C7756A,T7810C,T7950G,A8066G,G8277A,C8286T,C8603A,T8694G,A8810G,A8830G,A8893C,T8923C,G9139A,T9161G,A9376G,C9404T,T9509A,G9698A,C10…	458-460,593-602,2237-2239,4693-4775,6429-6430,7016-7021,7142-7145,7404,8048,8325-8326,8419-8422,8471,8494,8913,8992,9282,9523,13276,13352,15546-15547,15747,15867,16608-16613,18055-18057,23167,24307,24336,28583-28601,32209-32211,33193,33409,39072,41929,46506-46508,46590,47573,47700-47701,48162-48164,50499-50500,50575-50576,132811,133078-133092,133164-133173,133493-133945,139424-139426,142752,14345…	93:CCATCAGAAAGAGGTTTAATATTTTTGTGAGACCCATCGACGAGAGAAAGGATAAAAACTTTTTACGACTCCATCAGAAAGAGGTTTAATATTTTTGTGAGACCCATCGACGAGAGAAAGGATAAAAACTTTTTACGACTCCATCAGAAAGAGGTTTAATATTTTTGTGAGACCCATCGACGAGAGAAAGGATAAAAACTTTTTACGACTCCATCAGAAAGAGGTTTAATATTTTTGTGAGACCCATCGACGAGAGAAAGGATAAAAACTTTTTACGACTCCATCAGAAAGAGGTTTAATATTTTTGTGAGACCCATCGACGAGAGAAAGGATAAAAACTTTTTACGACTCCATCAGAAAGAGGTTTAATATTTTTGTGAGACCCATCGACGAGAG…	A13625G,T98727C,C119718T,G129762A,C136555T,A149744G,T160174G,T160852C		T128C,A134C,A204C,T466C,G475A,C630A,T720C,G749A,G907A,G994A,A1093G,C1201T,A1309G,G1319T,A1504G,A1687G,A1813C,T1814G,T2086G,C2391A,T2554C,C2659T,T3099G,C3143T,G3308T,A3420G,G4042A,G4691A,T4836G,G5751A,C5809T,A6076G,A6146G,T6159C,C6904T,T7005C,G7205A,T7411C,T7648C,C7756A,T7810C,T7950G,A8066G,G8277A,C8286T,C8603A,T8694G,A8810G,A8830G,T8923C,G9139A,T9161G,A9376G,C9404T,T9509A,G9698A,C10242T,A10267C,A…	8	0	797	805	OPG003:4-589,OPG047:478-483,OPG050:73-76,OPG164:228-229,OPG180:555-560,OPG191:167-169	NBT03_gp174:S63A,NBT03_gp174:E80V,NBT03_gp174:D121E,NBT03_gp175:V4A,NBT03_gp175:L136F,OPG001:T86N,OPG002:A121S,OPG002:N313T,OPG005:S3F,OPG005:N74D,OPG005:M131I,OPG015:V4A,OPG015:L136F,OPG019:M124R,OPG021:V38I,OPG021:S219L,OPG021:K230R,OPG022:G73D,OPG023:A90V,OPG023:M109I,OPG023:V174A,OPG023:A193S,OPG023:S258L,OPG023:Y300H,OPG023:C304R,OPG023:V426T,OPG023:T488A,OPG023:L602I,OPG023:K637E,OPG024:S32…	NBT03_gp174:M1-,NBT03_gp174:D2-,NBT03_gp174:S3-,NBT03_gp174:R4-,NBT03_gp174:I5-,NBT03_gp174:A6-,NBT03_gp174:I7-,NBT03_gp174:Y8-,NBT03_gp174:V9-,NBT03_gp174:L10-,NBT03_gp174:V11-,NBT03_gp174:S12-,NBT03_gp174:A13-,NBT03_gp174:S14-,NBT03_gp174:L15-,NBT03_gp174:L16-,NBT03_gp174:Y17-,NBT03_gp174:L18-,NBT03_gp174:V19-,NBT03_gp174:N20-,NBT03_gp174:C21-,NBT03_gp174:H22-,NBT03_gp174:K23-,NBT03_gp174:L24-,…	OPG001:67:EDDEVS,OPG047:477:NGM,OPG110:73:EEV,OPG153:366:DDD,OPG153:371:DDDD,OPG164:212:*,OPG197:16:DTDTDTDTDTDTDTDTDTDTDTDTDTDT,OPG205:731:SQ				575950	18	197191	0.999817	21000	0	good	0	40	0	good	0	50	920	1840	bad	925
hMpxV/DRC/USAMRIID-07-0450/2007|EPI_ISL_13056252|2007-05-27	outgroup			34533.2	bad	833	3177	2751	6	241	25	7	0	0	0	T128C,A204C,T466C,G475A,C630A,T720C,G749A,G994A,A1093G,C1201T,A1309G,A1504G,A1687G,A1813C,T1814G,T2086G,C2391A,T2554C,C2659T,T3099G,C3143T,A3420G,A3450G,G4042A,G4691A,T4836G,C5340T,G5751A,C5809T,A6076G,A6146G,T6159C,C6904T,T7005C,G7205A,T7411C,T7648C,T7810C,T7950G,A8066G,G8277A,C8286T,C8344A,C8603A,T8694G,A8810G,A8830G,A8893C,T8923C,G9139A,T9161G,A9376G,C9404T,T9509A,G9698A,C10242T,A10267C,A10275…	593-602,617,2237-2239,4693-4775,6429-6430,7016-7021,7142-7145,7404,8048,8325-8326,8419-8422,8471,8494,8913,8992,9282,9523,13276,13352,15546-15547,15867,16608-16613,18055-18057,23167,24307,24336,28583-28601,32209-32211,33193,33409,39072,41929,46506-46508,46590,46643,47573,47700-47701,48162-48164,50499-50500,50575-50576,132811,133078-133092,133164-133173,133493-133945,139424-139426,140105-140113,14…	629:AAGAGAG,755:ACA,1690:AA,4597:T,6250:TT,6527:T,6966:TATCATTATGTATAATCATCACTGTCGC,6983:T,7433:TAG,8599:TATATATATATATATA,9263:A,9563:TT,10431:ATTAGATTAGATTAGATTAGATTAGATTAGATTAGATTAGATTAGATTAGATTAGATTAGATTAG,13294:TTATAGTTTCTATTT,16403:GTGT,18901:CGGCTGCCATGTATTTCCTGGAGAGCAAGTAGATGATGAGGAACCAGATAGTTTATATCCATACTTGCACTTAAAGTCTACATTGTAGTTGTATGAGAGTATGATCTTTTAAGCCGCTAGAAGTTTTCCGTTTGATATAGGATGTGGACAT…	A13625G,T98727C,C119718T,G129762A,C136555T,A149744G,T160174G,T160852C		T128C,A204C,T466C,G475A,C630A,T720C,G749A,G994A,A1093G,C1201T,A1309G,A1504G,A1687G,A1813C,T1814G,T2086G,C2391A,T2554C,C2659T,T3099G,C3143T,A3420G,G4042A,G4691A,T4836G,C5340T,G5751A,C5809T,A6076G,A6146G,T6159C,C6904T,T7005C,G7205A,T7411C,T7648C,T7810C,T7950G,A8066G,G8277A,C8286T,C8344A,C8603A,T8694G,A8810G,A8830G,T8923C,G9139A,T9161G,A9376G,C9404T,T9509A,G9698A,C10242T,A10267C,A10275G,C10641T,T109…	8	0	800	808	OPG003:4-589,OPG050:73-76,OPG164:228-229,OPG180:555-560,OPG191:167-169,OPG197:44-101	NBT03_gp174:S63A,NBT03_gp174:E80V,NBT03_gp174:D121E,NBT03_gp175:V4A,NBT03_gp175:L136F,NBT03_gp175:A273T,OPG002:A121S,OPG002:N313T,OPG005:S3F,OPG005:N74D,OPG005:M131I,OPG015:V4A,OPG015:L136F,OPG015:A273T,OPG019:M124R,OPG021:V38I,OPG021:S219L,OPG021:K230R,OPG022:G73D,OPG023:M109I,OPG023:V174A,OPG023:A193S,OPG023:S258L,OPG023:Y300H,OPG023:C304R,OPG023:V426T,OPG023:T488A,OPG023:L602I,OPG023:K637E,OPG…	OPG002:V171-,OPG029:D150-,OPG029:D151-,OPG031:G258-,OPG049:R314-,OPG050:F71-,OPG157:Q60-,OPG159:N114-,OPG159:N115-,OPG159:Y116-,OPG164:L227-,OPG180:S554-,OPG191:Y165-,OPG191:F166-,OPG197:T34-,OPG197:D35-,OPG197:V36-,OPG197:E37-,OPG197:D38-,OPG197:I39-,OPG197:M40-,OPG197:N41-,OPG197:E42-,OPG197:I43-,OPG210:L733-	OPG047:476:WNGMG,OPG110:73:EEV,OPG153:366:DD,OPG153:371:DDDDDDDDD,OPG164:212:*Q*Q*,OPG191:75:M,OPG205:731:SQ				577639	18	197191	0.999817	21000	0	good	0	40	0	good	0	50	927	1854	bad	932
hMpxV/DRC/USAMRIID-07-0480/2007|EPI_ISL_13056253|2007-05-25	outgroup			34089.6	bad	830	3132	3306	6	228	12	8	0	0	0	T128C,T466C,G475A,C630A,T720C,G749A,C790T,G994A,A1093G,C1201T,A1309G,A1504G,A1687G,G1750A,A1813C,T1814G,T2086G,C2391A,T2554C,C2659T,T3099G,C3143T,A3420G,A3450G,G4042A,G4691A,T4836G,G5751A,C5809T,A6076G,A6146G,T6159C,C6904T,T7005C,G7205A,T7411C,T7648C,C7756A,T7810C,T7950G,A8066G,G8277A,C8286T,T8470C,A8471T,T8510C,C8603A,T8694G,A8810G,A8830G,A8893C,T8923C,G9139A,T9161G,A9376G,C9404T,T9509A,G9698A,C…	458-460,593-602,2237-2239,4693-4775,6429-6430,7016-7021,7142-7145,7404,8048,8325-8326,8419-8422,8494,8913,8992,9282,9523,13276,13352,15546-15547,15867,16608-16613,18055-18057,23167,24307,24336,28583-28601,32209-32211,33193,33409,39072,41929,46506-46508,46590,46643,47573,47700-47701,48162-48164,50499-50500,50575-50576,132811,133078-133092,133164-133173,133493-133945,139424-139426,142752,143458,144…	204:GAGAGAAAGGATAAAAACTTTTTACGACTCCATCAGAAAGAGGTTTAATATTTTTGTGAGACCCATCGAAGAGAGAAAGGATAAAAACTTTTTACGACTCCATCAGAAAGAGGTTTAATATTTTTGTGAGACCCATCGACGAGAGAAAGGATAAAAACTTTTTACGACTCCATCAGAAAGAGGTTTAATATTTTTGTGAGACCCATCGAC,629:AAGAGAG,755:ACA,1351:TCTTCGGATACCTCATCA,1690:A,4597:T,6250:TT,6527:T,6966:TATCATTATGTATAATCATCACTGTCGC,6983:T,7433:TAG,8468:A,8599:TATATATATATATA,9247:GA,9263:A,9563:TT,10431:ATTAG…	A13625G,T98727C,C119718T,G129762A,C136555T,A149744G,T160174G,T160852C		T128C,T466C,G475A,C630A,T720C,G749A,C790T,G994A,A1093G,C1201T,A1309G,A1504G,A1687G,G1750A,A1813C,T1814G,T2086G,C2391A,T2554C,C2659T,T3099G,C3143T,A3420G,G4042A,G4691A,T4836G,G5751A,C5809T,A6076G,A6146G,T6159C,C6904T,T7005C,G7205A,T7411C,T7648C,C7756A,T7810C,T7950G,A8066G,G8277A,C8286T,T8470C,A8471T,T8510C,C8603A,T8694G,A8810G,A8830G,T8923C,G9139A,T9161G,A9376G,C9404T,T9509A,G9698A,C10242T,A10267C…	8	0	797	805	OPG003:4-589,OPG047:478-483,OPG050:73-76,OPG164:228-229,OPG180:555-560,OPG191:167-169	NBT03_gp174:S63A,NBT03_gp174:E80V,NBT03_gp174:D121E,NBT03_gp175:V4A,NBT03_gp175:L136F,OPG002:A121S,OPG002:N313T,OPG005:S3F,OPG005:N74D,OPG015:V4A,OPG015:L136F,OPG019:M124R,OPG021:V38I,OPG021:S219L,OPG021:K230R,OPG022:G73D,OPG023:M109I,OPG023:V174A,OPG023:A193S,OPG023:S258L,OPG023:Y300H,OPG023:C304R,OPG023:V426T,OPG023:T488A,OPG023:A597V,OPG023:L602I,OPG023:K637E,OPG024:S32G,OPG025:E393K,OPG025:I4…	OPG002:V171-,OPG029:D150-,OPG029:D151-,OPG031:G258-,OPG049:R314-,OPG050:F71-,OPG157:Q60-,OPG164:L227-,OPG180:S554-,OPG191:Y165-,OPG191:F166-,OPG210:L733-	OPG001:67:EDDEVS,OPG047:477:NGM,OPG110:73:EEV,OPG153:366:DDD,OPG153:376:DDDDDDV,OPG164:212:*,OPG197:16:DTDTDTDTDTDTDTDTDTDTDTDTDTDTDTDTDTDTDTDT,OPG205:731:SQ				577788	18	197191	0.999817	21000	0	good	0	40	0	good	0	50	921	1842	bad	926
hMpxV/DRC/USAMRIID-07-0514/2007|EPI_ISL_13056254|2007-06-30	outgroup			34016	bad	829	3132	3447	6	229	12	9	0	0	0	T128C,T466C,G475A,C630A,T720C,G749A,C790T,G994A,A1093G,C1201T,A1309G,A1504G,A1687G,G1750A,A1813C,T1814G,T2086G,C2391A,T2554C,C2659T,T3099G,C3143T,A3420G,A3450G,G4042A,G4691A,T4836G,G5751A,C5809T,A6076G,A6146G,T6159C,C6904T,T7005C,G7205A,T7411C,T7648C,C7756A,T7810C,T7950G,A8066G,G8277A,C8286T,T8510C,C8603A,T8694G,A8810G,A8830G,A8893C,T8923C,G9139A,T9161G,A9376G,C9404T,T9509A,G9698A,C10242T,A10267C…	458-460,593-602,2237-2239,4693-4775,6429-6430,7016-7021,7142-7145,7404,8048,8325-8326,8419-8422,8471,8494,8913,8992,9282,9523,13276,13352,15546-15547,15867,16608-16613,18055-18057,23167,24307,24336,28583-28601,32209-32211,33193,33409,39072,41929,46506-46508,46590,46643,47573,47700-47701,48162-48164,50499-50500,50575-50576,132811,133078-133092,133164-133173,133493-133945,139424-139426,142752,14345…	204:GAGAGAAAGGATAAAAACTTTTTACGACTCCATCAGAAAGAGGTTTAATATTTTTGTGAGACCCATCGAAGAGAGAAAGGATAAAAACTTTTTACGACTCCATCAGAAAGAGGTTTAATATTTTTGTGAGACCCATCGACGAGAGAAAGGATAAAAACTTTTTACGACTCCATCAGAAAGAGGTTTAATATTTTTGTGAGACCCATCGAC,629:AAGAGAG,755:ACA,1351:TCTTCGGATACCTCATCA,1690:A,4597:T,6250:TT,6527:T,6966:TATCATTATGTATAATCATCACTGTCGC,6983:T,7433:TAG,8599:TATATATATATATA,9247:GA,9263:A,9563:TT,10431:ATTAGATTAGAT…	A13625G,T98727C,C119718T,G129762A,C136555T,A149744G,T160174G,T160852C		T128C,T466C,G475A,C630A,T720C,G749A,C790T,G994A,A1093G,C1201T,A1309G,A1504G,A1687G,G1750A,A1813C,T1814G,T2086G,C2391A,T2554C,C2659T,T3099G,C3143T,A3420G,G4042A,G4691A,T4836G,G5751A,C5809T,A6076G,A6146G,T6159C,C6904T,T7005C,G7205A,T7411C,T7648C,C7756A,T7810C,T7950G,A8066G,G8277A,C8286T,T8510C,C8603A,T8694G,A8810G,A8830G,T8923C,G9139A,T9161G,A9376G,C9404T,T9509A,G9698A,C10242T,A10267C,A10275G,C1064…	8	0	796	804	OPG003:4-589,OPG047:478-483,OPG050:73-76,OPG164:228-229,OPG180:555-560,OPG191:167-169	NBT03_gp174:S63A,NBT03_gp174:E80V,NBT03_gp174:D121E,NBT03_gp175:V4A,NBT03_gp175:L136F,OPG002:A121S,OPG002:N313T,OPG005:S3F,OPG005:N74D,OPG015:V4A,OPG015:L136F,OPG019:M124R,OPG021:V38I,OPG021:S219L,OPG021:K230R,OPG022:G73D,OPG023:M109I,OPG023:V174A,OPG023:A193S,OPG023:S258L,OPG023:Y300H,OPG023:C304R,OPG023:V426T,OPG023:T488A,OPG023:A597V,OPG023:L602I,OPG023:K637E,OPG024:S32G,OPG025:R216C,OPG025:E3…	OPG002:V171-,OPG029:D150-,OPG029:D151-,OPG031:G258-,OPG049:R314-,OPG050:F71-,OPG157:Q60-,OPG164:L227-,OPG180:S554-,OPG191:Y165-,OPG191:F166-,OPG210:L733-	OPG001:67:EDDEVS,OPG036:18:D,OPG047:477:NGM,OPG110:73:EEV,OPG153:366:DDD,OPG153:371:DDDDDDD,OPG164:212:*,OPG197:16:DTDTDTDTDTDTDTDTDTDTDTDTDTDTDTDTDTDTDTDT,OPG205:731:SQ				577791	18	197191	0.999817	21000	0	good	0	40	0	good	0	50	920	1840	bad	925
hMpxV/DRC/USAMRIID-07-0662/2007|EPI_ISL_13056255|2007-09-04	outgroup			34089.6	bad	830	3756	3449	6	235	45	8	0	0	0	T128C,A134C,A204C,T466C,G475A,C630A,T720C,G749A,G907A,G994A,A1093G,C1201T,A1309G,G1319T,A1504G,A1687G,A1813C,T1814G,T2086G,C2391A,T2554C,C2659T,T3099G,C3143T,G3308T,A3420G,A3450G,G4042A,G4691A,T4836G,G5751A,C5809T,A6076G,A6146G,T6159C,C6904T,T7005C,G7205A,T7411C,T7648C,C7756A,T7810C,T7950G,A8066G,G8277A,C8286T,C8603A,T8694G,A8810G,A8830G,A8893C,T8923C,G9139A,T9161G,A9376G,C9404T,T9509A,G9698A,C10…	458-460,593-602,2237-2239,4693-4775,6429-6430,7016-7021,7142-7145,7404,8048,8325-8326,8419-8422,8471,8494,8913,8992,9282,9523,13276,13352,15546-15547,15747,15867,16608-16613,18055-18057,23167,24307,24336,28583-28601,32209-32211,33193,33409,39072,41929,46506-46508,46590,47573,47700-47701,48162-48164,50499-50500,50575-50576,132811,133078-133092,133164-133173,133493-133945,139424-139426,142752,14345…	93:CCATCAGAAAGAGGTTTAATATTTTTGTGAGACCCATCGACGAGAGAAAGGATAAAAACTTTTTACGACTCCATCAGAAAGAGGTTTAATATTTTTGTGAGACCCATCGACGAGAGAAAGGATAAAAACTTTTTACGACTCCATCAGAAAGAGGTTTAATATTTTTGTGAGACCCATCGACGAGAGAAAGGATAAAAACTTTTTACGACTCCATCAGAAAGAGGTTTAATATTTTTGTGAGACCCATCGACGAGAGAAAGGATAAAAACTTTTTACGACT,629:AAGAGAG,755:ACA,1351:TCTTCGGATACCTCATCA,1690:A,4597:T,6250:TT,6527:T,6966:TATCATTATGTATAATCATCACTGTCGC,6983:T,7…	A13625G,T98727C,C119718T,G129762A,C136555T,A149744G,T160174G,T160852C		T128C,A134C,A204C,T466C,G475A,C630A,T720C,G749A,G907A,G994A,A1093G,C1201T,A1309G,G1319T,A1504G,A1687G,A1813C,T1814G,T2086G,C2391A,T2554C,C2659T,T3099G,C3143T,G3308T,A3420G,G4042A,G4691A,T4836G,G5751A,C5809T,A6076G,A6146G,T6159C,C6904T,T7005C,G7205A,T7411C,T7648C,C7756A,T7810C,T7950G,A8066G,G8277A,C8286T,C8603A,T8694G,A8810G,A8830G,T8923C,G9139A,T9161G,A9376G,C9404T,T9509A,G9698A,C10242T,A10267C,A…	8	0	797	805	OPG003:4-589,OPG047:478-483,OPG050:73-76,OPG164:228-229,OPG180:555-560,OPG191:167-169	NBT03_gp174:S63A,NBT03_gp174:E80V,NBT03_gp174:D121E,NBT03_gp175:V4A,NBT03_gp175:L136F,OPG001:T86N,OPG002:A121S,OPG002:N313T,OPG005:S3F,OPG005:N74D,OPG005:M131I,OPG015:V4A,OPG015:L136F,OPG019:M124R,OPG021:V38I,OPG021:S219L,OPG021:K230R,OPG022:G73D,OPG023:A90V,OPG023:M109I,OPG023:V174A,OPG023:A193S,OPG023:S258L,OPG023:Y300H,OPG023:C304R,OPG023:V426T,OPG023:T488A,OPG023:L602I,OPG023:K637E,OPG024:S32…	NBT03_gp174:M1-,NBT03_gp174:D2-,NBT03_gp174:S3-,NBT03_gp174:R4-,NBT03_gp174:I5-,NBT03_gp174:A6-,NBT03_gp174:I7-,NBT03_gp174:Y8-,NBT03_gp174:V9-,NBT03_gp174:L10-,NBT03_gp174:V11-,NBT03_gp174:S12-,NBT03_gp174:A13-,NBT03_gp174:S14-,NBT03_gp174:L15-,NBT03_gp174:L16-,NBT03_gp174:Y17-,NBT03_gp174:L18-,NBT03_gp174:V19-,NBT03_gp174:N20-,NBT03_gp174:C21-,NBT03_gp174:H22-,NBT03_gp174:K23-,NBT03_gp174:L24-,…	OPG001:67:EDDEVS,OPG047:477:NGM,OPG110:73:EEV,OPG153:366:DDD,OPG153:371:DDDD,OPG164:212:*,OPG197:16:DTDTDTDTDTDTDTDTDTDTDTDTDTDT,OPG205:731:SQ				575941	18	197191	0.999817	21000	0	good	0	40	0	good	0	50	921	1842	bad	926
hMpxV/Nigeria/CDC-01/2017|EPI_ISL_13056275|2017-11-09	IIb	hMPXV-1	A	0	good	10	21	778	0	5	0	1	987	0	0	C5157T,G7764A,G9782A,A18769G,T28175C,A81977G,A100261G,C133161T,T154408C,G192053A	593,146862-146880,196601	4679:AACTAACTTATGACTTAACTAACTTATGACTTAACTAACTTATGACTTAACTAACTTATGACTTAACTAACTTATGACTTAACTAACTTATGACTTAACTAACTTATGACTTAACTAACTTATGACTTAACTAACTTATGACTTAACTAACTTATGACTTAACTAACTTATGACTTAACTAACTTATGACTTAACTAACTTATGACTTAACTAACTTATGACTTAACTAACTTATGACTTAACTAACTTATGACTTAACTTATGACTTAACTAACTTATGACTTAACTAACTTATGACTTAACTAACTTATGACTTAACTAACTTATGACTTAACTAACTTATGACTTAACTAACTTATGACTT,133077:TTTT,136512:ATC,173273…				0	0	0	0		NBT03_gp175:D334N,OPG015:D334N,OPG019:R62K,OPG021:A66T,OPG118:K606E		OPG153:369:I	609,11869-11916,12570-12730,13569-13665,13897-13976,14220-14634,15684-15851,133102,136552-136554,178286-178294,178849-178851,196617			590269	200	197009	0.992967	21000	0	good	987	40	0	good	0	50	-5	0	good	0
hMpxV/Nigeria/CDC-02/2017|EPI_ISL_13056276|2017-11-09	IIb	hMPXV-1	A	0	good	10	21	778	0	5	0	1	10	0	0	C5157T,G7764A,G9782A,A18769G,T28175C,A81977G,A100261G,C133161T,T154408C,G192053A	593,146862-146880,196601	4679:AACTAACTTATGACTTAACTAACTTATGACTTAACTAACTTATGACTTAACTAACTTATGACTTAACTAACTTATGACTTAACTAACTTATGACTTAACTAACTTATGACTTAACTAACTTATGACTTAACTAACTTATGACTTAACTAACTTATGACTTAACTAACTTATGACTTAACTAACTTATGACTTAACTAACTTATGACTTAACTAACTTATGACTTAACTAACTTATGACTTAACTAACTTATGACTTAACTTATGACTTAACTAACTTATGACTTAACTAACTTATGACTTAACTAACTTATGACTTAACTAACTTATGACTTAACTAACTTATGACTTAACTAACTTATGACTT,133077:TTTT,136512:ATC,173273…				0	0	0	0		NBT03_gp175:D334N,OPG015:D334N,OPG019:R62K,OPG021:A66T,OPG118:K606E		OPG153:369:I	609,28532,133102,136552-136554,178849-178851,196617			590269	200	197009	0.997921	21000	0	good	10	40	0	good	0	50	-5	0	good	0
hMpxV/Nigeria/CDC-03/2017|EPI_ISL_13056277|2017-12-06	IIb	hMPXV-1	A	0	good	12	21	778	0	6	0	1	18	0	0	C5157T,G7764A,G9782A,C13797T,A18769G,A20153G,T28175C,A81977G,A100261G,C133161T,T154408C,G192053A	593,146862-146880,196601	4679:AACTAACTTATGACTTAACTAACTTATGACTTAACTAACTTATGACTTAACTAACTTATGACTTAACTAACTTATGACTTAACTAACTTATGACTTAACTAACTTATGACTTAACTAACTTATGACTTAACTAACTTATGACTTAACTAACTTATGACTTAACTAACTTATGACTTAACTAACTTATGACTTAACTAACTTATGACTTAACTAACTTATGACTTAACTAACTTATGACTTAACTAACTTATGACTTAACTTATGACTTAACTAACTTATGACTTAACTAACTTATGACTTAACTAACTTATGACTTAACTAACTTATGACTTAACTAACTTATGACTTAACTAACTTATGACTT,133077:TTTT,136512:ATC,173273…				0	0	0	0		NBT03_gp175:D334N,OPG015:D334N,OPG019:R62K,OPG021:A66T,OPG025:D491N,OPG118:K606E		OPG153:369:I	609,133102,136552-136554,140136-140144,178849-178851,196617			590261	200	197009	0.99788	21000	0	good	18	40	0	good	0	50	-5	0	good	0
hMpxV/Nigeria/CDC-04/2017|EPI_ISL_13056278|2017-11-30	IIb	hMPXV-1	A	0	good	15	21	778	0	4	0	1	8	0	0	G3477A,A18769G,T28175C,G37209A,G48180A,A81977G,C98046T,A100261G,C120237T,C127906T,G149775A,T154408C,C172965T,G174056A,C193733T	593,146862-146880,196601	4679:AACTAACTTATGACTTAACTAACTTATGACTTAACTAACTTATGACTTAACTAACTTATGACTTAACTAACTTATGACTTAACTAACTTATGACTTAACTAACTTATGACTTAACTAACTTATGACTTAACTAACTTATGACTTAACTAACTTATGACTTAACTAACTTATGACTTAACTAACTTATGACTTAACTAACTTATGACTTAACTAACTTATGACTTAACTAACTTATGACTTAACTAACTTATGACTTAACTTATGACTTAACTAACTTATGACTTAACTAACTTATGACTTAACTAACTTATGACTTAACTAACTTATGACTTAACTAACTTATGACTTAACTAACTTATGACTT,133077:TTTT,136512:ATC,173273…				0	0	0	0		OPG056:S609F,OPG118:K606E,OPG150:S43L,OPG175:E112K		OPG153:369:I	608-609,133102,136552-136554,196616-196617			590249	200	197009	0.997931	21000	0	good	8	40	0	good	0	50	-5	0	good	0
hMpxV/Nigeria/CDC-05/2017|EPI_ISL_13056279|2017-11-09	IIb	hMPXV-1	A	0	good	11	21	778	0	5	0	1	9	0	0	C5157T,G7764A,G9782A,A18769G,T28175C,A81977G,A100261G,G109736A,C133161T,T154408C,G192053A	593,146862-146880,196601	4679:AACTAACTTATGACTTAACTAACTTATGACTTAACTAACTTATGACTTAACTAACTTATGACTTAACTAACTTATGACTTAACTAACTTATGACTTAACTAACTTATGACTTAACTAACTTATGACTTAACTAACTTATGACTTAACTAACTTATGACTTAACTAACTTATGACTTAACTAACTTATGACTTAACTAACTTATGACTTAACTAACTTATGACTTAACTAACTTATGACTTAACTAACTTATGACTTAACTTATGACTTAACTAACTTATGACTTAACTAACTTATGACTTAACTAACTTATGACTTAACTAACTTATGACTTAACTAACTTATGACTTAACTAACTTATGACTT,133077:TTTT,136512:ATC,173273…				0	0	0	0		NBT03_gp175:D334N,OPG015:D334N,OPG019:R62K,OPG021:A66T,OPG118:K606E		OPG153:369:I	609,133102,136552-136554,178849-178851,196617			590265	200	197009	0.997926	21000	0	good	9	40	0	good	0	50	-5	0	good	0
hMpxV/Nigeria/CDC-06/2017|EPI_ISL_13056280|2017-11-01	IIb	hMPXV-1	A	0	good	14	21	778	0	8	0	1	7	0	0	C10430T,C18699T,A18769G,G26002A,T28175C,A81977G,A100261G,C134814T,C143669T,G154015A,T154408C,G180039A,G180827A,G189317A	593,146862-146880,196601	4679:AACTAACTTATGACTTAACTAACTTATGACTTAACTAACTTATGACTTAACTAACTTATGACTTAACTAACTTATGACTTAACTAACTTATGACTTAACTAACTTATGACTTAACTAACTTATGACTTAACTAACTTATGACTTAACTAACTTATGACTTAACTAACTTATGACTTAACTAACTTATGACTTAACTAACTTATGACTTAACTAACTTATGACTTAACTAACTTATGACTTAACTAACTTATGACTTAACTTATGACTTAACTAACTTATGACTTAACTAACTTATGACTTAACTAACTTATGACTTAACTAACTTATGACTTAACTAACTTATGACTTAACTAACTTATGACTT,133077:TTTT,136512:ATC,173273…				0	0	0	0		OPG005:R40K,OPG031:D44N,OPG042:R366C,OPG118:K606E,OPG165:L52F,OPG180:D442N,OPG208:M258I,OPG209:E104K		OPG153:369:I	133102,136552-136554,178849-178851			590253	200	197009	0.997936	21000	0	good	7	40	0	good	0	50	-5	0	good	0
hMpxV/Nigeria/CDC-07/2017|EPI_ISL_13056281|2017-10-09	IIb	hMPXV-1	A	0.012544	good	26	21	778	0	10	0	1	1224	0	0	A18769G,C23353T,C25731T,C25768T,C26020T,T27971C,T28175C,C51809T,G61844A,G69678A,A81977G,C84008T,G96841A,A100261G,C100971T,G102267T,C117099T,C125492T,C128174T,G129583A,C134078T,C151050T,T154408C,C155707T,G161701A,G188889A	593,146862-146880,196601	4679:AACTAACTTATGACTTAACTAACTTATGACTTAACTAACTTATGACTTAACTAACTTATGACTTAACTAACTTATGACTTAACTAACTTATGACTTAACTAACTTATGACTTAACTAACTTATGACTTAACTAACTTATGACTTAACTAACTTATGACTTAACTAACTTATGACTTAACTAACTTATGACTTAACTAACTTATGACTTAACTAACTTATGACTTAACTAACTTATGACTTAACTAACTTATGACTTAACTTATGACTTAACTAACTTATGACTTAACTAACTTATGACTTAACTAACTTATGACTTAACTAACTTATGACTTAACTAACTTATGACTTAACTAACTTATGACTT,133077:TTTT,136512:ATC,173273…				0	0	0	0		OPG039:D256N,OPG042:D360N,OPG071:R877Q,OPG117:D265N,OPG118:K606E,OPG120:E260K,OPG121:G160C,OPG136:R830Q,OPG146:D50N,OPG188:V36I		OPG153:371:D	6606-6885,14050-14178,23138-23146,156173-156178,157491-157512,159214-159247,159266-159300,161857-161899,169769-169774,177959-177974,178315-178396,178553-178576,178849-178851,179043-179133,185676-185709,185933-186142,187654-187852,196617			590205	200	197009	0.991765	21000	1.12	good	1224	40	0	good	0	50	-5	0	good	0
hMpxV/Nigeria/CDC-M5312_HM12/2018|EPI_ISL_13056282|2018	IIb	hMPXV-1	A	0	good	0	0	0	0	0	0	0	0	0	0							0	0	0	0								591627	0	197209	1	21000	0	good	0	40	0	good	0	50	-5	0	good	0
hMpxV/Nigeria/CDC-M2957/2018|EPI_ISL_13056283|2018	IIb	hMPXV-1	A	0.36	good	3	21	771	0	0	0	0	0	0	0	T28175C,C31006T,A81977G	593,146862-146880,196601	4679:AACTAACTTATGACTTAACTAACTTATGACTTAACTAACTTATGACTTAACTAACTTATGACTTAACTAACTTATGACTTAACTAACTTATGACTTAACTAACTTATGACTTAACTAACTTATGACTTAACTAACTTATGACTTAACTAACTTATGACTTAACTAACTTATGACTTAACTAACTTATGACTTAACTAACTTATGACTTAACTAACTTATGACTTAACTAACTTATGACTTAACTAACTTATGACTTAACTTATGACTTAACTAACTTATGACTTAACTAACTTATGACTTAACTAACTTATGACTTAACTAACTTATGACTTAACTAACTTATGACTTAACTAACTTATGACTT,133077:TTT,173273:ATATATATATA…	C154408T		C31006T	1	0	1	2								590310	200	197009	0.997972	21000	0	good	0	40	0	good	0	50	3	6	good	8
hMpxV/Nigeria/CDC-M2940_FCT/2018|EPI_ISL_13056284|2018	IIb	hMPXV-1	A	0	good	10	29	767	0	3	2	0	0	0	0	A18769G,T28175C,G51559A,C60923T,A81977G,A100261G,T154408C,G172784A,G179884A,T181577C	593-594,146862-146880,169722-169727,196601-196602	4679:AACTAACTTATGACTTAACTAACTTATGACTTAACTAACTTATGACTTAACTAACTTATGACTTAACTAACTTATGACTTAACTAACTTATGACTTAACTAACTTATGACTTAACTAACTTATGACTTAACTAACTTATGACTTAACTAACTTATGACTTAACTAACTTATGACTTAACTAACTTATGACTTAACTAACTTATGACTTAACTAACTTATGACTTAACTAACTTATGACTTAACTAACTTATGACTTAACTTATGACTTAACTAACTTATGACTTAACTAACTTATGACTTAACTAACTTATGACTTAACTAACTTATGACTTAACTAACTTATGACTTAACTAACTTATGACTT,133077:TTT,173273:ATATATATATA…				0	0	0	0		OPG080:E366K,OPG118:K606E,OPG208:E207K	OPG197:D19-,OPG197:T20-					590250	200	197009	0.997972	21000	0	good	0	40	0	good	0	50	-5	0	good	0
hMpxV/Nigeria/CDC-M3021/2018|EPI_ISL_13056285|2018	IIb	hMPXV-1	A	0	good	9	20	767	0	4	0	0	0	0	0	A18769G,T28175C,G51559A,C60923T,A81977G,A100261G,G138584A,T154408C,G179884A	146862-146880,196601	4679:AACTAACTTATGACTTAACTAACTTATGACTTAACTAACTTATGACTTAACTAACTTATGACTTAACTAACTTATGACTTAACTAACTTATGACTTAACTAACTTATGACTTAACTAACTTATGACTTAACTAACTTATGACTTAACTAACTTATGACTTAACTAACTTATGACTTAACTAACTTATGACTTAACTAACTTATGACTTAACTAACTTATGACTTAACTAACTTATGACTTAACTAACTTATGACTTAACTTATGACTTAACTAACTTATGACTTAACTAACTTATGACTTAACTAACTTATGACTTAACTAACTTATGACTTAACTAACTTATGACTTAACTAACTTATGACTT,133077:TTT,173273:ATATATATATA…				0	0	0	0		OPG080:E366K,OPG118:K606E,OPG156:R276W,OPG208:E207K						590295	200	197009	0.997972	21000	0	good	0	40	0	good	0	50	-5	0	good	0
hMpxV/Republic_of_the_Congo/CDC-358/2003|EPI_ISL_13058404|2003	outgroup			34089.6	bad	830	3132	3154	6	231	12	8	0	0	0	T128C,T466C,G475A,C630A,T720C,G749A,G907A,G994A,A1093G,C1201T,A1309G,G1319T,A1504G,A1687G,A1813C,T1814G,T2086G,C2391A,T2554C,C2659T,T3099G,C3143T,G3308T,A3420G,A3450G,G4042A,G4691A,T4836G,G5751A,C5809T,A6076G,A6146G,T6159C,C6904T,T7005C,G7205A,T7411C,T7648C,C7756A,T7810C,T7950G,A8066G,G8277A,C8286T,C8603A,T8694G,A8810G,A8830G,A8893C,T8923C,G9139A,T9161G,A9376G,C9404T,T9509A,G9698A,C10242T,A10267C…	458-460,593-602,2237-2239,4693-4775,6429-6430,7016-7021,7142-7145,7404,8048,8325-8326,8419-8422,8471,8494,8913,8992,9282,9523,13276,13352,15546-15547,15747,15867,16608-16613,18055-18057,23167,24307,24336,28583-28601,32209-32211,33193,33409,39072,41929,46506-46508,46590,47573,47700-47701,48162-48164,50499-50500,50575-50576,132811,133078-133092,133164-133173,133493-133945,139424-139426,142752,14345…	204:GAGAGAAAGGATAAAAACTTTTTACGACTCCATCAGAAAGAGGTTTAATATTTTTGTGAGACCCATCGAAGAGAGAAAGGATAAAAACTTTTTACGACTCCATCAGAAAGAGGTTTAATATTTTTGTGAGACCCATCGAC,629:AAGAGAG,755:ACA,1351:TCTTCGGATACCTCATCA,1690:A,4597:T,6250:TT,6527:T,6966:TATCATTATGTATAATCATCACTGTCGC,6983:T,7433:TAG,8604:ATATATATA,9263:A,9563:TT,10431:ATTAGATTAGATTAGATTAGATTAGATTAGATTAGATTAGATTAGATTAGATTAGATTAGATTAGATTAGATTAGATTAGATTAGATTAGATTAG…	A13625G,T98727C,C119718T,G129762A,C136555T,A149744G,T160174G,T160852C		T128C,T466C,G475A,C630A,T720C,G749A,G907A,G994A,A1093G,C1201T,A1309G,G1319T,A1504G,A1687G,A1813C,T1814G,T2086G,C2391A,T2554C,C2659T,T3099G,C3143T,G3308T,A3420G,G4042A,G4691A,T4836G,G5751A,C5809T,A6076G,A6146G,T6159C,C6904T,T7005C,G7205A,T7411C,T7648C,C7756A,T7810C,T7950G,A8066G,G8277A,C8286T,C8603A,T8694G,A8810G,A8830G,T8923C,G9139A,T9161G,A9376G,C9404T,T9509A,G9698A,C10242T,A10267C,A10275G,C1064…	8	0	797	805	OPG003:4-589,OPG047:478-483,OPG050:73-76,OPG164:228-229,OPG180:555-560,OPG191:167-169	NBT03_gp174:S63A,NBT03_gp174:E80V,NBT03_gp174:D121E,NBT03_gp175:V4A,NBT03_gp175:L136F,OPG001:T86N,OPG002:A121S,OPG002:N313T,OPG005:S3F,OPG005:N74D,OPG005:M131I,OPG015:V4A,OPG015:L136F,OPG019:M124R,OPG021:V38I,OPG021:S219L,OPG021:K230R,OPG022:G73D,OPG023:A90V,OPG023:M109I,OPG023:V174A,OPG023:A193S,OPG023:S258L,OPG023:Y300H,OPG023:C304R,OPG023:V426T,OPG023:T488A,OPG023:L602I,OPG023:K637E,OPG024:S32…	OPG002:V171-,OPG029:D150-,OPG029:D151-,OPG031:G258-,OPG049:R314-,OPG050:F71-,OPG157:Q60-,OPG164:L227-,OPG180:S554-,OPG191:Y165-,OPG191:F166-,OPG210:L733-	OPG001:67:EDDEVS,OPG047:477:NGM,OPG110:73:EEV,OPG153:366:DDD,OPG153:376:DDDDDDV,OPG164:212:*,OPG197:16:DTDTDTDTDTDTDTDTDTDTDTDTDTDTDTDTDTDTDTDT,OPG205:731:SQ				577818	18	197191	0.999817	21000	0	good	0	40	0	good	0	50	921	1842	bad	926
hMpxV/Liberia/CDC-184/1970|EPI_ISL_13058405|1970	outgroup			14104	bad	540	263	3310	6	114	23	6	0	0	0	C7A,A14G,G19A,G21A,C23T,T38A,T51A,G54A,C60T,G66A,T68A,A79C,T88A,T128C,G580T,G707A,A1687G,A1813C,T1814G,C2959T,T3099G,A3420G,A3450G,G3843A,T4087G,G4691A,A4864G,C5441A,C6431T,T6447C,A6457G,C6476G,C6478A,T6485A,C6486G,C6489A,A6494T,A6496G,C6498T,A6500T,C6501G,C6507T,A6515C,T6525A,A6528C,T6534A,T6535A,T6543C,C6547A,C6552T,G6557T,T6581A,A6590T,G6591T,T6594C,C6599T,G6602A,G6607C,G6613A,A6620G,G6625C,T6…	593-602,4693-4695,6922-6923,7576,8048,8494,8992,21107,24232-24234,25366-25368,28524,32209-32211,33193,33409,91245-91250,132811,133078-133090,133163-133172,133426,136553-136570,140105-140113,146855-146861,150560-150567,156414-156415,156546-156547,157672-157690,158027-158029,158166,161535,163190-163197,166091-166104,166655-166656,168442-168443,169757-169765,169809-169811,170897,170914,172079,172661…	0:TTTATAGAGACCATCAGAAAGAGGTTTAATATTTTTGTGAGACCCATCGAAGAGAGAAAGG,2:AAAAACTTTTTACGACTCCATCAGAAAGAGG,13:TGTGAGACCCATCGAAGAGAGAAAGGATAAAAACTTTTTACGACTCCATCAGAAAGAG,24:TTGTGAGACCCATCGAAGAG,29:GGAT,33:ACTTTTTACGACTCCATCAGAAAGAGGTTTAATATTTT,43:ATCGAAGAGAGAAAGGATAAAAACTTTTT,48:TCCATCAGAAAGAGGTTTAATATTTTTGTGAGACCCAT,53:AGAGAAAGGATA,61:TTACGACTCCATCAGAAAGAGGTTTAATATTTTTGTGAGACCCATCGA,71:GAT,76:CTTTTTACGAC,…	A13625G,T98727C,C119718T,G129762A,A149744G,T160174G,T160852C		C7A,A14G,G19A,G21A,C23T,T38A,T51A,G54A,C60T,G66A,T68A,A79C,T88A,T128C,G580T,G707A,A1687G,A1813C,T1814G,C2959T,T3099G,A3420G,G3843A,T4087G,G4691A,A4864G,C5441A,C6431T,T6447C,A6457G,C6476G,C6478A,T6485A,C6486G,C6489A,A6494T,A6496G,C6498T,A6500T,C6501G,C6507T,A6515C,T6525A,A6528C,T6534A,T6535A,T6543C,C6547A,C6552T,G6557T,T6581A,A6590T,G6591T,T6594C,C6599T,G6602A,G6607C,G6613A,A6620G,G6625C,T6635A,T6…	7	0	507	514	OPG037:empty range,OPG044:146-150,OPG047:483,OPG050:73-76,OPG191:167-169,OPG195:73-222	NBT03_gp174:D121E,NBT03_gp175:W239L,OPG002:N313T,OPG003:E174A,OPG003:S550N,OPG005:N74D,OPG015:W239L,OPG019:M124R,OPG021:V38I,OPG021:K230R,OPG022:G73D,OPG023:D386N,OPG023:V426A,OPG023:T488A,OPG025:C520Y,OPG031:M271K,OPG035:G15S,OPG036:D25E,OPG040:A168T,OPG040:P254A,OPG040:Y374S,OPG044:V63A,OPG045:E20D,OPG046:S95N,OPG047:L166I,OPG047:D229N,OPG047:I232K,OPG049:M37V,OPG049:T263M,OPG049:P276S,OPG052:R…	OPG037:*443-,OPG040:E37-,OPG044:E145-,OPG049:R314-,OPG050:F71-,OPG112:M1-,OPG153:I365-,OPG153:E366-,OPG153:D367-,OPG153:D368-,OPG153:D369-,OPG153:I370-,OPG159:N114-,OPG159:N115-,OPG159:Y116-,OPG191:Y165-,OPG191:F166-,OPG195:V70-,OPG195:I72-,OPG197:T30-,OPG197:D31-,OPG197:T32-,OPG197:E48-	OPG001:67:EDDEVS,OPG029:149:D,OPG047:482:NGM,OPG135:80:SNSNSN,OPG189:24:SNS,OPG205:81:YDD				587466	0	197209	1	21000	0	good	0	40	0	good	0	50	590	1180	bad	595
hMpxV/DRC/OHSU-01-P5/1978|EPI_ISL_13058456|1978	outgroup			40637.4	bad	837	3184	2824	7	227	24	6	26	293	0	T128C,T458A,A459T,G460C,T466C,G475A,C630A,T720C,G749A,G994A,A1093G,C1201T,A1309G,G1319T,A1504G,A1687G,A1813C,T1814G,T2086G,C2391A,T2554C,C2659T,T3099G,C3143T,A3420G,A3450G,G4042A,G4691A,T4836G,G5751A,C5809T,A6076G,T6159C,G6645T,C6904T,T7005C,G7205A,T7411C,T7648C,C7756A,T7810C,T7950G,A8066G,G8277A,C8286T,C8603A,T8694G,A8810G,A8830G,A8893C,T8923C,C8994A,G9139A,T9161G,A9376G,C9404T,T9509A,G9698A,C10…	593-602,617,2237-2239,4693-4775,6429-6430,7016-7021,7142-7145,7404,8048,8325-8326,8419-8422,8471,8494,8913,8992,9282,9523,13276,13352,15546-15547,15867,16608-16613,18055-18057,23167,24307,24336,27106,28583-28601,32209-32211,33193,33409,41929,46506-46508,46590,46643,47573,47700-47701,48162-48164,50499-50500,50575-50576,71172,81968,132811,133075-133089,133164-133173,133493-133945,139424-139426,1401…	0:ATTATATACATAATTTTATAATTAATTTA,629:AAGAGAG,755:ACA,1690:AA,2761:T,4597:T,6250:TT,6527:T,6966:TATCATTATGTATAATCATCACTGTCGC,6983:T,7433:TAG,8599:TATATATATAWSWA,9263:A,9563:TT,10431:ATTAGATTAGATTAGATTAGATTAGATTAGATTAGATTAGATTAGATTAGATTAGATTAGATTAG,13294:TTATAGTTTCTATTT,16403:GTGT,18901:CGGCTGCCATGTATTTCCTGGAGAGCAAGTAGATGATGAGGAACCAGATAGTTTATATCCATACTTGCACTTAAAGTCTACATTGTAGTTGTATGAGTGTATGATCTTTTAAGC…	A13625G,T98727C,C119718T,G129762A,C136555T,A149744G,T160174G,T160852C		T128C,T458A,A459T,G460C,T466C,G475A,C630A,T720C,G749A,G994A,A1093G,C1201T,A1309G,G1319T,A1504G,A1687G,A1813C,T1814G,T2086G,C2391A,T2554C,C2659T,T3099G,C3143T,A3420G,G4042A,G4691A,T4836G,G5751A,C5809T,A6076G,T6159C,G6645T,C6904T,T7005C,G7205A,T7411C,T7648C,C7756A,T7810C,T7950G,A8066G,G8277A,C8286T,C8603A,T8694G,A8810G,A8830G,T8923C,C8994A,G9139A,T9161G,A9376G,C9404T,T9509A,G9698A,C10242T,A10267C,A…	8	0	804	812	OPG003:4-589,OPG050:73-76,OPG105:282-285,OPG164:228-229,OPG180:555-560,OPG191:167-169,OPG197:43-101	NBT03_gp174:S63A,NBT03_gp174:E80V,NBT03_gp174:D121E,NBT03_gp175:L136F,OPG001:T86N,OPG002:A121S,OPG002:N313T,OPG005:S3F,OPG005:N74D,OPG015:L136F,OPG019:M124R,OPG021:V38I,OPG021:S219L,OPG021:K230R,OPG022:G73D,OPG023:M109I,OPG023:V174A,OPG023:A193S,OPG023:S258L,OPG023:Y300H,OPG023:C304R,OPG023:V426T,OPG023:T488A,OPG023:Y528C,OPG023:L602I,OPG023:K637E,OPG024:S32G,OPG025:E393K,OPG025:I425V,OPG027:I47V…	OPG002:V171-,OPG029:D150-,OPG029:D151-,OPG031:G258-,OPG049:R314-,OPG050:F71-,OPG157:Q60-,OPG159:N114-,OPG159:N115-,OPG159:Y116-,OPG164:L227-,OPG180:S554-,OPG191:Y165-,OPG191:F166-,OPG197:T34-,OPG197:D35-,OPG197:V36-,OPG197:E37-,OPG197:D38-,OPG197:I39-,OPG197:M40-,OPG197:N41-,OPG197:E42-,OPG210:L733-	OPG047:476:WNGME,OPG110:73:EEV,OPG153:366:DD,OPG153:371:DDDDDDDDD,OPG164:212:*QXQ*,OPG205:731:SQSXSQ	150572-150597	K:7777,M:9378,M:9383,K:10621,Y:10624,K:10692,M:12869,Y:13192,K:13438,K:13677,K:14499,Y:15302,M:16397,W:19350-19352,M:21074,K:21734,W:21738,W:22483,M:22485,M:22875,Y:22879,W:27108,W:27115-27116,K:28708,M:29472,Y:29625,Y:29763,M:30024,Y:31706,M:31712,M:31966,W:32187,Y:32195,K:37523,K:37625,K:37765,K:38365,W:38370,W:39070,W:39072,M:39479,K:40594,S:40596,M:40742,K:40937,M:41345,M:42105,Y:42173,Y:4708…		577638	0	197209	0.998382	21000	0	good	26	40	732.5	bad	293	50	936	1872	bad	941
hMpxV/Sudan/UV-01/2005|EPI_ISL_13058459|2005	outgroup			75624	bad	1256	3172	12371	26	230	16	14	0	0	0	T128C,G475A,C630A,T720C,G749A,G994A,A1093G,C1201T,A1309G,G1319T,A1504G,A1687G,A1813C,T1814G,T2086G,C2391A,T2554C,C2659T,T3099G,C3143T,A3420G,A3450G,G4042A,C4208T,G4691A,T4836G,G5751A,C5809T,A6076G,A6146G,T6159C,G6645T,C6904T,T7005C,G7205A,T7411C,T7648C,C7756A,T7810C,T7950G,A8066G,G8277A,C8286T,C8603A,T8694G,A8810G,A8830G,A8893C,T8923C,C8994A,G9139A,T9161G,A9376G,C9404T,T9509A,G9698A,C10242T,A1026…	458-466,593-602,2237-2239,4693-4775,6429-6430,7016-7021,7142-7145,7404,8048,8325-8326,8419-8422,8471,8494,8913,8992,9282,9523,12938-12939,13276,13352,15546-15547,15867,16608-16613,18055-18057,23167,24307,24336,28583-28601,32209-32211,33193,33409,39072,41929,46506-46508,47573,47700-47701,48162-48164,50499-50500,50575-50576,132811,133078-133092,133164-133173,133493-133945,133977-133979,136552-13656…	93:CCATCAGAAAGAGGTTTAATATTTTTGTGAGACCCATCGAAGAGAGAAAGGATAAAAACTTTTTACGACTCCATCAGAAAGAGGTTTAATATTTTTGTGAGACCCATCGAAGAGAGAAAGGATAAAAACTTTTTACGACTCCATCAGAAAGAGGTTTAATATTTTTGTGAGACCCATCGAAGAGAGAAAGGATAAAAACTTTTTACGACTCCATCAGAAAGAGGTTTAATATTTTTGTGAGACCCATCGAAGAGAGAAAGGATAAAAACTTTTTACGACTCCATCAGAAAGAGGTTTAATATTTTTGTGAGACCCATCGAAGAGAGAAAGGATAAAAACTTTTTACGACTCCATCAGAAAGAGGTTTAATATTTTTGTGAGACCCATCGAAGAGAG…	A13625G,T98727C,C119718T,G129762A,A149744G,T160174G,T160852C		T128C,G475A,C630A,T720C,G749A,G994A,A1093G,C1201T,A1309G,G1319T,A1504G,A1687G,A1813C,T1814G,T2086G,C2391A,T2554C,C2659T,T3099G,C3143T,A3420G,G4042A,C4208T,G4691A,T4836G,G5751A,C5809T,A6076G,A6146G,T6159C,G6645T,C6904T,T7005C,G7205A,T7411C,T7648C,C7756A,T7810C,T7950G,A8066G,G8277A,C8286T,C8603A,T8694G,A8810G,A8830G,T8923C,C8994A,G9139A,T9161G,A9376G,C9404T,T9509A,G9698A,C10242T,A10267C,A10275G,C10…	7	0	1223	1230	NBT03_gp174:12-31,NBT03_gp174:38-40,NBT03_gp174:42-43,NBT03_gp174:47-63,NBT03_gp174:69-70,NBT03_gp174:72-76,NBT03_gp174:84-104,NBT03_gp174:106-111,NBT03_gp174:119-122,NBT03_gp174:127-177,OPG003:4-589,OPG005:5-14,OPG005:33-39,OPG005:42-47,OPG005:63-64,OPG005:67-96,OPG005:104-105,OPG005:110-119,OPG005:122-134,OPG005:138-142,OPG005:147-154,OPG047:478-483,OPG050:73-76,OPG164:228-229,OPG180:555-560,OP…	NBT03_gp175:V4A,NBT03_gp175:L136F,OPG001:T86N,OPG002:A121S,OPG002:N313T,OPG015:V4A,OPG015:L136F,OPG019:M124R,OPG021:V38I,OPG021:S219L,OPG021:K230R,OPG022:G73D,OPG023:M109I,OPG023:V174A,OPG023:A193S,OPG023:S258L,OPG023:Y300H,OPG023:C304R,OPG023:V426T,OPG023:T488A,OPG023:L602I,OPG023:K637E,OPG024:S32G,OPG025:E393K,OPG025:I425V,OPG027:I47V,OPG027:F79L,OPG027:V126I,OPG029:C146R,OPG030:N12D,OPG030:S11…	OPG002:V171-,OPG029:D150-,OPG029:D151-,OPG031:G258-,OPG049:R314-,OPG050:F71-,OPG153:I370-,OPG157:Q60-,OPG164:L227-,OPG180:S554-,OPG189:S25-,OPG189:N26-,OPG189:S27-,OPG191:Y165-,OPG191:F166-,OPG210:L733-	NBT03_gp174:0:IDDHYLVDVETIGVIVNRS*KMSVSK*PSGICSLKINV*VIVLEMYGYNI*LF*STRVIFIN****QEYSIGH**TRR*YRYMDSCHRR*L*ISF*TSIVCKIS,NBT03_gp174:34:KNFCIPSRGRSIV*INTNNTGYIAYLVFFYTYTFL*KYS*KNFIKNITQPYLV*VV*FFE*TYKQIIDNT***CXXXXAQYLEMXXXML*CLVFLNVDSL,NBT03_gp174:73:DHII**LEYLL*RL*FLAMLFR*RYHYRLMI*LS*QRTTTSDILSTFLMDFVFMTRLGILYY*FSNXXX*YIVNCVNNIKITIQY*MCFTL**IIL*I*NF*RCTQGVEYGVNHN*YLKILRP*TLNV*QRYIITQIIC*SR*LLM*TI…				574511	18	197191	0.999817	21000	0	good	0	40	0	good	0	50	1350	2700	bad	1355
hMpxV/DRC/UV-001/1985|EPI_ISL_13058460|1985	outgroup			33942.4	bad	823	3193	2857	6	234	23	8	0	0	0	A204C,G475A,A583G,C630A,T720C,G749A,G994A,A1093G,C1201T,A1309G,G1319T,A1504G,A1687G,A1813C,T1814G,T2086G,C2391A,T2554C,C2659T,T3099G,C3143T,A3420G,A3450G,G4042A,G4691A,T4836G,G5751A,C5809T,A6076G,A6146G,T6159C,G6645T,C6904T,T7005C,G7205A,T7411C,T7648C,C7756A,T7810C,T7950G,A8066G,G8277A,C8286T,C8603A,T8694G,A8810G,A8830G,A8893C,T8923C,C8994A,G9139A,T9161G,A9376G,C9404T,T9509A,G9698A,C10242T,A10267…	458-466,579-580,593-602,2237-2239,4693-4775,6429-6430,7016-7021,7142-7145,7404,8048,8325-8326,8419-8422,8471,8494,8913,8992,9282,9523,12938-12939,13276,13352,15546-15547,15867,16608-16613,18055-18057,23167,24307,24336,28583-28601,32209-32211,33193,33409,39072,41929,46506-46508,46590,47573,47700-47701,48162-48164,50499-50500,50575-50576,132811,133078-133092,133164-133173,133493-133945,133977-13397…	563:C,629:AAGAGAG,755:ACA,1351:TCTTCGGATACCTCATCA,1690:A,4597:T,6250:TT,6527:T,6966:TATCATTATGTATAATCATCACTGTCGC,6983:T,7433:TAG,8599:TA,9263:A,9563:TT,10431:ATTAGATTAGATTAGATTAGATTAGATTAGATTAGATTAGATTAGATTAGATTAGATTAGATTAGATTAGATTAGATTAGATTAGATTAGATTAGATTAGATTAGATTAGATTAGATTAGATTAGATTAGATTAGATTAGATTAGATTAGATTAGATTAGATTAGATTAGATTAGATTAGATTAGATTAGATTAGATTAGATTAGATTAGATTAGATTAGATTAG,13294:TTATAGTTT…	A13625G,T98727C,C119718T,G129762A,C136555T,A149744G,T160174G,T160852C		A204C,G475A,A583G,C630A,T720C,G749A,G994A,A1093G,C1201T,A1309G,G1319T,A1504G,A1687G,A1813C,T1814G,T2086G,C2391A,T2554C,C2659T,T3099G,C3143T,A3420G,G4042A,G4691A,T4836G,G5751A,C5809T,A6076G,A6146G,T6159C,G6645T,C6904T,T7005C,G7205A,T7411C,T7648C,C7756A,T7810C,T7950G,A8066G,G8277A,C8286T,C8603A,T8694G,A8810G,A8830G,T8923C,C8994A,G9139A,T9161G,A9376G,C9404T,T9509A,G9698A,C10242T,A10267C,A10275G,C106…	8	0	790	798	OPG003:4-589,OPG047:478-483,OPG050:73-76,OPG164:228-229,OPG180:555-560,OPG191:167-169	NBT03_gp174:S63A,NBT03_gp174:E80V,NBT03_gp174:D121E,NBT03_gp175:V4A,NBT03_gp175:L136F,OPG001:T86N,OPG002:A121S,OPG002:N313T,OPG005:S3F,OPG005:N74D,OPG015:V4A,OPG015:L136F,OPG019:M124R,OPG021:V38I,OPG021:S219L,OPG021:K230R,OPG022:G73D,OPG023:M109I,OPG023:V174A,OPG023:A193S,OPG023:S258L,OPG023:Y300H,OPG023:C304R,OPG023:V426T,OPG023:T488A,OPG023:L602I,OPG023:K637E,OPG024:S32G,OPG025:E393K,OPG025:I42…	OPG002:V171-,OPG029:D150-,OPG029:D151-,OPG031:G258-,OPG049:R314-,OPG050:F71-,OPG157:Q60-,OPG164:L227-,OPG180:S554-,OPG191:Y165-,OPG191:F166-,OPG210:P718-,OPG210:V719-,OPG210:Q720-,OPG210:N721-,OPG210:P722-,OPG210:P723-,OPG210:Q724-,OPG210:L725-,OPG210:P726-,OPG210:P727-,OPG210:R728-,OPG210:L733-	OPG001:67:EDDEVS,OPG047:477:N,OPG092:3:A,OPG110:73:EEV,OPG164:212:*,OPG172:159:DI,OPG197:35:TDTDTDVEDIMNEIDRE,OPG205:731:SQ				576584	193	197016	0.998043	21000	0	good	0	40	0	good	0	50	919	1838	bad	924
hMpxV/South_Africa/NICD-SVPL223/2022|EPI_ISL_13498265|2022-06-20	IIb	hMPXV-1	B.1.7	0.04	good	73	86	90	0	33	0	0	0	0	0	G1262A,G2591A,G3111A,G3522A,C3818T,C7771T,G10224A,G14000T,G15428A,A18769G,G21723A,C23564T,C25644T,G25661A,T28175C,G30367A,G31053A,G34459A,G37202A,G38360A,C38662T,C39119T,C39139T,G52885A,G54117A,G54635A,G63147A,G64297A,C72362T,C73066T,G73239A,G74205A,G77383A,G81275A,A81977G,C82373T,G82451A,C83326T,C84587T,G87230A,G87297A,G91728A,G95034A,A100261G,C119296T,C121320T,G124130A,G124674A,G125249A,C128698…	593-594,133164-133173,179077-179148,196601-196602	0:TAATTAATTTA,133077:TT,173273:ATATATATATATATATATATATATATATATATATATATATATATATATATATATATRTATATATAT,197209:TAAATTAATTA	C196603A			1	0	0	1		OPG001:S105L,OPG002:S54F,OPG003:D264N,OPG021:R213Q,OPG025:A423D,OPG047:R48C,OPG053:P78S,OPG056:E125K,OPG057:E353K,OPG071:L108F,OPG072:D56N,OPG092:D196N,OPG093:S30L,OPG093:D88N,OPG094:M142I,OPG098:E162K,OPG105:S734L,OPG109:H740Y,OPG118:K606E,OPG136:D98N,OPG139:A17T,OPG145:E62K,OPG145:R243Q,OPG145:E435K,OPG150:S307L,OPG151:D280N,OPG165:I37N,OPG176:H221Y,OPG193:L263F,OPG205:S731L,OPG210:D209N,OPG210…						591041	0	197209	1	21000	0	good	0	40	0	good	0	50	1	2	good	6
hMpxV/South_Africa/NICD-SVPL232/2022|EPI_ISL_13632288|2022-06-24	IIb	hMPXV-1	B.1.7	0	good	74	87	78	0	33	0	0	37	0	0	G1262A,G2591A,G3111A,G3522A,C3818T,C7771T,G10224A,G14000T,G15428A,A18769G,G21723A,C23564T,C25644T,G25661A,T28175C,G30367A,G31053A,G34459A,G37202A,G38360A,C38662T,C39119T,C39139T,G52885A,G54117A,G54635A,G63147A,G64297A,C72362T,C73066T,G73239A,G74205A,G77383A,G81275A,A81977G,C82373T,G82451A,C83326T,C84587T,G87230A,G87297A,G91728A,G95034A,A100261G,C119296T,C121320T,G124130A,G124674A,G125249A,C128698…	593-595,133164-133173,179077-179148,196601-196602	133077:NT,173273:NNNNNNNNNNCTATATATATATATATATATATATATATATATATATATATATATATATATATATATATATATATAT				0	0	0	0		OPG001:S105L,OPG002:S54F,OPG003:D264N,OPG021:R213Q,OPG025:A423D,OPG047:R48C,OPG053:P78S,OPG056:E125K,OPG057:E353K,OPG071:L108F,OPG072:D56N,OPG092:D196N,OPG093:S30L,OPG093:D88N,OPG094:M142I,OPG098:E162K,OPG105:S734L,OPG109:H740Y,OPG118:K606E,OPG136:D98N,OPG139:A17T,OPG145:E62K,OPG145:R243Q,OPG145:E435K,OPG150:S307L,OPG151:D280N,OPG165:I37N,OPG176:H221Y,OPG193:L263F,OPG205:S731L,OPG210:D209N,OPG210…			48953-48959,106953-106966,133078-133079,173260-173273			590812	49	197184	0.999437	21000	0	good	37	40	0	good	0	50	-5	0	good	0
hMpxV/DRC/TSH-0156/2022|EPI_ISL_14838586|2022	outgroup			35330.8	bad	840	3146	2773	7	234	14	6	309	0	0	T128C,A204C,T466C,G475A,C630A,T720C,G749A,G907A,G994A,A1093G,C1201T,A1309G,G1319T,A1504G,A1687G,A1813C,T1814G,T2086G,C2391A,T2554C,C2659T,T3099G,C3143T,G3308T,A3420G,A3450G,G4042A,G4691A,T4836G,C5340T,G5751A,C5809T,A6076G,A6146G,T6159C,C6904T,T7005C,G7205A,G7410A,T7411C,T7648C,C7756A,T7810C,T7950G,A8066G,G8277A,C8286T,C8603A,T8694G,A8810G,A8830G,A8893C,T8923C,G9139A,T9161G,A9376G,C9404T,T9509A,G9…	593-602,2237-2239,4693-4775,6429-6430,7016-7021,7142-7145,7404,8048,8325-8326,8419-8422,8471,8494,8913,8992,9282,9523,13276,13352,15546-15547,15867,16608-16613,18055-18057,23167,24307,24336,28583-28601,32209-32211,33193,33409,39072,41929,46506-46508,46590,47573,47700-47701,48162-48164,50499-50500,50575-50576,71174,132811,133078-133092,133164-133173,133493-133945,139424-139426,142752,143458,145892…	0:GTTAGTAAATTATATACATAATTTTATAATTAATTTA,629:AAGAGAG,755:ACA,1690:NA,2761:T,4597:T,6250:TT,6527:T,6966:TATCATTATGTATAATCATCACTGTCGC,6983:T,7433:TAG,8604:ATATA,9263:A,9563:TT,10431:ATTAGATTAGATTAGATTAGATTAGATTAGATTAGATTAGATTAGATTAGATTAGATTAGATTAG,12034:AAATCT,13294:TTATAGTTTCTATTT,16403:GTGT,18901:CGGCTGCCATGTATTTCCTGGAGAGCAAGTAGATGATGAGGAACCAGATAGTTTATATCCATACTTGCACTTAAAGTCTACATTGTAGTTGTATGAGTGTAT…	A13625G,G81977A,T98727C,C119718T,G129762A,C136555T,A149744G,T160174G,T160852C		T128C,A204C,T466C,G475A,C630A,T720C,G749A,G907A,G994A,A1093G,C1201T,A1309G,G1319T,A1504G,A1687G,A1813C,T1814G,T2086G,C2391A,T2554C,C2659T,T3099G,C3143T,G3308T,A3420G,G4042A,G4691A,T4836G,C5340T,G5751A,C5809T,A6076G,A6146G,T6159C,C6904T,T7005C,G7205A,G7410A,T7411C,T7648C,C7756A,T7810C,T7950G,A8066G,G8277A,C8286T,C8603A,T8694G,A8810G,A8830G,T8923C,G9139A,T9161G,A9376G,C9404T,T9509A,G9698A,C10242T,A…	9	0	808	817	OPG003:4-589,OPG047:478-483,OPG050:73-76,OPG105:285-1287,OPG164:228-229,OPG180:555-560,OPG191:167-169	NBT03_gp174:S63A,NBT03_gp174:E80V,NBT03_gp174:D121E,NBT03_gp175:V4A,NBT03_gp175:L136F,OPG001:T86N,OPG002:A121S,OPG002:N313T,OPG005:S3F,OPG005:N74D,OPG005:M131I,OPG015:V4A,OPG015:L136F,OPG015:A273T,OPG019:M124R,OPG021:V38I,OPG021:S219L,OPG021:K230R,OPG022:G73D,OPG023:A90V,OPG023:M109I,OPG023:V174A,OPG023:A193S,OPG023:S258L,OPG023:Y300H,OPG023:C304R,OPG023:V426T,OPG023:T488A,OPG023:L602I,OPG023:K63…	OPG002:V171-,OPG029:D150-,OPG029:D151-,OPG031:G258-,OPG049:R314-,OPG050:F71-,OPG157:Q60-,OPG164:L227-,OPG180:S554-,OPG191:Y165-,OPG191:F166-,OPG197:D17-,OPG197:S18-,OPG210:L733-	OPG023:285:DL,OPG047:477:NGM,OPG110:73:EEV,OPG153:366:DD,OPG153:378:DDDDDDDV,OPG164:212:*	458-460,2762,15747,16991-17003,20577-20604,20631-20632,32187,68799-68844,70915-70961,71202-71209,76969-77028,81980,88774-88783,144339,152727-152740,152754-152769,152954-152999,153026,153361-153364,158808,170009,194447,196750-196752			577833	0	197209	0.998433	21000	0	good	309	40	0	good	0	50	937	1874	bad	942
hMpxV/DRC/KWI-0158/2022|EPI_ISL_14838587|2022	outgroup			34681.6	bad	835	3141	2783	6	232	14	5	0	0	0	T128C,A204C,T466C,G475A,C630A,T720C,G749A,G907A,G994A,A1093G,C1201T,A1309G,G1319T,A1504G,A1687G,A1813C,T1814G,T2086G,C2391A,T2554C,C2659T,T3099G,C3143T,G3308T,A3420G,A3450G,G4042A,G4691A,T4836G,G5751A,C5809T,A6076G,A6146G,T6159C,C6904T,T7005C,G7205A,T7411C,T7648C,C7756A,T7810C,T7950G,A8066G,G8277A,C8286T,C8603A,T8694G,A8810G,A8830G,A8893C,T8923C,G9139A,T9161G,A9376G,C9404T,T9509A,G9698A,C10242T,A…	458-460,593-602,2237-2239,4693-4775,6429-6430,7016-7021,7142-7145,7404,8048,8325-8326,8419-8422,8471,8494,8913,8992,9282,9523,13276,13352,15546-15547,15747,15867,16608-16613,18055-18057,23167,24307,24336,28583-28601,32209-32211,33193,33409,39072,41929,46506-46508,46590,47573,47700-47701,48162-48164,50499-50500,50575-50576,132811,133078-133092,133164-133173,133493-133945,139424-139426,142752,14345…	0:GTTAGTAAATTATATACATAATTTTATAATTAATTTA,629:AAGAGAG,755:ACA,1690:A,4597:T,6250:TT,6527:T,6966:TATCATTATGTATAATCATCACTGTCGC,6983:T,7433:TAG,8016:TA,8604:ATATATATATATAA,9263:A,9563:TT,10431:ATTAGATTAGATTAGATTAGATTAGATTAGATTAGATTAGATTAGATTAGATTAGATTAGATTAG,13294:TTATAGTTTCTATTT,16403:GTGT,18901:CGGCTGCCATGTATTTCCTGGAGAGCAAGTAGATGATGAGGAACCAGATAGTTTATATCCATACTTGCACTTAAAGTCTACATTGTAGTTGTATGAGTGTATGATC…	A13625G,T98727C,C119718T,G129762A,C136555T,A149744G,T160174G,T160852C		T128C,A204C,T466C,G475A,C630A,T720C,G749A,G907A,G994A,A1093G,C1201T,A1309G,G1319T,A1504G,A1687G,A1813C,T1814G,T2086G,C2391A,T2554C,C2659T,T3099G,C3143T,G3308T,A3420G,G4042A,G4691A,T4836G,G5751A,C5809T,A6076G,A6146G,T6159C,C6904T,T7005C,G7205A,T7411C,T7648C,C7756A,T7810C,T7950G,A8066G,G8277A,C8286T,C8603A,T8694G,A8810G,A8830G,T8923C,G9139A,T9161G,A9376G,C9404T,T9509A,G9698A,C10242T,A10267C,A10275G…	8	0	802	810	OPG003:4-589,OPG047:478-483,OPG050:73-76,OPG164:228-229,OPG180:555-560,OPG191:167-169	NBT03_gp174:S63A,NBT03_gp174:E80V,NBT03_gp174:D121E,NBT03_gp175:V4A,NBT03_gp175:L136F,OPG001:T86N,OPG002:A121S,OPG002:N313T,OPG005:S3F,OPG005:N74D,OPG005:M131I,OPG015:V4A,OPG015:L136F,OPG019:M124R,OPG021:V38I,OPG021:S219L,OPG021:K230R,OPG022:G73D,OPG023:A90V,OPG023:M109I,OPG023:V174A,OPG023:A193S,OPG023:S258L,OPG023:Y300H,OPG023:C304R,OPG023:V426T,OPG023:T488A,OPG023:L602I,OPG023:K637E,OPG024:S32…	OPG002:V171-,OPG029:D150-,OPG029:D151-,OPG031:G258-,OPG049:R314-,OPG050:F71-,OPG157:Q60-,OPG164:L227-,OPG180:S554-,OPG191:Y165-,OPG191:F166-,OPG197:D17-,OPG197:S18-,OPG210:L733-	OPG047:477:NGM,OPG110:73:EEV,OPG153:366:DD,OPG153:378:DDDDDVDDVDDV,OPG164:212:*				577877	0	197209	1	21000	0	good	0	40	0	good	0	50	929	1858	bad	934
hMpxV/DRC/KWI-0159/2022|EPI_ISL_14838588|2022	outgroup			35106.2	bad	834	3140	2784	7	231	14	5	2	0	0	T128C,A204C,T466C,G475A,C630A,T720C,G749A,G907A,G994A,A1093G,C1201T,A1309G,G1319T,A1504G,A1687G,A1813C,T1814G,T2086G,C2391A,T2554C,C2659T,T3099G,C3143T,G3308T,A3420G,A3450G,G4042A,G4691A,T4836G,G5751A,C5809T,A6076G,A6146G,T6159C,C6904T,T7005C,G7205A,T7411C,T7648C,C7756A,T7810C,T7950G,A8066G,G8277A,C8286T,C8603A,T8694G,A8810G,A8830G,A8893C,T8923C,G9139A,T9161G,A9376G,C9404T,T9509A,G9698A,C10242T,A…	458-460,593-602,2237-2239,4693-4775,6429-6430,7016-7021,7142-7145,7404,8048,8325-8326,8419-8422,8471,8494,8913,8992,9282,9523,13276,13352,15546-15547,15747,15867,16608-16613,18055-18057,23167,24307,24336,28583-28601,32209-32211,33193,33409,39072,41929,46506-46508,46590,47573,47700-47701,48162-48164,50499-50500,50575-50576,132811,133078-133092,133164-133173,133493-133945,139424-139426,142752,14345…	0:GTTAGTAAATTATATACATAATTTTATAATTAATTTA,629:AAGAGAG,755:ACA,1690:A,4597:T,6250:TT,6527:T,6966:TATCATTATGTATAATCATCACTGTCGC,6983:T,7433:TAG,8016:TA,8604:ATATATATATATAA,9263:A,9563:TT,10431:ATTAGATTAGATTAGATTAGATTAGATTAGATTAGATTAGATTAGATTAGATTAGATTAGATTAG,13294:TTATAGTTTCTATTT,16403:GTGT,18901:CGGCTGCCATGTATTTCCTGGAGAGCAAGTAGATGATGAGGAACCAGATAGTTTATATCCATACTTGCACTTAAAGTCTACATTGTAGTTGTATGAGTGTATGATC…	A13625G,G81977A,T98727C,C119718T,G129762A,C136555T,A149744G,T160174G,T160852C		T128C,A204C,T466C,G475A,C630A,T720C,G749A,G907A,G994A,A1093G,C1201T,A1309G,G1319T,A1504G,A1687G,A1813C,T1814G,T2086G,C2391A,T2554C,C2659T,T3099G,C3143T,G3308T,A3420G,G4042A,G4691A,T4836G,G5751A,C5809T,A6076G,A6146G,T6159C,C6904T,T7005C,G7205A,T7411C,T7648C,C7756A,T7810C,T7950G,A8066G,G8277A,C8286T,C8603A,T8694G,A8810G,A8830G,T8923C,G9139A,T9161G,A9376G,C9404T,T9509A,G9698A,C10242T,A10267C,A10275G…	9	0	802	811	OPG003:4-589,OPG047:478-483,OPG050:73-76,OPG105:285-1287,OPG164:228-229,OPG180:555-560,OPG191:167-169	NBT03_gp174:S63A,NBT03_gp174:E80V,NBT03_gp174:D121E,NBT03_gp175:V4A,NBT03_gp175:L136F,OPG001:T86N,OPG002:A121S,OPG002:N313T,OPG005:S3F,OPG005:N74D,OPG005:M131I,OPG015:V4A,OPG015:L136F,OPG019:M124R,OPG021:V38I,OPG021:S219L,OPG021:K230R,OPG022:G73D,OPG023:A90V,OPG023:M109I,OPG023:V174A,OPG023:A193S,OPG023:S258L,OPG023:Y300H,OPG023:C304R,OPG023:V426T,OPG023:T488A,OPG023:L602I,OPG023:K637E,OPG024:S32…	OPG002:V171-,OPG029:D150-,OPG029:D151-,OPG031:G258-,OPG049:R314-,OPG050:F71-,OPG157:Q60-,OPG164:L227-,OPG180:S554-,OPG191:Y165-,OPG191:F166-,OPG197:D17-,OPG197:S18-,OPG210:L733-	OPG047:477:NGM,OPG110:73:EEV,OPG153:366:DD,OPG153:378:DDDDDVDDVDDV,OPG164:212:*	81980,144339			577882	0	197209	0.99999	21000	0	good	2	40	0	good	0	50	934	1868	bad	939
hMpxV/DRC/TSH-0172/2022|EPI_ISL_14838589|2022	outgroup			35654.6	bad	844	3150	2782	6	234	14	6	3	0	0	T128C,A134C,A204C,T466C,G475A,C630A,T720C,G749A,G907A,G994A,A1093G,C1201T,A1309G,G1319T,A1504G,A1687G,A1813C,T1814G,T2086G,C2391A,T2554C,C2659T,T3099G,C3143T,G3308T,A3420G,A3450G,G4042A,G4691A,T4836G,G5751A,C5809T,A6076G,A6146G,T6159C,C6904T,T7005C,G7205A,G7410A,T7411C,T7648C,C7756A,T7810C,T7950G,A8066G,G8277A,C8286T,C8603A,T8694G,A8810G,A8830G,A8893C,T8923C,G9139A,T9161G,A9376G,C9404T,T9509A,G96…	458-460,593-602,2237-2239,4693-4775,6429-6430,7016-7021,7142-7145,7404,8048,8325-8326,8419-8422,8471,8494,8913,8992,9282,9523,13276,13352,15546-15547,15747,15867,16608-16613,18055-18057,23167,24307,24336,28583-28601,32209-32211,33193,33409,39072,41929,46506-46508,46590,47573,47700-47701,48162-48164,50499-50500,50575-50576,132811,133078-133092,133164-133173,133493-133945,139424-139426,142752,14345…	0:GTTAGTAAATTATATACATAATTTTATAATTAATTTA,629:AAGAGAG,755:ACA,1690:A,4597:T,6250:TT,6527:T,6966:TATCATTATGTATAATCATCACTGTCGC,6983:T,7433:TAG,8604:ATATATATATATA,9263:A,9563:TT,10431:ATTAGATTAGATTAGATTAGATTAGATTAGATTAGATTAGATTAGATTAGATTAGATTAGATTAG,13294:TTATAGTTTCTATTT,16403:GTGT,18901:CGGCTGCCATGTATTTCCTGGAGAGCAAGTAGATGATGAGGAACCAGATAGTTTATATCCATACTTGCACTTAAAGTCTACATTGTAGTTGTATGAGTGTATGATCTTTTAAGCC…	A13625G,G81977A,T98727C,C119718T,G129762A,C136555T,A149744G,T160174G,T160852C		T128C,A134C,A204C,T466C,G475A,C630A,T720C,G749A,G907A,G994A,A1093G,C1201T,A1309G,G1319T,A1504G,A1687G,A1813C,T1814G,T2086G,C2391A,T2554C,C2659T,T3099G,C3143T,G3308T,A3420G,G4042A,G4691A,T4836G,G5751A,C5809T,A6076G,A6146G,T6159C,C6904T,T7005C,G7205A,G7410A,T7411C,T7648C,C7756A,T7810C,T7950G,A8066G,G8277A,C8286T,C8603A,T8694G,A8810G,A8830G,T8923C,G9139A,T9161G,A9376G,C9404T,T9509A,G9698A,C10242T,A1…	9	0	812	821	OPG003:4-589,OPG050:73-76,OPG105:285-1287,OPG164:228-229,OPG180:555-560,OPG191:167-169	NBT03_gp174:S63A,NBT03_gp174:E80V,NBT03_gp174:D121E,NBT03_gp175:V4A,NBT03_gp175:L136F,OPG001:T86N,OPG002:A121S,OPG002:N313T,OPG005:S3F,OPG005:N74D,OPG005:M131I,OPG015:V4A,OPG015:L136F,OPG019:M124R,OPG021:V38I,OPG021:S219L,OPG021:K230R,OPG022:G73D,OPG023:A90V,OPG023:M109I,OPG023:V174A,OPG023:A193S,OPG023:S258L,OPG023:Y300H,OPG023:C304R,OPG023:V426T,OPG023:T488A,OPG023:L602I,OPG023:K637E,OPG024:S32…	OPG002:V171-,OPG029:D150-,OPG029:D151-,OPG031:G258-,OPG049:R314-,OPG050:F71-,OPG157:Q60-,OPG164:L227-,OPG180:S554-,OPG191:Y165-,OPG191:F166-,OPG197:D17-,OPG197:S18-,OPG210:L733-	OPG047:476:WNGMG,OPG110:73:EEV,OPG153:366:DD,OPG153:376:DDDDDDDDV,OPG164:212:*,OPG205:731:SQ	81980,144339,194447			577833	0	197209	0.999985	21000	0	good	3	40	0	good	0	50	942	1884	bad	947
hMpxV/Gabon/BNITM-0001/1988|EPI_ISL_15158314|1988	outgroup			34868	bad	833	3282	2713	8	232	19	4	0	0	0	T128C,A204C,T466C,G475A,C630A,T720C,G749A,G994A,A1093G,C1201T,A1309G,A1504G,A1687G,A1813C,T1814G,G1861A,T2086G,C2391A,T2554C,C2659T,T3099G,C3143T,A3420G,A3450G,G4042A,G4691A,T4836G,G5751A,C5809T,A6076G,A6146G,T6159C,C6904T,T7005C,G7205A,T7411C,T7648C,T7810C,T7950G,A8066G,G8277A,C8286T,G8394T,C8603A,T8694G,A8810G,A8830G,A8893C,T8923C,G9139A,T9161G,A9376G,C9404T,T9509A,G9698A,C10147T,C10242T,A10267…	593-602,2237-2239,4693-4791,6222-6226,6275,6429-6430,6932,7016-7021,7142-7145,7404,8048,8325-8326,8419-8422,8471,8494,8913,8992,9282,9523,13276,13352,15546-15547,15867,16608-16613,18055-18057,23167,24307,24336,28583-28601,32209-32211,33193,33409,39072,41929,46506-46508,46590,46643,47573,47700-47701,48162-48164,50499-50500,50575-50576,132811,133078-133092,133164-133173,133493-133945,136513-136530,…	0:ATACATAAGTTTTAGTACATTAATATTAT,629:AAGAGAG,755:ACA,1690:A,4597:T,6250:TT,6527:T,6966:TATCATTATGTATAATCATCACTGTCGC,6983:T,7433:TAG,8599:TATATATATATATATATATATATATATATATA,9263:A,9563:TT,10431:ATTAGATTAGATTAGATTAGATTAGATTAGATTAGATTAGATTAGATTAGATTAGATTAGATTAGATTAG,10907:A,13294:TTATAGTTTCTATTT,16403:GTGT,16433:CAT,18901:CGGCTGCCATGTATTTCCTGGAGAGCAAGTAGATGATGAGGAACCAGATAGTTTATATCCATACTTGCACTTAAAGTCTAC…	A13625G,T98727C,C119718T,G129762A,C136555T,A149744G,T160174G,T160852C		T128C,A204C,T466C,G475A,C630A,T720C,G749A,G994A,A1093G,C1201T,A1309G,A1504G,A1687G,A1813C,T1814G,G1861A,T2086G,C2391A,T2554C,C2659T,T3099G,C3143T,A3420G,G4042A,G4691A,T4836G,G5751A,C5809T,A6076G,A6146G,T6159C,C6904T,T7005C,G7205A,T7411C,T7648C,T7810C,T7950G,A8066G,G8277A,C8286T,G8394T,C8603A,T8694G,A8810G,A8830G,T8923C,G9139A,T9161G,A9376G,C9404T,T9509A,G9698A,C10147T,C10242T,A10267C,A10275G,C106…	8	0	800	808	NBT03_gp174:175-177,OPG003:4-589,OPG047:478-483,OPG049:201-319,OPG050:73-76,OPG164:228-229,OPG180:555-560,OPG191:167-169	NBT03_gp174:A13V,NBT03_gp174:S63A,NBT03_gp174:E80V,NBT03_gp174:D121E,NBT03_gp175:V4A,NBT03_gp175:L136F,OPG002:A121S,OPG002:N313T,OPG005:S3F,OPG005:N74D,OPG015:V4A,OPG015:L136F,OPG019:M124R,OPG021:V38I,OPG021:S219L,OPG021:K230R,OPG022:G73D,OPG023:M109I,OPG023:V174A,OPG023:A193S,OPG023:S258L,OPG023:Y300H,OPG023:C304R,OPG023:L346V,OPG023:V426T,OPG023:T488A,OPG023:L602I,OPG023:A617V,OPG023:K637E,OPG0…	NBT03_gp174:K174-,OPG002:V171-,OPG029:D150-,OPG029:D151-,OPG031:G258-,OPG050:F71-,OPG153:D367-,OPG153:D368-,OPG153:D369-,OPG153:I370-,OPG153:I371-,OPG157:Q60-,OPG164:L227-,OPG180:S554-,OPG191:Y165-,OPG191:F166-,OPG197:D17-,OPG197:S18-,OPG210:L733-	OPG047:477:NGM,OPG110:73:EEV,OPG164:212:*,OPG205:731:SQ				577447	0	197209	1	21000	0	good	0	40	0	good	0	50	930	1860	bad	935
hMpxV/Egypt/MOH-NRC-0002/2022|EPI_ISL_15292947|2022-09-26	IIb	hMPXV-1	A.2.1	70.76	mediocre	58	108	100	2	34	1	0	0	0	0	C13298T,A13514G,T13516A,G13518A,A18769G,C18792T,C25072T,T28175C,A29768C,T29769C,C30636T,C34578T,G36898A,C39119T,G42183A,C42903T,C44057T,G50346A,C54268T,G55575T,A55579G,A55582G,A55585G,G64031A,C72362T,C73616T,G77076A,G79406A,G80099A,A81977G,G87230A,G87297A,G91728A,G93387A,T95936A,A100261G,G105746A,G114659A,C119296T,G124031A,G125249A,C140233T,A140492C,C142498T,G149265A,C149872T,G154015A,T154408C,C1…	230,593-595,179077-179175,190577,196601-196603,196980	0:ATAAGTTTTAGTACATTAATATTAT,133077:TTT,173273:ATATATATATATATATATATATATATATATATATATATATATATAT,179945:C,197209:ATAATATTAATGTACTAAAACTTAT	T34472C,T179537C		A13514G,T13516A,G13518A,A29768C,T29769C,C39119T,C44057T,G55575T,A55579G,A55582G,A55585G,G64031A,C72362T,G77076A,G87230A,G87297A,G91728A,T95936A,C119296T,G125249A,C140233T,C168120T,C168194T,A179947T,A179950T	2	0	25	27	NBT03_gp174:57-177,OPG208:228-358	OPG025:Q584Y,OPG025:I585T,OPG031:D13N,OPG040:R136Q,OPG047:D187N,OPG047:I476G,OPG053:G38E,OPG062:M79I,OPG063:M262I,OPG069:D121N,OPG074:I514T,OPG074:L515P,OPG074:F516S,OPG074:N517K,OPG083:S229F,OPG092:D196N,OPG102:D108N,OPG109:H740Y,OPG113:E553K,OPG116:D192E,OPG118:K606E,OPG136:D98N,OPG145:D29N,OPG145:E435K,OPG160:S195A,OPG160:S281N,OPG174:S44L,OPG176:Q22*,OPG180:D442N,OPG188:H120Y,OPG190:P221S,OPG…	NBT03_gp174:K56-					591013	0	197209	1	21000	0	good	0	40	0	good	0	50	37	74	mediocre	42
hMpxV/Nigeria/CBR-003/2019|EPI_ISL_15370065|2019-01-16	IIb	hMPXV-1	A.1	4.36	good	23	35	544	1	10	1	0	15	0	0	C11555T,A18769G,C23564T,T28175C,G28645A,C72362T,G75967A,A81977G,C83326T,G87230A,G87297A,G91728A,G94840A,A100261G,C119296T,C121320T,G125249A,G148412A,T154408C,C164832T,C168120T,C187428T,C188503T	593-594,76079,173274-173299,196601-196606	4679:AACTAACTTATGACTTAACTAACTTATGACTTAACTAACTTATGACTTAACTAACTTATGACTTAACTAACTTATGACTTAACTAACTTATGACTTAACTAACTTATGACTTAACTAACTTATGACTTAACTAACATGACAACAACATGACTTAACTAACTTATGACTT,133077:TTTTTTT,179076:ATATACATTATATACATTATATACATTATATACATTATATACATTATATACATTATATACATTATATACATTATATACATTATATACATTATATACATTATATACATTATATACATTATATACATTATATACATTATATACATTATATACATTATATACATTATATACATTATATACATTATATACATTATATACATTATAT…			C11555T,G28645A,G75967A,G94840A,C188503T	0	0	5	5	OPG097:267-345	OPG023:R449Q,OPG092:D196N,OPG105:S734L,OPG109:H740Y,OPG115:E61K,OPG118:K606E,OPG136:D98N,OPG139:A17T,OPG145:E435K,OPG193:L263F	OPG097:K264-		196529-196532,196569,196574,196598-196599,196607-196609,196620,196633-196634,196636			589253	200	196702	0.996339	21000	0	good	15	40	0	good	0	50	3	6	good	8
hMpxV/Nigeria/CBR-007/2019|EPI_ISL_15370066|2019-02-03	IIb	hMPXV-1	A	3.24	good	19	0	384	0	7	0	0	864	0	0	G3531A,T4676C,C8385T,A18769G,C28164T,T28175C,G29889A,G37209A,G43118A,G48180A,A81977G,C87027T,A100261G,C113841T,G121454A,C146607T,T151621G,T154408C,C193679T		192403:AGTCATAAGTTAGTTAAGTCATAAGTTAGTTAAGTCATAAGTTAGTTAAGTCATAAGTTAGTTAAGTCATAAGTTAGTTAAGTCATAAGTTAGTTAAGTCATAAGTTAGTTAAGTCATAAGTTAGTTAAGTCATAAGTTAGTTAAGTCATAAGTTAGTTAAGTCATAAGTTAGTTAAGTCATAAGTTAGTTAAGTCATAAGTTAGTTAAGTCATAAGTTAGTTAAGTCATAAGTTAGTTAAGTCATAAGTTAGTTAAGTCATAAGTTAGTTAAGTCATAAGTTAGTTAAGTCATAAGTTAGTTAAGTCATAAGTTAGTTAAGTCATAAGTTAGTTAAGTCATAAGTTAGTTAAGTCATAAGTTAGTTAAGTCATAAGTTAGTTA			G3531A,T4676C,C8385T,C28164T,G29889A,G37209A,G43118A,G48180A,C87027T,C113841T,G121454A,C146607T,T151621G,C193679T	0	0	14	14		OPG044:S25F,OPG047:P436S,OPG056:S609F,OPG118:K606E,OPG133:G619E,OPG170:E58K,OPG178:F38C			481,571-572,593-599,757,4102,4286-4675,42459,43495,43505,76079,133078-133080,136513-136515,173238,173241-173270,173272-173371,179048-179060,179066-179068,179077-179272,179282,188414,188433-188435,188442,188444-188542,196601-196604			589511	478	197009	0.992181	21000	0	good	864	40	0	good	0	50	9	18	good	14
hMpxV/Nigeria/CBR-013/2019|EPI_ISL_15370067|2019-02-26	IIb	hMPXV-1	A	428.008	bad	17	42	1298	9	6	4	0	20230	0	0	G3531A,C8385T,A18769G,C28164T,T28175C,G29889A,G37209A,G48180A,A81977G,C87027T,C113841T,G121454A,C146607T,T151621G,T154408C,T179068A,T179072A	19353,22434,89100,133078-133080,136513-136515,138468,156764,162952,172831-172860	1689:T,4679:AACTAACTTATGACTTAACTAACTTATGACTTAACTAACTTATGACTTAACTAACTTATGACTTAACTAACTTATGACTTAACTAACTTATGACTTAACTAACTTATGACTTAACTAACTTATGACTTAACTAACTTATGACTTAACTAACTTATGACTTAACTAACTTATGACTTAACTAACTTATGACTTAACTAACTTATGACTTAACTAACTTATGACTTAACTAACTTATGACTTAACTAACTTATGACTTAACTAACTTATGACTTAACTAACTTATGACTTAACTAACTTATGACTTAACTAACTTATGACTTAACTAACTTATGACTTAACTAACTTATGACTTAACTAACTTATGACTT,41161:T,50868:G,56…			G3531A,C8385T,C28164T,G29889A,G37209A,G48180A,C87027T,C113841T,G121454A,C146607T,T151621G,T179068A,T179072A	0	0	13	13	OPG060:8-159,OPG070:94-274,OPG074:136-666,OPG109:117-796,OPG122:159-249,OPG137:174-319,OPG155:9-147,OPG188:454-504,OPG198:229-283	OPG044:S25F,OPG047:P436S,OPG056:S609F,OPG133:G619E,OPG170:E58K,OPG178:F38C	OPG109:F115-,OPG153:D372-,OPG155:F7-,OPG188:G453-		1690,4514-4515,6583,6778,7017,7159,7236-7240,7245-7456,7482-7483,7492-7493,7576-7577,7723,8048,8839-8845,8995,10274,15122,17231,18251-18252,18302-18303,18323-18393,18430-18519,18555,18566-18567,19227,19354,21075-21076,21131,21267,21303,21329-21330,21358,21372-21373,21394,21530,21565-22433,22435-23249,23271,23363,31022,31797,31967,32475,32579,32632,32874,32876,33193,41162-44007,44028,44042,44045-4…			585091	758	195947	0.887176	21000	96.15	mediocre	20230	40	0	good	0	50	17	34	mediocre	22
hMpxV/Nigeria/CBR-015/2019|EPI_ISL_15370068|2019-03-14	IIb	hMPXV-1	A	19.24	good	27	33	736	2	12	2	0	106	0	0	A18769G,C23353T,T28175C,C51809T,C56351T,G56968A,G61844A,G69678A,G74032A,A81977G,C84008T,C92053T,G96841A,A100261G,C100971T,C123000T,C125492T,C128174T,C134078T,C146052T,C150831T,C151050T,C151305T,T154408C,C187428T,G188889A,G190782A	593-595,76079,89100,173274-173301	4679:AACTAACTTATGACTTAACTAACTTATGACTTAACTAACTTATGACTTAACTAACTTATGACTTAACTAACTTATGACTTAACTAACTTATGACTTAACTAACTTATGACTTAACTAACTTATGACTTAACTAACTTATGACTTAACTAACTTATGACTTAACTAACTTATGACTTAACTAACTTATGACTTAACTAACTTATGACTTAACTAACTTATGACTTAACTAACTTATGACTTAACTAACTTATGACTTAACTAACTTATGACTTAACTAACTTATGACTTAACTAACTTATGACTTAACTAACTTATGACTTAACTAACTTATGACTTAACTAACTTATGACTTAACTAACTTATGACTT,192403:AGTCATAAGTTAGTTAAG…			C56351T,G56968A,G74032A,C92053T,C123000T,C146052T,C150831T,C151305T,C187428T,G190782A	0	0	10	10	OPG097:267-345,OPG109:117-796	NBT03_gp174:E125K,OPG039:D256N,OPG071:R877Q,OPG074:S53L,OPG074:E259K,OPG094:A85T,OPG113:S108L,OPG117:D265N,OPG118:K606E,OPG120:E260K,OPG143:E106K,OPG146:D50N	OPG097:K264-,OPG109:F115-		232,322,596,188439-188541			586935	224	195951	0.991948	21000	0	good	106	40	0	good	0	50	9	18	good	14
hMpxV/Nigeria/CBR-017/2019|EPI_ISL_15370069|2019-03-19	IIb	hMPXV-1	A	23.84	good	18	40	740	2	7	3	0	82	0	0	C8385T,A18769G,C28164T,T28175C,G29889A,G37209A,G43118A,G46685A,G48180A,A81977G,C87027T,A100261G,C113841T,G121454A,G144659A,C146607T,T154408C,G165688A	76079,89100,136513-136515,173274-173303,187073,196601-196604	4679:AACTAACTTATGACTTAACTAACTTATGACTTAACTAACTTATGACTTAACTAACTTATGACTTAACTAACTTATGACTTAACTAACTTATGACTTAACTAACTTATGACTTAACTAACTTATGACTTAACTAACTTATGACTTAACTAACTTATGACTTAACTAACTTATGACTTAACTAACTTATGACTTAACTAACTTATGACTTAACTAACTTATGACTTAACTAACTTATGACTTAACTAACTTATGACTTAACTAACTTATGACTTAACTAACTTATGACTTAACTAACTTATGACTTAACTAACTTATGACTTAACTAACTTATGACTTAACTAACTTATGACTTAACTAACTTATGACTT,133077:T,188457:ATG,19240…			C8385T,C28164T,G29889A,G37209A,G43118A,G46685A,G48180A,C87027T,C113841T,G121454A,G144659A,C146607T,G165688A	0	0	13	13	OPG097:267-345,OPG109:117-796	OPG044:S25F,OPG047:P436S,OPG056:S609F,OPG118:K606E,OPG133:G619E,OPG167:S250F,OPG170:E58K	OPG097:K264-,OPG109:F115-,OPG153:D372-		188458-188539			588494	757	197007	0.994721	21000	0	good	82	40	0	good	0	50	14	28	good	19
hMpxV/Nigeria/CBR-021/2019|EPI_ISL_15370071|2019-04-03	IIb	hMPXV-1	A	23.84	good	17	46	737	2	8	3	0	395	0	0	C8385T,A18769G,T28175C,G29889A,G37209A,C40251T,G43118A,G48180A,C63264T,C63801T,A81977G,A100261G,T104748C,C113841T,C146607T,T154408C,G162243A	593-596,76079,121116,133078-133082,136513-136515,173274-173303,187073,196601	4679:AACTAACTTATGACTTAACTAACTTATGACTTAACTAACTTATGACTTAACTAACTTATGACTTAACTAACTTATGACTTAACTAACTTATGACTTAACTAACTTATGACTTAACTAACTTATGACTTAACTAACTTATGACTTAACTAACTTATGACTTAACTAACTTATGACTTAACTAACTTATGACTTAACTAACTTATGACTTAACTAACTTATGACTTAACTAACTTATGACTTAACTAACTTATGACTTAACTAACTTATGACTTAACTAACTTATGACTTAACTAACTTATGACTTAACTAACTTATGACTTAACTAACTTATGACTTAACTAACTTATGACTTAACTAACTTATGACTT,192403:AGTCATAAGTTAGTTAAG…			C8385T,G29889A,G37209A,C40251T,G43118A,G48180A,C63264T,C63801T,T104748C,C113841T,C146607T,G162243A	0	0	12	12	OPG097:267-345,OPG138:7-191	OPG047:P436S,OPG056:S609F,OPG058:D62N,OPG083:E306K,OPG118:K606E,OPG123:D108G,OPG133:G619E,OPG170:E58K	OPG097:K264-,OPG138:N6-,OPG153:D372-		43495,173238,188302-188687,196879,196883-196884,196896,196962,196974,196996			590144	200	197007	0.995959	21000	0	good	395	40	0	good	0	50	14	28	good	19
hMpxV/Nigeria/CBR-039/2019|EPI_ISL_15370072|2019-04-29	IIb	hMPXV-1	A.1	19.5875	good	26	52	208	2	10	2	0	2179	0	0	A1231G,A18769G,G22971A,C23564T,G23711A,T28175C,G33177A,C72362T,G77635A,A81977G,C83326T,C83496T,G87230A,G87297A,C90945T,G91728A,A100261G,C119296T,C121320T,G125249A,G138571A,G148412A,T154408C,C164832T,C168120T,C187428T	76079,121116,146862-146880,173274-173301,187073,196601-196602	4679:AACTAACTTATGACTTAACTAACTTATGACTTAACTAACTTATGACTTAACTAACTTATGACTTAACTAACTTATGACTTAACTAACTTATGACTT,133077:T,192367:NNNNNNNNNNNNNNNNNNNNNNNNNNNNNNNNNNNNNNNNNNNNNNNNNNNNNNNNNNNNNNNNNNNNNNNNNNNNNNNNNNNNNNNNNNNNNNNNNNNNNNNNNNNNNN,196830:A			A1231G,G22971A,G23711A,G33177A,G77635A,C83496T,C90945T,G138571A	0	0	8	8	OPG097:267-345,OPG138:7-191	OPG092:D196N,OPG098:D246N,OPG105:S734L,OPG109:H740Y,OPG118:K606E,OPG136:D98N,OPG139:A17T,OPG145:E435K,OPG156:T280I,OPG193:L263F	OPG097:K264-,OPG138:N6-		43351,43495-43496,43505-43506,43516,43739,43752,43782-43783,43803,43807-43813,43816,43820,43841,44010,44080,173238-173240,173248-173251,173302-173303,173322,178834,178837-178838,178903,178914,178918-178919,178924,178939-179383,179387,179397-179398,179425,188402,188410,188437-188455,188470-188484,188515-188516,188525,188528-188529,191732-191733,191745-191746,191750-191751,191763-193392,193398-1933…			588012	761	196873	0.983388	21000	5.895	good	2179	40	0	good	0	50	9	18	good	14
hMpxV/Nigeria/CBR-040/2019|EPI_ISL_15370073|2019-04-29	IIb	hMPXV-1	A.1	4.64	good	25	31	274	1	11	1	0	0	0	0	G1126A,G2039A,A18769G,C23564T,T28175C,C69017T,C72362T,A81977G,C83326T,G87230A,G87297A,G91728A,A100261G,C119296T,C121320T,G125249A,G148412A,C150406T,T154408C,C164832T,C168120T,G182196A,C187428T,C195171T,C196084T	593-594,76079,173274-173301	4679:AACTAACTTATGACTTAACTAACTTATGACTTAACTAACTTATGACTTAACTAACTTATGACTTAACTAACTTATGACTTAACTAACTTATGACTTAACTAACTTATGACTTAACTAACTTATGACTT,192403:AGTCATAAGTTAGTTAAGTCATAAGTTAGTTAAGTCATAAGTTAGTTAAGTCATAAGTTAGTTAAGTCATAAGTTAGTTAAGTCATAAGTTAGTTAAGTCATAGTTAGTTAAGTCATAAGTTAGTTAAGTCATAAGTTAGTTA,196600:AAA			G1126A,G2039A,C69017T,C150406T,G182196A,C195171T,C196084T	0	0	7	7	OPG097:267-345	OPG002:S238L,OPG087:S54F,OPG092:D196N,OPG105:S734L,OPG109:H740Y,OPG118:K606E,OPG136:D98N,OPG139:A17T,OPG145:E435K,OPG193:L263F,OPG210:D281N	OPG097:K264-					590196	200	197009	0.997972	21000	0	good	0	40	0	good	0	50	4	8	good	9
hMpxV/Nigeria/CBR-042/2019|EPI_ISL_15370074|2019-04-29	IIb	hMPXV-1	A.1	4	good	21	49	301	1	10	1	0	20	0	0	A18769G,C23564T,T28175C,C72362T,G81523A,A81977G,C83326T,G87230A,G87297A,G91728A,A100261G,C119296T,C121320T,G125249A,C141757T,G148412A,G151929A,T154408C,C164832T,C168120T,C187428T	593,76079,146862-146880,173274-173301	4679:AACTAACTTATGACTTAACTAACTTATGACTTAACTAACTTATGACTTAACTAACTTATGACTTAACTAACTTATGACTTAACTAACTTATGACTTAACTAACAACTTATGACTTAACTAACTTATAACTTAACTAACTTATGACTT,133077:TTTTTT,192407:ATAAGTTAGTTAAGTCATAAGTTAGTTAAGTCATAAGTTAGTTAAGTCATAAGTTAGTTAAGTCATAAGTTAGTTAAGTCATAAGTTAGTTAAGTCATAAGTTAGTTAAGTCATAAGTTAGTTAAGTCATAAGTTAGTTAAGTT,196600:AAAA			G81523A,C141757T	0	0	2	2	OPG097:267-345	OPG092:D196N,OPG105:S133N,OPG105:S734L,OPG109:H740Y,OPG118:K606E,OPG136:D98N,OPG139:A17T,OPG145:E435K,OPG178:E141K,OPG193:L263F	OPG097:K264-		188473-188492			590146	200	197009	0.99787	21000	0	good	20	40	0	good	0	50	0	0	good	5
hMpxV/Nigeria/CBR-046/2019|EPI_ISL_15370075|2019-05-13	IIb	hMPXV-1	A	43.84	mediocre	18	47	926	3	10	7	0	0	0	0	C8385T,A18769G,T28175C,G29889A,G37209A,C40251T,G43118A,G48180A,C63801T,A81977G,C92830T,A100261G,C113841T,C146607T,T154408C,G162243A,G180656A,G186423A	593-596,76079,89100,121116,136513-136524,173274-173301	4679:AACTAACTTATGACTTAACTAACTTATGACTTAACTAACTTATGACTTAACTAACTTATGACTTAACTAACTTATGACTTAACTAACTTATGACTTAACTAACTTATGACTTAACTAACTTATGACTTAACTAACTTATGACTTAACTAACTTATGACTTAACTAACTTATGACTTAACTAACTTATGACTTAACTAACTTATGACTTAACTAACTTATGACTTAACTAACTTATGACTTAACTAACTTATGACTTAACTAACTTATGACTTAACTAACTTATGACTTAACTAACTTATGACTTAACTAACTTATGACTTAACTAACTTATGACTTAACTAACTTATGACTTAACTAACTTATGACTT,133077:T,179076:ATATACATT…			C8385T,G29889A,G37209A,C40251T,G43118A,G48180A,C63801T,C92830T,C113841T,C146607T,G162243A,G180656A,G186423A	0	0	13	13	OPG097:267-345,OPG109:117-796,OPG138:7-191	OPG047:P436S,OPG056:S609F,OPG058:D62N,OPG083:E306K,OPG113:S367F,OPG118:K606E,OPG133:G619E,OPG170:E58K,OPG209:D47N,OPG210:E1690K	OPG097:K264-,OPG109:F115-,OPG138:N6-,OPG153:D372-,OPG153:D373-,OPG153:D374-,OPG153:D375-					589626	374	197009	0.997089	21000	0	good	0	40	0	good	0	50	14	28	good	19
hMpxV/Nigeria/CBR-052/2019|EPI_ISL_15370076|2019-06-08	IIb	hMPXV-1	A.1	0	good	20	51	276	0	9	0	0	146	0	0	A18769G,C23564T,T28175C,C39767T,C72362T,A81977G,C83326T,G87230A,G87297A,G91728A,A100261G,C119296T,C121320T,G125249A,G148412A,G151929A,T154408C,C164832T,C168120T,C187428T	593-596,146862-146880,173274-173301	4679:AACTAACTTATGACTTAACTAACTTATGACTTAACTAACTTATGACTTAACTAACTTATGACTTAACTAACTTATGACTTAACTAACTTATGACTTAACTAACTTATGACTTAACTAACTTATGACTT,133077:TT,192403:AGTCATAAGTTAGTTAAGTCATAAGTTAGTTAAGTCATAAGTTAGTTAAGTCATAAGTTAGTTAAGTCATAAGTTAGTTAAGTCATAAGTTAGTTAAGTCATAAGTTAGTTAAGTCATAAGTTAGTTAAGTCATAAAGTTAGTTA,196600:A			C39767T	0	0	1	1		OPG092:D196N,OPG105:S734L,OPG109:H740Y,OPG118:K606E,OPG136:D98N,OPG139:A17T,OPG145:E435K,OPG178:E141K,OPG193:L263F			179090-179177,188467-188524			590152	200	197009	0.997231	21000	0	good	146	40	0	good	0	50	-1	0	good	4
hMpxV/Nigeria/CBR-053/2019|EPI_ISL_15370077|2019-07-01	IIb	hMPXV-1	A.1	5.96	good	29	42	369	1	13	1	0	0	0	0	G1262A,C3818T,A18769G,C23564T,G25661A,T28175C,C39119T,C72362T,G81275A,A81977G,C83326T,G87230A,G87297A,G88640A,G91728A,A100261G,C119296T,C121320T,G124130A,G125249A,C128698T,G148412A,T154408C,G162243A,C164832T,C168120T,C187428T,G193392A,C195948T	593-594,76079,133078,133164-133173,173274-173301	4679:AACTAACTTATGACTTAACTAACTTATGACTTAACTAACTTATGACTTAACTAACTTATGACTTAACTAACTTATGACTTAACTAACTTATGACTTAACTAACTTATGACTTAACTAACTTATGACTTAACTAACTTATGACTTAACTAACTTATGACTTAACTAACTTATGACTTAACTAACTTATGACTT,192403:AGTCATAAGTTAGTTAAGTCATAAGTTAGTTAAGTCATAAGTTAGTTAAGTCATAAGTTAGTTAAGTCATAAGTTAGTTAAGTCATAAGTTAGTTAAGTCATAAGTTAGTTAAGTCATAAGTTAGTTAAGTCATAAGTTAGTTAAGTCATAAGTTAGTTAAGTCATAAGTTAGTTA,196600:A			G1262A,C3818T,G81275A,G88640A,G124130A,C128698T,G193392A,C195948T	0	0	8	8	OPG097:267-345	OPG001:S105L,OPG003:D264N,OPG092:D196N,OPG105:S734L,OPG109:R270C,OPG109:H740Y,OPG118:K606E,OPG136:D98N,OPG139:A17T,OPG145:E62K,OPG145:E435K,OPG150:S307L,OPG193:L263F	OPG097:K264-					590132	200	197008	0.997967	21000	0	good	0	40	0	good	0	50	7	14	good	12
hMpxV/Nigeria/CBR-058/2019|EPI_ISL_15370078|2019-08-19	IIb	hMPXV-1	A.1	25	good	35	51	342	2	15	0	1	169	0	0	C756T,G1262A,G2039A,C3818T,A18769G,C23564T,G25661A,T28175C,C39119T,C72362T,A81977G,C83326T,G87230A,G87297A,G91728A,A100261G,C119296T,C121320T,G124130A,G125249A,C128698T,G148412A,T154408C,G162243A,C164832T,C168120T,G168365A,C187428T,C188605A,A188606C,G188607A,G193392A,T193455A,C195171T,C195948T	593-597,133078,133164-133173,173274-173303,196454,196601-196604	4679:AACTAACTTATGACTTAACTAACTTATGACTTAACTAACTTATGACTTAACTAACTTATGACTTAACTAACTTATGACTTAACTAACTTATGACTTAACTAACTTATGACTTAACTAACTTATGACTTAACTAACTTATGACTTAACTAACTTATGACTT,29748:CCATT,136560:C,192403:AGTCATAAGTTAGTTAAGTCATAAGTTAGTTAAGTCATAAGTTAGTTAAGTCATAAGTTAGTTAAGTCATAAGTTAGTTAAGTCATAAGTTAGTTAAGTCATAAGTTAGTTAAGTCATAAGTTAGTTAAGTCATAAGTTAGTTAAGTCATAAGTTAGTTAAGTCATAAGTTAGTTA			C756T,G1262A,G2039A,C3818T,G124130A,C128698T,G168365A,C188605A,A188606C,G188607A,G193392A,T193455A,C195171T,C195948T	0	0	14	14	OPG047:483,OPG153:370-510	OPG001:S105L,OPG002:S238L,OPG003:D264N,OPG003:L285I,OPG092:D196N,OPG105:S734L,OPG109:H740Y,OPG118:K606E,OPG136:D98N,OPG139:A17T,OPG145:E62K,OPG145:E435K,OPG150:S307L,OPG193:L263F,OPG195:E46K		OPG047:482:N	598-599,76079,89100,188439-188603			588482	566	196845	0.994427	21000	0	good	169	40	0	good	0	50	15	30	mediocre	20
hMpxV/Nigeria/CBR-104/2019|EPI_ISL_15370079|2019-11-16	IIb	hMPXV-1	A.1	9.76	good	32	31	309	1	12	1	0	5	0	0	G1126A,G2039A,G2152A,C6948T,A18769G,C23564T,T28175C,C47224T,C72362T,C77726T,A81977G,C83326T,G87230A,G87297A,G91728A,A100261G,C119296T,C121320T,G125249A,C143845T,G148412A,G152431A,T154408C,C164832T,C166786T,C168120T,G184037T,C184535T,C187428T,C195058T,C195171T,C196084T	76079,173274-173301,196601-196602	592:TTT,4679:AACTAACTTATGACTTAACTAACTTATGACTTAACTAACTTATGACTTAACTAACTTATGACTTAACTAACTTATGACTTAACTAACTTATGACTTAACTAACTTATGACTTAACTAACTTATGACTTAACTAACTTATGACTT,133077:TT,192403:AGTCATAAGTTAGTTAAGTCATAAGTTAGTTAAGTCATAAGTTAGTTAAGTCATAAGTTAGTTAAGTCATAAGTTAGTTAAGTCATAAGTTAGTTAAGTCATAAGTTAGTTAAGTCATAAGTTAGTTAAGTCATAAGTTAGTTAAGTCATAAGTTAGTTA			G1126A,G2039A,G2152A,C6948T,C47224T,C77726T,C143845T,G152431A,C166786T,G184037T,C184535T,C195058T,C195171T,C196084T	0	0	14	14	OPG097:267-345	OPG002:S238L,OPG066:E69K,OPG092:D196N,OPG099:S21F,OPG105:S734L,OPG109:H740Y,OPG118:K606E,OPG136:D98N,OPG139:A17T,OPG145:E435K,OPG192:S19L,OPG193:L263F	OPG097:K264-		188473-188477			590162	200	197009	0.997946	21000	0	good	5	40	0	good	0	50	12	24	good	17
hMpxV/Nigeria/CBR-111/2019|EPI_ISL_15370080|2019-12-19	IIb	hMPXV-1	A.2	4	good	22	38	730	1	13	6	0	270	0	0	C13298T,A18769G,C18792T,T28175C,C30636T,C34472T,C34578T,G80099A,A81977G,G93387A,A100261G,G114659A,G124031A,G144876A,G149265A,C149872T,G154015A,T154408C,C161953T,C165782T,G168205A,C177720T	593-596,133078,136513-136521,148529-148535,173201-173217	1690:A,4679:AACTAACTTATGACTTAACTAACTTATGACTTAACTAACTTATGACTTAACTAACTTATGACTTAACTAACTTATGACTTAACTAACTTATGACTTAACTAACTTATGACTTAACTAACTTATGACTTAACTAACTTATGACTTAACTAACTTATGACTTAACTAACTTATGACTTAACTAACTTATGACTTAACTAACTTATGACTTAACTAACTTATGACTTAACTAACTTATGACTTAACTAACTTATGACTTAACTTATGACTTAACTAACTTATGACTTAACTAACTTATGACTTAACTAACTTATGACTTAACTAACTTATGACTTAACTAACTTATGACTTAACTAACTTATGACTT,170896:T,192403:AGTCAT…			G144876A	0	0	1	1	OPG174:290-347	OPG031:D13N,OPG047:D187N,OPG053:G38E,OPG113:E553K,OPG118:K606E,OPG145:D29N,OPG167:P178S,OPG174:S44L,OPG176:Q22*,OPG180:D442N,OPG188:H120Y,OPG190:P221S,OPG205:R689C	OPG153:D372-,OPG153:D373-,OPG153:D374-,OPG174:N287-,OPG174:D288-,OPG174:M289-		121116,173184,173189-173190,173195-173197,173218-173371,188382,188410,188434,188437-188542			588492	202	196452	0.993768	21000	0	good	270	40	0	good	0	50	-1	0	good	4
hMpxV/Nigeria/CBR-113/2019|EPI_ISL_15370081|2019-12-20	IIb	hMPXV-1	A.2	4	good	21	48	747	1	12	6	0	1	0	0	C13298T,A18769G,C18792T,T28175C,C30636T,C34472T,C34578T,G80099A,A81977G,G93387A,A100261G,G114659A,G124031A,G149265A,C149872T,G154015A,T154408C,C161953T,C165782T,G168205A,C177720T	593-595,136513-136521,148529-148535,173274-173301,196601	1690:AA,4679:AACTAACTTATGACTTAACTAACTTATGACTTAACTAACTTATGACTTAACTAACTTATGACTTAACTAACTTATGACTTAACTAACTTATGACTTAACTAACTTATGACTTAACTAACTTATGACTTAACTAACTTATGACTTAACTAACTTATGACTTAACTAACTTATGACTTAACTAACTTATGACTTAACTAACTTATGACTTAACTAACTTATGACTTAACTAACTTATGACTTAACTAACTTATGACTT,133077:TTT,170896:T,179076:ATATACATTATATACATTATATACATTATATACATTATATACATTATATACATTATATACATTATATACATTATATACATTATATACATTATATACATTATA…				0	0	0	0	OPG174:290-347	OPG031:D13N,OPG047:D187N,OPG053:G38E,OPG113:E553K,OPG118:K606E,OPG145:D29N,OPG174:S44L,OPG176:Q22*,OPG180:D442N,OPG188:H120Y,OPG190:P221S,OPG205:R689C	OPG153:D372-,OPG153:D373-,OPG153:D374-,OPG174:N287-,OPG174:D288-,OPG174:M289-		76079			589636	365	197009	0.99713	21000	0	good	1	40	0	good	0	50	-4	0	good	1
hMpxV/Nigeria/CBR-191/2020|EPI_ISL_15370082|2020-01-23	IIb	hMPXV-1	A.2	4.04	good	24	49	627	1	14	7	0	24	0	0	C13298T,A18769G,C18792T,C25072T,T28175C,C30636T,C34472T,C34578T,G80099A,A81977G,C90329T,G93387A,A100261G,G114659A,G124031A,C132520T,G149265A,C149872T,G154015A,T154408C,C161953T,C165782T,G168205A,C177720T	136513-136524,148529-148535,173274-173299,196601-196604	592:T,4679:AACTAACTTATGACTTAACTAACTTATGACTTAACTAACTTATGACTTAACTAACTTATGACTTAACTAACTTATGACTTAACTAACTTATGACTTAACTAACTTATGACTTAACTAACTTATGACTTAACTAACTTATGACTTAACTAACTTATGACTTAACTAACTTATGACTTAACTAACTTATGACTTAACTAACTTATGACTTAACTAACTTATGACTTAACTAACTTATGACTTAACTAACTTATGACTTAACTAACTTATGACTTAACTAACTTATGACTTAACTAACTTATGACTTAACTAACTTATGACTTAACTAACTTATGACTTAACTAACTTATGACTTAACTAACTTATGACTT,133077:T,170896:T,1…			C25072T,C90329T,C132520T	0	0	3	3	OPG174:290-347	OPG031:D13N,OPG040:R136Q,OPG047:D187N,OPG053:G38E,OPG111:S22L,OPG113:E553K,OPG118:K606E,OPG145:D29N,OPG174:S44L,OPG176:Q22*,OPG180:D442N,OPG188:H120Y,OPG190:P221S,OPG205:R689C	OPG153:D372-,OPG153:D373-,OPG153:D374-,OPG153:D375-,OPG174:N287-,OPG174:D288-,OPG174:M289-		76079,188472-188494			590128	200	197009	0.99785	21000	0	good	24	40	0	good	0	50	1	2	good	6
hMpxV/Singapore/CDC-01/2019|EPI_ISL_13056274|2019	IIb	hMPXV-1	A.1	0	good	22	20	120	0	11	0	0	0	0	0	A18769G,C23564T,T28175C,C39767T,C43927T,C72362T,A81977G,C83326T,G87230A,G87297A,G91728A,A100261G,C119296T,C121320T,G125249A,G148412A,G151929A,T154408C,C164832T,C168120T,C170573T,C187428T	593,179077-179094,196601	4679:AACTAACTTATGACTT,133077:TTT,146861:TATTTTATATTTTATATTT,173273:ATATATATATATATATATATATATATATATATATATATATATATATATATATATATATATATATAT,192403:AGTCATAAGTTAGTTA				0	0	0	0		OPG064:E658K,OPG092:D196N,OPG105:S734L,OPG109:H740Y,OPG118:K606E,OPG136:D98N,OPG139:A17T,OPG145:E435K,OPG178:E141K,OPG193:L263F,OPG198:S179L						591431	0	197209	1	21000	0	good	0	40	0	good	0	50	-5	0	good	0
hMpxV/Israel/IIBR-01/2018|EPI_ISL_13056289|2018-10-04	IIb	hMPXV-1	A.1	0	good	23	48	656	0	10	0	0	0	0	0	C8772T,A18769G,C23564T,T28175C,C72362T,A81977G,C83326T,G87230A,G87297A,C91363T,G91728A,A100261G,C119296T,C121320T,G125249A,A147593T,G148412A,G150568A,T154408C,C164832T,C168120T,G177273A,C187428T	593-595,133078-133083,173274-173277,179155-179186,196601-196603	4679:AACTAACTTATGACTTAACTAACTTATGACTTAACTAACTTATGACTTAACTAACTTATGACTTAACTAACTTATGACTTAACTAACTTATGACTTAACTAACTTATGACTTAACTAACTTATGACTTAACTAACTTATGACTTAACTAACTTATGACTTAACTAACTTATGACTTAACTAACTTATGACTTAACTAACTTATGACTTAACTAACTTATGACTTAACTAACTTATGACTTAACTAACTTATGACTTAACTAACTTATGACTATTAACTAACTAACTTATGACTTAACTAACTTATGACTTAACTAACTTATGACTTAACTAACTTATGACTTAACTAACTTATGACTTAACTAACTTATGACTTAACTAACTTATGACTTAACT…				0	0	0	0		OPG092:D196N,OPG105:S734L,OPG109:H740Y,OPG118:K606E,OPG136:D98N,OPG139:A17T,OPG145:E435K,OPG172:E56V,OPG193:L263F,OPG205:D540N						590143	200	197009	0.997972	21000	0	good	0	40	0	good	0	50	-5	0	good	0
hMpxV/Israel/IIBR-ISR001/2022|EPI_ISL_13056910|2022-05-20	IIb	hMPXV-1	B.1	0	good	67	132	4	0	29	0	0	0	0	0	G1262A,G2591A,G3111A,G3522A,C3818T,C7771T,G14000T,G15428A,A18769G,G21723A,C23564T,G25661A,T28175C,G30367A,G31053A,G34459A,G37202A,G38360A,C38662T,C39119T,C39139T,G52885A,G54117A,G54635A,G64297A,C72362T,C73066T,G73239A,G74205A,G77383A,G81275A,A81977G,C82373T,G82451A,C83326T,C84587T,G87230A,G87297A,G91728A,G95034A,A100261G,C119296T,C121320T,G124130A,G124674A,G125249A,C128698T,G148412A,C150469T,A151…	593-595,133164-133173,150551-150567,179077-179175,196601-196603	133077:TT,173273:AT				0	0	0	0		OPG001:S105L,OPG002:S54F,OPG003:D264N,OPG025:A423D,OPG047:R48C,OPG053:P78S,OPG056:E125K,OPG057:E353K,OPG071:L108F,OPG072:D56N,OPG092:D196N,OPG093:S30L,OPG093:D88N,OPG094:M142I,OPG098:E162K,OPG105:S734L,OPG109:H740Y,OPG118:K606E,OPG136:D98N,OPG139:A17T,OPG145:E62K,OPG145:R243Q,OPG145:E435K,OPG150:S307L,OPG176:H221Y,OPG193:L263F,OPG210:D209N,OPG210:P722S,OPG210:M1741I						589937	164	197045	0.998337	21000	0	good	0	40	0	good	0	50	-3	0	good	2
hMpxV/Singapore/NCID-01/2019|EPI_ISL_13058475|2019-05-08	IIb	hMPXV-1	A.1	124.606	bad	23	55	797	4	9	9	3	2419	31	0	A3450G,A18769G,C23564T,T28175C,C39767T,C72362T,A81977G,C83326T,G87230A,G87297A,G91728A,A100261G,C119296T,C121320T,G125249A,G148412A,G151929A,T154408C,C164832T,C168120T,C170573T,C187428T,T193760C	593-595,32209-32211,98489,140105-140113,146862-146880,158166,166655-166656,169722-169727,174519-174524,181246,187073,196601-196603	1690:A,4679:AACTAACTTATGACTTAACTAACTTATGACTTAACTAACTTATGACTTAACTAACTTATGACTTAACTAACTTATGACTTAACTAACTTATGACTTAACTAACTTATGACTTAACTAACTTATGACTTAACTAACTTATGACTTAACTAACTTATGACTTAACTAACTTATGACTTAACTAACTTATGACTTAACTAACTTATGACTTAACTAACTTATGANNNNNNNNNNNNNNNNNNNNNNNNNNNNNNNNNNNNNNNNNNNNNNNNNNNNNNNNNNNNNNNNNNNNNNNNNNNNNNNNNNNNACTTATGACTTAACTAACTTATGACTTAACTAACTTATGACTTAACTAACTTATGACTT,16608:TCATCA,29748:CCA…	T43927C			1	0	0	1	OPG047:483,OPG118:16-638,OPG153:370-371,OPG191:167-169	OPG092:D196N,OPG105:S734L,OPG109:H740Y,OPG136:D98N,OPG139:A17T,OPG145:E435K,OPG178:E141K,OPG193:L263F,OPG198:S179L	OPG049:R314-,OPG118:S15-,OPG159:N114-,OPG159:N115-,OPG159:Y116-,OPG191:Y165-,OPG191:F166-,OPG197:D19-,OPG197:T20-	OPG029:149:DD,OPG047:482:N,OPG153:366:DDD	9225,18339,19360,34798-34915,34941-34943,34963-34980,41236-41259,41279-41307,41327-41373,51467-51560,56058-56097,56187,57145-57148,57170-57256,62279-62362,62382-62433,63850-63865,66403-66468,67420-67456,68874-69024,69044-69167,71840-71938,72112-72138,72166-72182,86524-86653,87145-87194,89001-89030,89057-89088,89119-89136,94970-95029,98128,102789-102929,105898,117830,120312,124768-124810,127648,12…	R:15918,Y:29763,Y:35181,R:36059,Y:43173,Y:43707,Y:43927,Y:55346,Y:55574,Y:57896,R:66580,W:72961,R:73116,R:82031,R:82497,Y:88995,Y:98176,S:99679,R:104417,W:113899,R:123510,W:126573,R:128199,Y:133099,Y:135246,Y:143334,Y:146687,R:149878,K:152836,W:180074,Y:181813		590010	200	197009	0.985548	21000	7.095	good	2419	40	77.5	mediocre	31	50	1	2	good	6
hMpxV/Georgia/NCDC-001/2022|EPI_ISL_13331598|2022-06-04	IIb	hMPXV-1	B.1	18.24	good	83	65	261	1	38	2	0	0	0	0	G1262A,G2591A,G3111A,G3522A,C3818T,C7771T,G14000T,G15428A,G17463A,A18769G,G21723A,C23564T,G25661A,T28175C,C29763T,T29769C,T29872G,C29874G,T29875G,G29877C,A29878T,T29880C,C29887G,G30367A,G31053A,G34459A,G37202A,G38360A,C38662T,C39119T,C39139T,G52885A,G54117A,G54635A,A55555C,T55559C,G64297A,C72362T,C73066T,G73239A,G74205A,G77383A,G81275A,A81977G,C82373T,G82451A,C83326T,C84587T,G87230A,G87297A,G9172…	593-594,67433-67434,133051-133057,133120-133134,133164-133173,134148-134157,150551-150567,196601-196602	0:ATAATTTTATAATTAATATTAT,133074:TTTTTT,173273:AT,179076:ATATACATTATATACATTATATACATTATATACATTATATACATTATATACATTATATAAACTATATACATTATATACATTATATACATTATATACATTATATACATTATATACATTATATACATTATATACATTATATACATTATATACATTATATACATTATATACATTATATACATTATATACATTATATACATTATATACATT,197209:ATAATATTAATGTACTAAAATTAT			G17463A,C29763T,T29769C,T29872G,C29874G,T29875G,G29877C,A29878T,T29880C,C29887G,A55555C,T55559C,C133077T,C134136G,T140149A,C179226T	0	0	16	16	OPG085:368-592	OPG001:S105L,OPG002:S54F,OPG003:D264N,OPG025:A423D,OPG030:S124L,OPG047:R48C,OPG047:N439E,OPG047:P440A,OPG047:E441H,OPG047:I476V,OPG047:D478N,OPG053:P78S,OPG056:E125K,OPG057:E353K,OPG071:L108F,OPG072:D56N,OPG074:K523E,OPG074:L524R,OPG092:D196N,OPG093:S30L,OPG093:D88N,OPG094:M142I,OPG098:E162K,OPG105:S734L,OPG109:H740Y,OPG118:K606E,OPG136:D98N,OPG139:A17T,OPG145:E62K,OPG145:R243Q,OPG145:E435K,OPG15…	OPG085:G366-,OPG085:L367-					591032	0	197209	1	21000	0	good	0	40	0	good	0	50	16	32	mediocre	21
hMpxV/Taiwan/CVDCDC-110-231642/2022|EPI_ISL_13632071|2022-06-27	IIb	hMPXV-1	B.1.5	0	good	72	51	157	0	32	0	0	0	0	0	G1262A,G2591A,G3111A,G3522A,C3818T,C7771T,G14000T,G15428A,A18769G,G21723A,C23564T,G25661A,T28175C,C28702T,G30367A,G31053A,G34459A,T34793C,G37202A,G38360A,C38662T,C39119T,C39139T,T50861C,C51777T,G52885A,G54117A,G54635A,G64297A,C70780T,C72362T,C73066T,G73239A,G74205A,G77383A,G81275A,A81977G,C82373T,G82451A,C83326T,C84587T,G87230A,G87297A,G91728A,G95034A,A100261G,C119296T,C121320T,G124130A,G124674A,…	593-595,133164-133173,150551-150567,179077-179094,196601-196603	0:AGTTAGTAAATTATATACATAATTTTATAATTAATTTA,133077:TT,173273:ATAT,197209:ATAATATTAATGTACTAAAACTTATGTATTATTAATTTATCTAACTAAAGTTATTAAATTATATACATAATTTTATAATTAATTTAATTTTACTAATACATTTAGTAATCTAG				0	0	0	0		OPG001:S105L,OPG002:S54F,OPG003:D264N,OPG025:A423D,OPG047:R48C,OPG053:P78S,OPG054:T402A,OPG056:E125K,OPG057:E353K,OPG070:V91A,OPG071:L108F,OPG071:E888K,OPG072:D56N,OPG092:D196N,OPG093:S30L,OPG093:D88N,OPG094:M142I,OPG098:E162K,OPG105:S734L,OPG109:H740Y,OPG118:K606E,OPG136:D98N,OPG139:A17T,OPG145:E62K,OPG145:R243Q,OPG145:E435K,OPG150:S307L,OPG176:H221Y,OPG193:L263F,OPG210:D209N,OPG210:P722S,OPG210…						591144	0	197209	1	21000	0	good	0	40	0	good	0	50	-5	0	good	0
hMpxV/Taiwan/TCDC-110-364682/2022|EPI_ISL_13908328|2022-07	IIb	hMPXV-1	B.1	961.16	bad	168	56	43	0	80	0	0	0	4	0	G1262A,G2591A,A2880G,G3051A,G3111A,A3311G,G3522A,G3743A,A3780T,C3818T,G3907A,T4169A,A4427G,A4507G,T4558C,C7771T,A13188G,A13280G,A13480G,G13802A,G14000T,G15428A,C16747T,A18769G,C19045A,C20016T,C20810T,G21723A,A22499G,C23117T,C23564T,C25334T,G25661A,C25735T,C26046T,T28175C,G30367A,G30508A,G31053A,G34459A,A36759T,G37202A,A37722G,G37999A,G38360A,C38662T,A38747G,T38749A,C39119T,C39139T,G39881A,T47722C…	593-595,133078-133082,133164-133173,150551-150567,179077-179094,196601-196603	0:CATAAGTTTTAGTACATTAATATTAT,173273:ATATATATATATATAT,197209:A			A2880G,G3051A,A3311G,G3743A,A3780T,G3907A,T4169A,A4427G,A4507G,T4558C,A13188G,A13280G,A13480G,G13802A,C16747T,C19045A,C20016T,C20810T,A22499G,C23117T,C25334T,C25735T,C26046T,G30508A,A36759T,A37722G,G37999A,A38747G,T38749A,G39881A,T47722C,C60302A,A62918T,A65436G,G65453A,T65561C,G65687A,A66644G,A67339G,C73163T,G73446A,G73475A,G75309A,G82971A,A83614G,C85168T,G93357A,C99764T,T114141A,G115607A,G116971…	0	0	101	101		NBT03_gp175:W239*,OPG001:S105L,OPG001:S174P,OPG002:S54F,OPG003:C171R,OPG003:D264N,OPG024:V14A,OPG025:A423D,OPG025:S489F,OPG029:R108H,OPG036:M85I,OPG038:G15R,OPG038:*221Q,OPG040:G49R,OPG042:C351Y,OPG047:R48C,OPG053:P78S,OPG055:L109I,OPG056:T96S,OPG056:E125K,OPG056:R346*,OPG056:L438P,OPG057:E353K,OPG071:L108F,OPG072:D56N,OPG080:V573L,OPG082:F179I,OPG084:T239A,OPG084:M322I,OPG085:M398T,OPG092:D196N,…				R:3536,R:3538,W:3544,W:4253		590745	0	197209	0.99998	21000	0	good	0	40	10	good	4	50	98	196	bad	103
hMpxV/India/KL-ICMR-16-5316-553/2022|EPI_ISL_13953610|2022-07-13	IIb	hMPXV-1	A.2.1	25	good	51	90	1	2	28	21	0	0	0	0	C13298T,G16731A,A18769G,C18792T,C25072T,T28175C,C29763T,A29768C,T29769C,C30636T,C34472T,C34578T,G36898A,G42183A,C42903T,A46522G,G50346A,C54268T,A55555C,T55559C,G55575T,A55579G,A55582G,C73616T,G79406A,G80099A,A81977G,G93387A,T95936A,A100261G,G105746A,G114659A,C115379T,G124031A,C135822T,A140492C,C142498T,G149265A,C149872T,G154015A,T154408C,C154694T,T155477A,C157737T,C161152T,C161953T,C165782T,G1682…	19346-19378,42926-42932,51550-51573,89445-89463,148529-148535	170896:T			G16731A,C29763T,A29768C,T29769C,A46522G,A55555C,T55559C,G55575T,A55579G,A55582G,T95936A,C115379T,C135822T,C154694T,T155477A,A169727G	0	0	16	16	OPG063:256-480,OPG174:290-347	OPG031:D13N,OPG040:R136Q,OPG047:D187N,OPG047:I476G,OPG047:D478N,OPG053:G38E,OPG062:M79I,OPG069:D121N,OPG074:L515P,OPG074:F516S,OPG074:N517K,OPG074:K523E,OPG074:L524R,OPG102:D108N,OPG113:E553K,OPG116:D192E,OPG118:K606E,OPG145:D29N,OPG160:S195A,OPG174:S44L,OPG176:Q22*,OPG180:D442N,OPG181:P95S,OPG188:H120Y,OPG190:P221S,OPG197:T20A,OPG205:R689C,OPG208:S91L	OPG034:E210-,OPG034:L211-,OPG034:M212-,OPG034:S213-,OPG034:K214-,OPG034:*215-,OPG063:D253-,OPG063:S254-,OPG063:F255-,OPG071:R956-,OPG071:S957-,OPG071:F958-,OPG071:K959-,OPG071:L960-,OPG071:G961-,OPG071:S962-,OPG071:N963-,OPG109:M1-,OPG174:N287-,OPG174:D288-,OPG174:M289-					591112	0	197209	1	21000	0	good	0	40	0	good	0	50	15	30	mediocre	20
hMpxV/India/KL-ICMR-21-5432-557/2022|EPI_ISL_13953611|2022-07-16	IIb	hMPXV-1	A.2.1	89	mediocre	52	15	3	4	27	5	0	472	0	0	G4517A,C13298T,A18769G,C18792T,C25072T,T28175C,C29763T,A29768C,T29769C,C30636T,C34472T,C34578T,T34619C,G36898A,G42183A,C42903T,A46522G,G50346A,C54268T,A55582G,C63865A,A63889T,C73616T,G79406A,G80099A,A81977G,G93387A,A93544C,T95936A,A100261G,G105746A,G114659A,C115379T,G124031A,T131091A,C135822T,T139839A,A140492C,C142498T,G149265A,C149872T,G154015A,T154408C,C154694T,C157737T,C161152T,C161953T,C16578…	140139,148529-148535,155412,174519-174524	592:T,29766:T,170896:T			G4517A,C29763T,A29768C,T29769C,T34619C,A46522G,A55582G,C63865A,A63889T,A93544C,T95936A,C115379T,T131091A,C135822T,T139839A,C154694T,C192693T	0	0	17	17	OPG047:477-483,OPG159:125-146,OPG174:290-347,OPG181:335	OPG003:H31Y,OPG031:D13N,OPG040:R136Q,OPG047:D187N,OPG047:I476G,OPG053:G38E,OPG062:M79I,OPG063:M262I,OPG069:D121N,OPG074:L515P,OPG083:Y276*,OPG102:D108N,OPG113:E553K,OPG113:D605A,OPG116:D192E,OPG118:K606E,OPG145:D29N,OPG151:V723E,OPG160:S195A,OPG174:S44L,OPG176:Q22*,OPG180:D442N,OPG181:P95S,OPG188:H120Y,OPG190:P221S,OPG205:R689C,OPG208:S91L	OPG159:N123-,OPG174:N287-,OPG174:D288-,OPG174:M289-,OPG181:R334-		50207-50262,58780-58781,70138-70169,73466-73488,73786-73834,100131-100137,128782-128800,131126-131132,139540-139776,163646-163685			591326	0	197209	0.997607	21000	0	good	472	40	0	good	0	50	15	30	mediocre	20
hMpxV/Thailand/NIC-74/2022|EPI_ISL_13983888|2022-07-17	IIb	hMPXV-1	A.2	42	mediocre	48	87	21	2	29	3	0	15	4	0	G3093A,G6376A,C13298T,C15390T,A18769G,C18792T,C23353T,C24824T,C27403T,G27661A,T28175C,C30539T,G30588A,C30636T,C33544T,C34472T,C34578T,G36214A,C41161T,G47078A,C56644T,G71766A,G80099A,A81977G,G82704A,G93387A,A100261G,C112712T,G114659A,G121997A,G124031A,G146609A,G149265A,C149872T,G154015A,T154408C,C156437T,C161953T,C162936T,G164886A,C165782T,G168205A,G172348A,C172354T,C177720T,C181806T,C190834T,C194…	593-596,148529-148535,179077-179148,196601-196604	133077:TT,136544:C,173273:ATATATATATATATATAT			G3093A,G6376A,C15390T,C23353T,C24824T,C27403T,G27661A,C30539T,G30588A,C33544T,G36214A,C41161T,G47078A,C56644T,G71766A,G82704A,C112712T,G121997A,G146609A,C156437T,C162936T,G164886A,G172348A,C172354T,C181806T,C190834T,C194117T	0	0	27	27	OPG153:376-510,OPG174:290-347	NBT03_gp174:S142L,OPG031:D13N,OPG039:D256N,OPG040:D219N,OPG043:P99S,OPG043:E185K,OPG047:D187N,OPG047:R219K,OPG051:E36K,OPG053:G38E,OPG060:D8N,OPG074:G161E,OPG091:D133N,OPG105:D527N,OPG113:E553K,OPG118:K606E,OPG132:D277N,OPG142:R68C,OPG145:D29N,OPG170:S57F,OPG174:S44L,OPG176:Q22*,OPG180:D442N,OPG188:H120Y,OPG190:P221S,OPG200:D67N,OPG200:R69C,OPG205:R689C,OPG210:L151F	OPG174:N287-,OPG174:D288-,OPG174:M289-		133164-133173,136545,174521-174524	Y:133187,M:133188,M:133196-133197		591093	4	197201	0.999843	21000	0	good	15	40	10	good	4	50	25	50	mediocre	30
hMpxV/Thailand/CU-220016-FTV/2022|EPI_ISL_14011193|2022-07-17	IIb	hMPXV-1	A.2	27.04	good	50	0	0	0	31	0	0	0	8	0	G3093A,G6376A,C13298T,C15390T,A18769G,C18792T,C23353T,C24824T,C27403T,G27661A,T28175C,C30539T,G30588A,C30636T,C33544T,C34472T,C34578T,G36214A,C41161T,G47078A,C56644T,G71766A,G80099A,A81977G,G82704A,G93387A,A100261G,C112712T,G114659A,G121997A,G124031A,G146609A,A148530T,A148535T,G149265A,C149872T,G154015A,T154408C,C156437T,C161953T,C162936T,G164886A,C165782T,G168205A,G172348A,C172354T,C177720T,C181…					G3093A,G6376A,C15390T,C23353T,C24824T,C27403T,G27661A,C30539T,G30588A,C33544T,G36214A,C41161T,G47078A,C56644T,G71766A,G82704A,C112712T,G121997A,G146609A,-148530T,-148535T,C156437T,C162936T,G164886A,G172348A,C172354T,C181806T,C190834T,C194117T	0	0	29	29		NBT03_gp174:S142L,OPG031:D13N,OPG039:D256N,OPG040:D219N,OPG043:P99S,OPG043:E185K,OPG047:D187N,OPG047:R219K,OPG051:E36K,OPG053:G38E,OPG060:D8N,OPG074:G161E,OPG091:D133N,OPG105:D527N,OPG113:E553K,OPG118:K606E,OPG132:D277N,OPG142:R68C,OPG145:D29N,OPG170:S57F,OPG174:S44L,OPG174:N287K,OPG174:M289K,OPG176:Q22*,OPG180:D442N,OPG188:H120Y,OPG190:P221S,OPG200:D67N,OPG200:R69C,OPG205:R689C,OPG210:L151F				Y:5684,W:15867,W:19354,Y:55562-55563,R:126790,R:158549,W:179971		591427	0	197209	0.999959	21000	0	good	0	40	20	good	8	50	24	48	mediocre	29
hMpxV/India/KL-ICMR-16-5316-570-P1/2022|EPI_ISL_14049244|2022-07-13	IIb	hMPXV-1	A.2.1	4.16	good	41	13	2	1	21	3	0	0	0	0	C13298T,G16731A,A18769G,C18792T,C25072T,T28175C,C30636T,C34472T,C34578T,G36898A,G42183A,C42903T,A46522G,G50346A,C54268T,C73616T,G79406A,G80099A,A81977G,G93387A,T95936A,A100261G,G105746A,G114659A,C115379T,G124031A,C135822T,A140492C,C142498T,G149265A,C149872T,G154015A,T154408C,C154694T,C157737T,C161152T,C161953T,C165782T,G168205A,C177720T,C179537T	148529-148535,174519-174524	592:T,170896:T			G16731A,A46522G,T95936A,C115379T,C135822T,C154694T	0	0	6	6	OPG174:290-347	OPG031:D13N,OPG040:R136Q,OPG047:D187N,OPG053:G38E,OPG062:M79I,OPG063:M262I,OPG069:D121N,OPG102:D108N,OPG113:E553K,OPG116:D192E,OPG118:K606E,OPG145:D29N,OPG160:S195A,OPG174:S44L,OPG176:Q22*,OPG180:D442N,OPG181:P95S,OPG188:H120Y,OPG190:P221S,OPG205:R689C,OPG208:S91L	OPG174:N287-,OPG174:D288-,OPG174:M289-					591399	0	197209	1	21000	0	good	0	40	0	good	0	50	2	4	good	7
hMpxV/India/KL-ICMR-16-5316-573-P2/2022|EPI_ISL_14049245|2022-07-13	IIb	hMPXV-1	A.2.1	16.64	good	42	20	2	2	21	9	0	137	0	0	C13298T,G16731A,A18769G,C18792T,C25072T,T28175C,C30636T,C34472T,C34578T,G36898A,G42183A,C42903T,A46522G,G50346A,C54268T,C73616T,G79406A,G80099A,A81977G,G93387A,T95936A,A100261G,G105746A,G114659A,C115379T,G124031A,C135822T,A140492C,C142498T,G149265A,C149872T,G154015A,T154408C,C154694T,C157737T,C161152T,C161953T,C165782T,G168205A,C177720T,T179125C,C179537T	136518-136524,148529-148535,174519-174524	592:T,170896:T			G16731A,A46522G,T95936A,C115379T,C135822T,C154694T,T179125C	0	0	7	7	OPG153:385-510,OPG174:290-347	OPG031:D13N,OPG040:R136Q,OPG047:D187N,OPG053:G38E,OPG062:M79I,OPG063:M262I,OPG069:D121N,OPG102:D108N,OPG113:E553K,OPG116:D192E,OPG118:K606E,OPG145:D29N,OPG160:S195A,OPG174:S44L,OPG176:Q22*,OPG180:D442N,OPG181:P95S,OPG188:H120Y,OPG190:P221S,OPG205:R689C,OPG208:S91L	OPG153:D372-,OPG153:D373-,OPG153:D374-,OPG153:D382-,OPG153:D383-,OPG153:D384-,OPG174:N287-,OPG174:D288-,OPG174:M289-		89492-89506,146791-146912			591366	0	197209	0.999305	21000	0	good	137	40	0	good	0	50	4	8	good	9
hMpxV/Thailand/NIC-251/2022|EPI_ISL_14153982|2022-07-27	IIb	hMPXV-1	B.1	5.0625	good	69	111	0	0	31	0	0	9	9	0	G1262A,G2591A,G3111A,G3522A,C3818T,C7771T,C11562T,G14000T,G15428A,A18769G,G21723A,C23564T,G25661A,T28175C,G30367A,G31053A,G34459A,G37202A,G38360A,C38662T,C39119T,C39139T,G52885A,G54117A,G54635A,G64297A,C72362T,C73066T,G73239A,G74205A,G77383A,G81275A,A81977G,C82373T,G82451A,C83326T,C84587T,G87230A,G87297A,G91728A,G95034A,A100261G,C119296T,C121320T,A124472T,G124674A,G125249A,C128698T,G148412A,C1504…	593-595,133164-133173,179077-179172,196601-196602				C11562T,A124472T,G162623A	0	0	3	3		OPG001:S105L,OPG002:S54F,OPG003:D264N,OPG023:D447N,OPG025:A423D,OPG047:R48C,OPG053:P78S,OPG056:E125K,OPG057:E353K,OPG071:L108F,OPG072:D56N,OPG092:D196N,OPG093:S30L,OPG093:D88N,OPG094:M142I,OPG098:E162K,OPG105:S734L,OPG109:H740Y,OPG118:K606E,OPG136:D98N,OPG139:A17T,OPG145:S176C,OPG145:R243Q,OPG145:E435K,OPG150:S307L,OPG176:H221Y,OPG188:R343K,OPG193:L263F,OPG210:D209N,OPG210:P722S,OPG210:M1741I			114745,120195,124130-124132,125989,142249,143232,150584	M:39036,R:45313,Y:55746,K:65393,Y:67624,Y:85163,W:86621,R:102855,W:109105		590994	0	197209	0.999909	21000	0	good	9	40	22.5	good	9	50	-1	0	good	4
hMpxV/Thailand/NIC-PKT-M1/2022|EPI_ISL_14295679|2022-08-02	IIb	hMPXV-1	A.2	34.16	mediocre	50	112	146	1	29	3	1	5	4	0	G3093A,G6376A,C13298T,C15390T,A18769G,C18792T,C23353T,C24824T,C27403T,G27661A,T28175C,C30539T,G30588A,C30636T,C33544T,C34472T,C34578T,G36214A,C41161T,G47078A,C56644T,G71766A,G80099A,A81977G,G82704A,G93387A,A100261G,C112712T,G114659A,G121997A,G124031A,G146609A,G149265A,C149872T,G154015A,T154408C,C156437T,C161953T,C162936T,G164886A,C165782T,G168205A,G172348A,C172354T,C177720T,C181806T,G189258A,C190…	593-596,148529-148535,179074-179172,196601-196602	0:ATTTA,133077:TTTTT,136545:NNNNNT,173273:ATAT,197209:TAAATTAATTATAAAATTATGTATATAATTTACTAACTTTAGTTAGATAAATTAATAATACATAAGTTTTAGTACATTAATATTATATTTTACTATTTTATTTAGTGTCTAGAAAAAAATGTGTGA			G3093A,G6376A,C15390T,C23353T,C24824T,C27403T,G27661A,C30539T,G30588A,C33544T,G36214A,C41161T,G47078A,C56644T,G71766A,G82704A,C112712T,G121997A,G146609A,C156437T,C162936T,G164886A,G172348A,C172354T,C181806T,G189258A,C190834T,C194117T,A196616T	0	0	29	29	OPG174:290-347	NBT03_gp174:S142L,OPG031:D13N,OPG039:D256N,OPG040:D219N,OPG043:P99S,OPG043:E185K,OPG047:D187N,OPG047:R219K,OPG051:E36K,OPG053:G38E,OPG060:D8N,OPG074:G161E,OPG091:D133N,OPG105:D527N,OPG113:E553K,OPG118:K606E,OPG132:D277N,OPG142:R68C,OPG145:D29N,OPG170:S57F,OPG174:S44L,OPG176:Q22*,OPG180:D442N,OPG188:H120Y,OPG190:P221S,OPG200:D67N,OPG200:R69C,OPG205:R689C,OPG210:L151F	OPG174:N287-,OPG174:D288-,OPG174:M289-	OPG153:371:DD	174519-174522,174524	W:133100,Y:133187,M:133188,K:179175		591047	0	197209	0.999954	21000	0	good	5	40	10	good	4	50	27	54	mediocre	32
hMpxV/Japan/TKY-TMIPH-0091/2022|EPI_ISL_14394060|2022-07	IIb	hMPXV-1	B.1	0	good	70	88	20	0	31	0	0	0	0	0	G1262A,G2591A,G3111A,G3522A,C3818T,C7771T,C13653T,G14000T,G15428A,A18769G,G21723A,C23564T,G25661A,T28175C,G30367A,G31053A,G34459A,G37202A,G38360A,C38662T,C39119T,C39139T,G52885A,G54117A,G54635A,G64297A,C72362T,C73066T,G73239A,G74205A,G77383A,G81275A,A81977G,C82373T,G82451A,C83326T,C84587T,G87230A,G87297A,G91728A,G95034A,A100261G,C116100T,C119296T,C121320T,G124130A,G124674A,G125249A,C128698T,G1484…	593-595,133164-133173,179077-179148,196601-196603	0:T,133077:TT,150584:G,173273:ATATATATATATATAT			C116100T	0	0	1	1		OPG001:S105L,OPG002:S54F,OPG003:D264N,OPG025:A423D,OPG025:D539N,OPG047:R48C,OPG053:P78S,OPG056:E125K,OPG057:E353K,OPG071:L108F,OPG072:D56N,OPG092:D196N,OPG093:S30L,OPG093:D88N,OPG094:M142I,OPG098:E162K,OPG105:S734L,OPG109:H740Y,OPG118:K606E,OPG136:D98N,OPG139:A17T,OPG145:E62K,OPG145:R243Q,OPG145:E435K,OPG150:S307L,OPG176:D190N,OPG176:H221Y,OPG193:L263F,OPG210:D209N,OPG210:P722S,OPG210:M1741I						591041	0	197209	1	21000	0	good	0	40	0	good	0	50	-4	0	good	1
hMpxV/South_Korea/KDCPA-001/2022|EPI_ISL_14494949|2022-08	IIb	hMPXV-1	B.1.1	0	good	71	16	7	0	31	0	0	0	0	0	C786T,G1262A,G2591A,G3111A,G3522A,C3818T,C7771T,G14000T,G15428A,A18769G,G21723A,C23564T,G25661A,T28175C,G30367A,G31053A,G34459A,G37202A,G38360A,C38662T,C39119T,C39139T,G52885A,G54117A,G54635A,G64297A,C71728T,C72362T,C73066T,G73239A,G74205A,G74360A,G77383A,G81275A,A81977G,C82373T,G82451A,C83326T,C84587T,G87230A,G87297A,G91728A,G95034A,A100261G,C119296T,C121320T,G124130A,G124674A,G125249A,C128698T,…	593-595,133164-133173,196601-196603	133077:TT,150584:G,173273:ATAT				0	0	0	0		OPG001:S105L,OPG002:S54F,OPG003:D264N,OPG025:A423D,OPG047:R48C,OPG053:P78S,OPG056:E125K,OPG057:E353K,OPG071:L108F,OPG072:D56N,OPG091:A120V,OPG092:D196N,OPG093:S30L,OPG093:D88N,OPG094:M142I,OPG094:R194H,OPG098:E162K,OPG105:S734L,OPG109:H740Y,OPG118:K606E,OPG136:D98N,OPG139:A17T,OPG145:E62K,OPG145:R243Q,OPG145:E435K,OPG150:S307L,OPG176:H221Y,OPG193:L263F,OPG210:D209N,OPG210:P722S,OPG210:M1741I						591259	0	197209	1	21000	0	good	0	40	0	good	0	50	-5	0	good	0
hMpxV/Indonesia/JK-NIHRD-MP0024/2022|EPI_ISL_14615579|2022-08-18	IIb	hMPXV-1	B.1	0.5625	good	68	51	46	0	29	0	0	0	3	0	G1262A,G2591A,G3111A,G3522A,C3818T,C7771T,G14000T,G15428A,A18769G,G21723A,C23564T,G25661A,T28175C,G30367A,G31053A,G34459A,G37202A,G38360A,C38662T,C39119T,C39139T,G52885A,G54117A,G54635A,G64297A,C72362T,C73066T,G73239A,G74205A,G77383A,G81275A,A81977G,C82373T,G82451A,C83326T,C84587T,G87230A,G87297A,G91728A,G95034A,A100261G,C119296T,C121320T,G124130A,G124674A,G125249A,C128698T,G148412A,C150469T,A151…	593-595,133164-133173,150551-150567,179077-179094,196601-196603	0:TTTAGTACATTAATATTAT,133077:TTT,173273:ATAT,197209:ATAATATTAATGTACTAAAA			G160918A	0	0	1	1		OPG001:S105L,OPG002:S54F,OPG003:D264N,OPG025:A423D,OPG047:R48C,OPG053:P78S,OPG056:E125K,OPG057:E353K,OPG071:L108F,OPG072:D56N,OPG092:D196N,OPG093:S30L,OPG093:D88N,OPG094:M142I,OPG098:E162K,OPG105:S734L,OPG109:H740Y,OPG118:K606E,OPG136:D98N,OPG139:A17T,OPG145:E62K,OPG145:R243Q,OPG145:E435K,OPG150:S307L,OPG176:H221Y,OPG193:L263F,OPG210:D209N,OPG210:P722S,OPG210:M1741I				R:94221,Y:103056,R:120824		591160	0	197209	0.999985	21000	0	good	0	40	7.5	good	3	50	-3	0	good	2
hMpxV/Singapore/NPHL-0001/2022|EPI_ISL_14721255|2022-06-21	IIb	hMPXV-1	B.1.7	0	good	71	132	15	0	31	0	0	58	0	0	G1262A,G2591A,G3111A,G3522A,C3818T,C7771T,G14000T,G15428A,A18769G,G21723A,C23564T,C25644T,G25661A,T28175C,G30367A,G31053A,G34459A,G37202A,G38360A,C38662T,C39119T,C39139T,G52885A,G54117A,G54635A,G64297A,A66679T,T66680A,C72362T,C73066T,G73239A,G74205A,G77383A,G81275A,A81977G,C82373T,G82451A,C83326T,C84587T,G87230A,G87297A,C88394T,G91728A,G95034A,A100261G,C119296T,C121320T,G124130A,G124674A,G125249A…	593-595,133164-133173,150551-150567,179077-179175,196601-196603	133077:TTTTT,173273:ATAT,197209:ATAATA			A66679T,T66680A,C88394T	0	0	3	3		OPG001:S105L,OPG002:S54F,OPG003:D264N,OPG025:A423D,OPG047:R48C,OPG053:P78S,OPG056:E125K,OPG057:E353K,OPG071:L108F,OPG072:D56N,OPG084:Y653L,OPG092:D196N,OPG093:S30L,OPG093:D88N,OPG094:M142I,OPG098:E162K,OPG105:S734L,OPG109:E352K,OPG109:H740Y,OPG118:K606E,OPG136:D98N,OPG139:A17T,OPG145:E62K,OPG145:R243Q,OPG145:E435K,OPG150:S307L,OPG176:H221Y,OPG193:L263F,OPG210:D209N,OPG210:P722S,OPG210:M1741I			174337-174393,196604			590881	8	197209	0.999665	21000	0	good	58	40	0	good	0	50	-1	0	good	4
hMpxV/Singapore/NPHL-0002/2022|EPI_ISL_14721256|2022-07-06	IIb	hMPXV-1	B.1.2	2.98456	good	68	132	15	0	29	0	0	3385	5	0	G1262A,G2591A,G3111A,G3522A,C3818T,C7771T,G14000T,G15428A,A18769G,G21723A,C23564T,G25661A,T28175C,G30367A,G31053A,G34459A,G37202A,G38360A,C38662T,C39119T,C39139T,G52885A,G54117A,G54635A,G64297A,A64690T,C72362T,C73066T,G73239A,G74205A,G77383A,G81275A,A81977G,C82373T,G82451A,C83326T,C84587T,G87230A,G87297A,G91728A,G95034A,C119296T,C121320T,G124130A,G124674A,G125249A,C128698T,G148412A,C150469T,A1514…	593-595,133164-133173,150551-150567,179077-179175,196595-196597	133077:TTTTT,173260:CATG,197209:ATAATA			A64690T	0	0	1	1		OPG001:S105L,OPG002:S54F,OPG003:D264N,OPG025:A423D,OPG047:R48C,OPG053:P78S,OPG056:E125K,OPG057:E353K,OPG071:L108F,OPG072:D56N,OPG092:D196N,OPG093:S30L,OPG093:D88N,OPG094:M142I,OPG098:E162K,OPG105:S734L,OPG109:H740Y,OPG136:D98N,OPG139:A17T,OPG145:E62K,OPG145:R243Q,OPG145:E435K,OPG150:S307L,OPG176:H221Y,OPG193:L263F,OPG210:D209N,OPG210:P722S,OPG210:D1604N,OPG210:M1741I			5822-5909,6688-6690,7483-7500,8045-8061,8415-8431,9450-9572,9922-9955,14459-14488,17644-17765,18564-18666,18846-18868,19338-19427,19933-19943,22439-22446,31346-31368,33399-33432,42958-42971,43050-43078,43554-43606,44014-44015,45935-45972,49170-49206,49335-49353,49879-49985,56573-56602,63443-63490,63850-63987,64636-64643,66771-66879,69015-69136,70292-70293,71416-71438,72152-72220,82063-82073,88673…	R:71458,S:98871,W:154717,W:186494,W:187303		590917	0	197209	0.98281	21000	11.925	good	3385	40	12.5	good	5	50	-2	0	good	3
hMpxV/Singapore/NPHL-0003/2022|EPI_ISL_14721257|2022-07-06	IIb	hMPXV-1	B.1	97.4412	mediocre	70	132	9	0	31	0	0	19702	12	0	G1262A,G2591A,G3111A,G3522A,C3818T,C7771T,G14000T,G15428A,A18769G,G21723A,C23564T,G25661A,T28175C,G30367A,G31053A,G34459A,G37202A,G38360A,C38662T,C39119T,C39139T,A43962T,G52885A,G54117A,G54635A,G64297A,C72362T,C73066T,G73239A,G74205A,G81275A,A81977G,C82373T,G82451A,C83326T,C84587T,G87230A,G87297A,G91728A,G95034A,A100261G,C119296T,A119325T,C121320T,G124130A,G125249A,C128698T,A142794T,G148412A,A149…	593-595,133164-133173,150551-150567,178988-179086,196595-196597	133077:TTTTT,173226:GAAG			A43962T,A119325T,A142794T,A149457T,C154786A,T164190C,G167110A	0	0	7	7		OPG001:S105L,OPG002:S54F,OPG003:D264N,OPG025:A423D,OPG047:R48C,OPG053:P78S,OPG056:E125K,OPG057:E353K,OPG064:L646Q,OPG071:L108F,OPG072:D56N,OPG092:D196N,OPG093:S30L,OPG093:D88N,OPG094:M142I,OPG105:S734L,OPG109:H740Y,OPG118:K606E,OPG136:F88Y,OPG136:D98N,OPG139:A17T,OPG145:E62K,OPG145:E435K,OPG150:S307L,OPG164:Q6L,OPG175:I6L,OPG176:H221Y,OPG192:R127Q,OPG193:L263F,OPG210:P722S,OPG210:M1741I			401-436,1630-1676,4807-4840,5168-5174,5838-5885,6454-6644,7340-7476,7985-8053,8368-8370,8434-8438,8717-8735,8810-8828,9860-9884,11157-11227,13702-13934,14858-14975,15038-15090,15732-15910,16378-16512,16577-16646,17165-17221,17382-17594,17741-17903,18300-18350,18408-18677,18929-19042,19222-19416,19783-19874,19927-19987,20398-20466,21156-21283,22456-22501,23232-23288,24297-24356,25193-25202,30667-3…	R:17934,W:73128,W:85482,M:96777,R:123299,W:140713,Y:141928,W:147386,W:160678,R:181245,R:182123,R:187736		590810	25	197201	0.899868	21000	93.51	mediocre	19702	40	30	mediocre	12	50	5	10	good	10
hMpxV/Singapore/NPHL-0004/2022|EPI_ISL_14721258|2022-07-08	IIb	hMPXV-1	B.1.1	46.5528	mediocre	68	132	7	0	30	0	0	10285	12	0	G1262A,G2591A,G3111A,G3522A,C3818T,C7771T,G14000T,G15428A,G21723A,C23564T,G25661A,T28175C,G30367A,G31053A,G34459A,G37202A,G38360A,C38662T,C39119T,C39139T,T48814A,G52885A,G54117A,G64297A,T70632A,C72362T,C73066T,G73239A,G74205A,G74360A,G81275A,A81977G,C82373T,G82451A,C83326T,C84587T,G87230A,G87297A,G91728A,G95034A,A100261G,C119296T,C121320T,G124130A,G124674A,G125249A,C128698T,C136653G,G148412A,C150…	593-595,133164-133173,150551-150567,178931-179029,196601-196603	133077:TTTTT,173273:AT			T48814A,T70632A,C136653G	0	0	3	3		OPG001:S105L,OPG002:S54F,OPG003:D264N,OPG047:R48C,OPG053:P78S,OPG056:E125K,OPG057:E353K,OPG068:F205Y,OPG071:L108F,OPG089:L256*,OPG092:D196N,OPG093:S30L,OPG093:D88N,OPG094:M142I,OPG094:R194H,OPG105:S734L,OPG109:H740Y,OPG118:K606E,OPG136:D98N,OPG139:A17T,OPG145:E62K,OPG145:R243Q,OPG145:E435K,OPG150:S307L,OPG153:D339H,OPG176:H221Y,OPG193:L263F,OPG210:D209N,OPG210:P722S,OPG210:M1741I			153-165,5781-5894,6814-6827,8552-8640,8760-9256,9888-10012,13505-13537,14001-14304,14845-14858,17411-17487,17539-17806,18418-18677,18741-18868,18956-18997,34977-35028,38118-38146,40833-40868,41684-41770,41901-41953,42393-42587,43209-43595,45892-45977,48820-48843,50274-50279,51325-51486,54615-54693,56580-56649,57976-58046,63799-63821,64652-64729,66381-66959,67020-67171,67543-67603,67724-67813,6858…	W:6731,R:7315,W:41637,R:69007,R:71493,R:92872,M:94899,S:95266,R:157017,W:166470,S:173851,Y:173956		590671	56	197183	0.947371	21000	46.425	mediocre	10285	40	30	mediocre	12	50	0	0	good	5
hMpxV/Singapore/NPHL-0005/2022|EPI_ISL_14721259|2022-07-13	IIb	hMPXV-1	B.1.2	1.6519	good	69	132	15	0	31	0	0	1598	5	0	G1262A,G2591A,G3111A,G3522A,C3818T,C7771T,G14000T,G15428A,A18769G,G21723A,C23564T,G25661A,T28175C,G30367A,G31053A,G34459A,G37202A,G38360A,C38662T,C39119T,C39139T,C40894T,G52885A,G54117A,G54635A,G64297A,C72362T,C73066T,G73239A,G74205A,G77383A,G81275A,A81977G,C82373T,G82451A,C83326T,C84587T,G87230A,G87297A,G91728A,G95034A,A100261G,C119296T,C121320T,G124130A,G124674A,G125249A,C128698T,G148412A,C1504…	593-595,133164-133173,150551-150567,179077-179175,196595-196597	133077:TTTTT,173273:ATAT,197209:ATAATA			C40894T	0	0	1	1		OPG001:S105L,OPG002:S54F,OPG003:D264N,OPG025:A423D,OPG047:R48C,OPG053:P78S,OPG056:E125K,OPG057:E353K,OPG060:G97R,OPG071:L108F,OPG072:D56N,OPG092:D196N,OPG093:S30L,OPG093:D88N,OPG094:M142I,OPG098:E162K,OPG105:S734L,OPG109:H740Y,OPG118:K606E,OPG136:D98N,OPG139:A17T,OPG145:E62K,OPG145:R243Q,OPG145:E435K,OPG150:S307L,OPG176:H221Y,OPG193:L263F,OPG210:D209N,OPG210:P722S,OPG210:D1604N,OPG210:M1741I			14162-14191,14333-14443,18590-18660,19294-19334,30847-30890,43421-43588,44939-44965,48080-48220,49920-50108,71085-71087,71422-71425,81006-81128,89337-89470,95219-95238,108300-108307,139044-139083,139557-139558,140641-140644,145435,146846-146900,157618-157646,163454-163512,163795-163820,163877-163965,169331-169416,173277-173317,177704-177734,196599-196619	Y:21161,Y:32243,R:34981,R:36112,R:175803		590898	5	197209	0.991846	21000	2.99	good	1598	40	12.5	good	5	50	-2	0	good	3
hMpxV/Singapore/NPHL-0006/2022|EPI_ISL_14721260|2022-07-14	IIb	hMPXV-1	B.1.2	60.1041	mediocre	72	134	15	1	31	5	0	10920	15	0	G1262A,G2591A,G3111A,G3522A,C3818T,C7771T,A10027T,G14000T,G15428A,G21723A,C23564T,G25661A,T28175C,G30367A,G31053A,G34459A,G37202A,G38360A,C38662T,C39119T,C39139T,C43068T,G52885A,G54117A,G54635A,G64297A,T65952C,C72362T,C73066T,G73239A,G74205A,G77383A,G81275A,A81977G,C82373T,G82451A,C83326T,C84587T,G91728A,G95034A,A100261G,C119296T,C121320T,G124130A,G124674A,G125249A,C128698T,T146078C,G148412A,T150…	593-595,71217-71227,133164-133173,150577-150584,179047-179145,196584-196586	133077:TTTTT,173268:TTAG,197209:ATAATA			A10027T,T65952C,T146078C,T150201C,T164306G,T169251A	0	0	6	6	OPG090:18-64	OPG001:S105L,OPG002:S54F,OPG003:D264N,OPG025:A423D,OPG047:R48C,OPG053:P78S,OPG056:E125K,OPG057:E353K,OPG071:L108F,OPG072:D56N,OPG084:S411P,OPG092:D196N,OPG093:S30L,OPG093:D88N,OPG094:M142I,OPG098:E162K,OPG105:S734L,OPG118:K606E,OPG136:D98N,OPG139:A17T,OPG145:E62K,OPG145:R243Q,OPG145:E435K,OPG150:S307L,OPG176:H221Y,OPG189:L325*,OPG193:L263F,OPG210:D209N,OPG210:P722S,OPG210:D1604N,OPG210:M1741I	OPG090:D13-,OPG090:I14-,OPG090:S15-,OPG090:H16-,OPG090:E17-		342-363,6704-6834,7351-7477,10332-10427,10882-11216,14439-14526,14864-15028,17685,18513-18638,18707-18870,19172-19394,20396-20412,21248-21263,31561-31584,34875-34926,34984-35029,35147-35153,35516-35531,36092-36178,40687-40751,41027-41153,43031-43034,43385-43532,43674-43714,43910-43994,44150-44192,45869-46027,48048-48061,48809-48833,49187-49241,49958-50252,50464-50491,51888-51890,52031-52081,56255…	M:9502,Y:13808,Y:26830,R:41682,R:49535,W:84999,R:90533,W:107664,Y:110782,W:113180,Y:149423,R:149971,R:155847,R:168707,R:178719		590695	64	197209	0.944227	21000	49.6	mediocre	10920	40	37.5	mediocre	15	50	6	12	good	11
hMpxV/Singapore/NPHL-0007/2022|EPI_ISL_14721261|2022-07-24	IIb	hMPXV-1	B.1.2	472.794	bad	70	127	9	2	32	6	0	21697	73	0	G1262A,G2591A,G3111A,G3522A,C3818T,C7771T,G14000T,G15428A,G21723A,C23564T,T28175C,G30367A,G31053A,G34459A,G37202A,C38662T,C39119T,C39139T,C43068T,G52885A,G54117A,G54635A,T58761C,T63783A,G64297A,C72362T,C73066T,G73239A,G74205A,G77383A,G81275A,A81977G,C82373T,G82451A,C83326T,C84587T,G87230A,G87297A,G91728A,G95034A,A100261G,C119296T,C121320T,G124130A,G124674A,G125249A,C128698T,C137459G,A147164T,G148…	593-595,133164-133173,138518,178915-179013,179456-179466,196595-196597	133077:TTTTT,173262:TGTG			T58761C,T63783A,C137459G,A147164T,G156089A	0	0	5	5	OPG156:299-306,OPG208:68-358	OPG001:S105L,OPG002:S54F,OPG003:D264N,OPG025:A423D,OPG047:R48C,OPG053:P78S,OPG056:E125K,OPG057:E353K,OPG071:L108F,OPG072:D56N,OPG083:K312*,OPG092:D196N,OPG093:S30L,OPG093:D88N,OPG094:M142I,OPG098:E162K,OPG105:S734L,OPG109:H740Y,OPG118:K606E,OPG136:D98N,OPG139:A17T,OPG145:E62K,OPG145:R243Q,OPG145:E435K,OPG150:S307L,OPG153:R70T,OPG171:K59N,OPG176:H221Y,OPG193:L263F,OPG210:P722S,OPG210:D1604N,OPG210…	OPG156:I298-,OPG208:D63-,OPG208:M64-,OPG208:D65-,OPG208:V66-,OPG208:D67-		5090-5289,5760-5932,6355-6378,6449-6802,7459-7506,7990-8061,8610-8706,9113-9166,9485-9645,9894-9967,11101-11102,13224-13525,13685-13913,14402-14450,14796-14855,16042-16109,16399-16538,16898-16906,17059-17208,17702-17755,17839-17903,18531-18868,18929-19058,19242-19431,19621-19650,19941-19981,20327-20518,21029-21126,21234-21285,22439-22573,24532-24541,25007-25062,25311-25873,30442-30659,30730-30733…	Y:15387,Y:16671,Y:21616,Y:32631,Y:36956,Y:40892,W:40939,R:44578,Y:44897,Y:45200,W:45365,Y:46092,R:46426,R:46702,Y:51860,S:58898,Y:58931,R:64878,K:65220,Y:67008,Y:72039,W:78027,S:80413,W:83018,Y:83969,M:83999,W:84108,Y:86706,S:87056,W:87371,W:89796,R:89964,R:91046,W:91325,Y:91661,R:96805,R:105225,W:106895,Y:109116,Y:111278,W:119382,Y:119685,W:120342-120343,W:120526,W:121312,W:123580,Y:125659,R:126…		590743	49	197201	0.88932	21000	103.485	bad	21697	40	182.5	bad	73	50	4	8	good	9
hMpxV/Singapore/NPHL-0008/2022|EPI_ISL_14721262|2022-07-24	IIb	hMPXV-1	B.1.2	20.25	good	70	123	11	0	31	0	0	166	18	0	G1262A,G2591A,G3111A,G3522A,C3818T,C7771T,G14000T,G15428A,A18769G,G21723A,C23564T,G25661A,T28175C,G30367A,G31053A,G34459A,G37202A,G38360A,C38662T,C39119T,C39139T,C43068T,G52885A,G54117A,G54635A,G64297A,C72362T,C73066T,G73239A,G74205A,G77383A,G81275A,A81977G,C82373T,G82451A,C83326T,C84587T,G87230A,G87297A,G91728A,G95034A,A100261G,C119296T,C121320T,G124130A,G124674A,G125249A,C128698T,G148412A,C1504…	593-595,133164-133173,150577-150584,179077-179175,196601-196603	133077:TTTTT,197209:ATAATA			T163639A	0	0	1	1		OPG001:S105L,OPG002:S54F,OPG003:D264N,OPG025:A423D,OPG047:R48C,OPG053:P78S,OPG056:E125K,OPG057:E353K,OPG071:L108F,OPG072:D56N,OPG092:D196N,OPG093:S30L,OPG093:D88N,OPG094:M142I,OPG098:E162K,OPG105:S734L,OPG109:H740Y,OPG118:K606E,OPG136:D98N,OPG139:A17T,OPG145:E62K,OPG145:R243Q,OPG145:E435K,OPG150:S307L,OPG176:H221Y,OPG189:F103I,OPG193:L263F,OPG210:D209N,OPG210:P722S,OPG210:D1604N,OPG210:M1741I			8649-8654,9191-9235,42981-43040,133109-133112,163714-163720,163783-163815,179198-179207,196604	Y:8992,R:19495,Y:35093,Y:49902,Y:71781,Y:89255,Y:94557,Y:97288,W:114470,Y:114525,Y:137180,W:140112,R:150629,R:157714,Y:169562,R:174325,Y:176822,R:190404		590918	8	197209	0.999026	21000	0	good	166	40	45	mediocre	18	50	-2	0	good	3
hMpxV/Singapore/NPHL-0009/2022|EPI_ISL_14721263|2022-07-26	IIb	hMPXV-1	B.1.4	100	bad	73	136	5	0	32	0	0	651	40	0	G1262A,G2591A,G3111A,G3522A,C3818T,C7771T,G14000T,G15428A,A18769G,G21723A,C23564T,C24995T,G25661A,T28175C,G30367A,G31053A,G34308A,G34459A,G37202A,G38360A,C38662T,C39119T,C39139T,G52885A,G54117A,G54635A,G64297A,C72362T,C73066T,G73239A,G74205A,G77383A,G81275A,A81977G,C82373T,G82451A,C83326T,C84587T,G85774A,G87230A,G87297A,G91728A,G95034A,A100261G,C119296T,C121320T,G124130A,G124674A,G125249A,C128698…	593-595,133078-133081,133164-133173,150551-150567,179077-179175,196601-196603	172880:A,173273:ATAT			A174182G	0	0	1	1		OPG001:S105L,OPG002:S54F,OPG003:D264N,OPG025:A423D,OPG040:D162N,OPG047:R48C,OPG053:P78S,OPG053:S128L,OPG056:E125K,OPG057:E353K,OPG071:L108F,OPG072:D56N,OPG092:D196N,OPG093:S30L,OPG093:D88N,OPG094:M142I,OPG098:E162K,OPG105:S734L,OPG107:R88K,OPG109:H740Y,OPG118:K606E,OPG136:D98N,OPG139:A17T,OPG145:E62K,OPG145:R243Q,OPG145:E435K,OPG150:S307L,OPG176:H221Y,OPG193:L263F,OPG210:D209N,OPG210:P722S,OPG210…			6484-6562,56545-56565,78540-78565,102391-102466,103143-103176,133109-133112,163259-163385,163625-163801,166846-166886,169384-169426,173305-173326,196604	W:9074,W:9960,Y:10924,W:15878,Y:17889,W:33008,Y:34911,R:41003,W:41699,R:42489,W:59410,W:63743,R:65051,W:65933,W:66217,W:67807,W:69442,W:70286-70287,W:71454,W:71851,W:80910,K:85455,Y:86025,W:87338,W:98344,R:99259,W:113908,W:120117,R:125700,M:135673,R:136825,Y:137185,R:146353,R:147838,Y:160740,Y:176734,Y:179915,W:181814,S:190542		590834	8	197202	0.99642	21000	0	good	651	40	100	bad	40	50	0	0	good	5
hMpxV/Singapore/NPHL-0010/2022|EPI_ISL_14721264|2022-08-01	IIb	hMPXV-1	B.1.2	170.674	bad	68	115	9	0	30	0	0	3588	52	0	G1262A,G2591A,G3111A,G3522A,C3818T,C7771T,G14000T,G15428A,A18769G,G21723A,C23564T,G25661A,T28175C,G30367A,G31053A,G34459A,G37202A,G38360A,C38662T,C39119T,C39139T,G52885A,G54117A,G54635A,G64297A,C72362T,C73066T,G73239A,G74205A,G77383A,G81275A,A81977G,C82373T,G82451A,C83326T,C84587T,G87230A,G87297A,G91728A,G95034A,A100261G,C119296T,C121320T,G124130A,G124674A,G125249A,C128698T,G148412A,C150469T,A151…	593-595,133164-133173,179052-179150,196601-196603	133077:TTTTT,173262:TGTG				0	0	0	0		OPG001:S105L,OPG002:S54F,OPG003:D264N,OPG025:A423D,OPG047:R48C,OPG053:P78S,OPG056:E125K,OPG057:E353K,OPG071:L108F,OPG072:D56N,OPG092:D196N,OPG093:S30L,OPG093:D88N,OPG094:M142I,OPG098:E162K,OPG105:S734L,OPG109:H740Y,OPG118:K606E,OPG136:D98N,OPG139:A17T,OPG145:E62K,OPG145:R243Q,OPG145:E435K,OPG150:S307L,OPG176:H221Y,OPG193:L263F,OPG210:D209N,OPG210:P722S,OPG210:D1604N,OPG210:M1741I			5822-5842,8061-8082,9042-9196,10968,16490-16544,18397-18620,28590-28626,35784-35804,41323-41331,43007-43093,43374-43416,48236-48274,49908-49973,62913-62973,66832-66863,80625-80632,90586-90601,93165-93262,93945-93970,94547-94557,95136-95182,102229-102259,102330-102405,104694-104716,104803-104849,122238-122247,124680-124688,124748-124823,133109-133112,136807-136835,139540-139883,140851,145401-14540…	R:8823,W:9787,Y:11171,R:18794,R:21198,W:23268,Y:23273,W:28027,S:28767,W:34085,R:35275,W:39103,W:39125,Y:43821,R:47276,W:47282,R:48882,R:51556,W:53194,R:55377,Y:57474,W:64795,W:67531,K:69983,Y:81532,Y:92600,W:93326,R:95328,R:99342,R:103869,W:107756,W:119112,W:121841,Y:121959,R:137211,W:137462,W:138821,Y:138991,W:142509,Y:144930,R:146155,W:146399,W:150315,W:150637,W:155418,Y:161659,R:166108,R:17407…		590932	8	197203	0.981471	21000	12.94	good	3588	40	130	bad	52	50	-3	0	good	2
hMpxV/Singapore/NPHL-0011/2022|EPI_ISL_14721265|2022-08-02	IIb	hMPXV-1	B.1.2	22.5625	good	69	136	11	0	30	0	0	5	19	0	G1262A,G2591A,G3111A,G3522A,C3818T,C7771T,G14000T,G15428A,A18769G,G21723A,C23564T,G25661A,T28175C,G30367A,G31053A,G34459A,G37202A,G38360A,C38662T,C39119T,C39139T,C43068T,G52885A,G54117A,G54635A,G64297A,C72362T,C73066T,G73239A,G74205A,G77383A,G81275A,A81977G,C82373T,G82451A,C83326T,C84587T,G87230A,G87297A,G91728A,G95034A,A100261G,C119296T,C121320T,G124130A,G124674A,G125249A,C128698T,G148412A,C1504…	593-595,133164-133173,150551-150567,173274-173277,179077-179175,196601-196603	133077:TTTTT,197209:ATAATA				0	0	0	0		OPG001:S105L,OPG002:S54F,OPG003:D264N,OPG025:A423D,OPG047:R48C,OPG053:P78S,OPG056:E125K,OPG057:E353K,OPG071:L108F,OPG072:D56N,OPG092:D196N,OPG093:S30L,OPG093:D88N,OPG094:M142I,OPG098:E162K,OPG105:S734L,OPG109:H740Y,OPG118:K606E,OPG136:D98N,OPG139:A17T,OPG145:E62K,OPG145:R243Q,OPG145:E435K,OPG150:S307L,OPG176:H221Y,OPG193:L263F,OPG210:D209N,OPG210:P722S,OPG210:D1604N,OPG210:M1741I			133109-133112,196604	Y:8712,M:9373,Y:9741,W:14095,R:19358,W:66633,S:71170,Y:112621,R:138867,W:147580,K:147731,R:157534,S:157690,Y:163558,Y:169462,R:174259,W:177684,M:177883,Y:187151		590877	8	197209	0.999838	21000	0	good	5	40	47.5	mediocre	19	50	-3	0	good	2
hMpxV/Hong_Kong/HKU-220914-001/2022|EPI_ISL_14945299|2022-09-06	IIb	hMPXV-1	B.1.7	148.84	bad	73	51	324	6	29	6	0	0	0	0	G1262A,G2591A,G3111A,G3522A,C3818T,C7771T,G14000T,G15428A,A18769G,G21723A,C23564T,C25644T,G25661A,T28175C,G30367A,G31053A,G34459A,G37202A,G38360A,C38662T,C39119T,C39139T,G52885A,G54117A,G54635A,C57173T,G64297A,C72362T,C73066T,G73239A,G74205A,G77383A,G81275A,A81977G,C82373T,G82451A,C83326T,C84587T,G87230A,G87297A,G91728A,G95034A,A100261G,C119296T,C121320T,G124130A,G124674A,G125249A,C128698T,C14279…	593-596,4806-4807,6583,32188,39861,76079,80841,133078-133080,133164-133173,136513-136515,150551-150567,163592,168120,192402-192403,196601-196603	10496:T,173273:ATATAT,179076:ATATACATTATATACATTATATACATTATATACATTATATACATTATATACATTATATACATTATATACATTATATACATTATATACATTATATACATTATATACATTATATACATTATATACATTATATACATTATATACATTATATACATTATATACATTATATACATTATATACATTATATACATTATATACATTATATACATTATATACATTATATACATTATATACATTATATACATTATATACATTATATACATTATATACATTATATACATTATATAATTATATAATTATATAATTATATAATTATATAA			C149137T,G150706A,G186791A,C188491T	0	0	4	4	OPG022:122-127,OPG057:113-373,OPG097:267-345,OPG104:61-134,OPG189:88-562,OPG193:264-268	OPG001:S105L,OPG002:S54F,OPG003:D264N,OPG025:A423D,OPG047:R48C,OPG053:P78S,OPG056:E125K,OPG071:L108F,OPG072:D56N,OPG092:D196N,OPG093:S30L,OPG093:D88N,OPG094:M142I,OPG098:E162K,OPG105:S734L,OPG109:H740Y,OPG118:K606E,OPG136:D98N,OPG139:A17T,OPG145:E62K,OPG145:R243Q,OPG145:E435K,OPG150:S307L,OPG164:S7L,OPG174:D87N,OPG176:H221Y,OPG210:D209N,OPG210:P722S,OPG210:M1741I	OPG057:N112-,OPG097:K264-,OPG104:N60-,OPG153:D372-,OPG189:I87-,OPG193:L263-					590894	28	197181	0.999716	21000	0	good	0	40	0	good	0	50	11	22	good	16
hMpxV/India/KL-ICMR-MCL-28-5555-577/2022|EPI_ISL_14952916|2022-07-27	IIb	hMPXV-1	A.2.1	12087	bad	343	73	6	38	143	45	0	704	0	0	T6521G,C7979G,G7982T,T9297C,A9301C,C9404A,G9908T,G10903A,A13013T,C13298T,G16578A,A18769G,C18792T,C19378A,C19402T,T19405A,G19781A,T20499C,G20506C,T21977G,A21982C,A24140T,C25072T,T27138A,A27140T,T27163C,G27167T,C27169T,A27913G,T27914C,A27930T,G27944T,T28175C,T29732C,T29734G,A29739C,C29763T,A29768C,T29769C,T29872G,T29875G,A29878C,C29887G,C30636T,T31810C,G33485C,C33487A,G33700T,C33707A,C34472T,C34578…	8926,9139,19400,19816,21606,27136-27137,37736,43325,52568,65548,65649,68791-68792,69022-69023,69070,69438,72043,77015,81632,82523,87443,90464,93279,98435,102457,103142,103211-103212,105882,108184,108376,112536,115956,126978,127022,127039,137292,137491,137879,139678,139818,139861,139980-139981,140233,145215,146421,146955,147987-147988,148022,148529-148535,152518,157633,163125,163537-163538,163614,…	29766:T,83974:T,159079:GT,161179:G,163244:T	T42903C,A114659G		T6521G,C7979G,G7982T,T9297C,A9301C,C9404A,G9908T,G10903A,A13013T,G16578A,C19378A,C19402T,T19405A,G19781A,T20499C,G20506C,T21977G,A21982C,A24140T,T27138A,A27140T,T27163C,G27167T,C27169T,A27913G,T27914C,A27930T,G27944T,T29732C,T29734G,A29739C,C29763T,A29768C,T29769C,T29872G,T29875G,A29878C,C29887G,T31810C,G33485C,C33487A,G33700T,C33707A,A34649G,T34677A,T34906G,C34907A,T35788G,C37738A,A37743G,G40953…	2	0	310	312	OPG034:65-215,OPG037:277-443,OPG043:275-277,OPG047:477-483,OPG056:434-636,OPG063:123-480,OPG071:625-1007,OPG084:277-677,OPG086:26-112,OPG087:57-71,OPG087:195-221,OPG092:303-372,OPG098:40-252,OPG105:170-1287,OPG109:670-796,OPG111:68-315,OPG113:518-846,OPG122:11-249,OPG123:621-632,OPG124:30-288,OPG127:151-225,OPG132:336-373,OPG134:70-293,OPG148:332-351,OPG153:60-510,OPG154:59-111,OPG158:32-43,OPG15…	OPG019:Q134E,OPG019:D135Y,OPG021:V108F,OPG031:D13N,OPG037:V151G,OPG037:K153Q,OPG040:R136Q,OPG043:N4K,OPG043:L9Q,OPG043:I14M,OPG043:Y15H,OPG043:V263I,OPG043:K265E,OPG043:N273L,OPG047:D187N,OPG047:N439K,OPG047:I476G,OPG048:S119G,OPG051:D55*,OPG053:K5I,OPG053:G38E,OPG054:Y70S,OPG054:E364S,OPG054:*440Y,OPG056:F431S,OPG060:K37M,OPG060:S77C,OPG061:D53A,OPG062:M79I,OPG069:D121N,OPG074:I514T,OPG074:L515P…	OPG034:I64-,OPG037:Y276-,OPG043:F272-,OPG043:R274-,OPG056:E433-,OPG063:V122-,OPG071:P624-,OPG084:V276-,OPG086:P24-,OPG086:T25-,OPG087:K55-,OPG087:V56-,OPG087:D72-,OPG087:Q193-,OPG092:A302-,OPG098:R39-,OPG105:K168-,OPG109:V669-,OPG111:R67-,OPG113:H517-,OPG122:S10-,OPG123:V619-,OPG124:L29-,OPG127:I150-,OPG132:I335-,OPG134:E69-,OPG148:V331-,OPG148:S352-,OPG153:F59-,OPG154:I58-,OPG158:A31-,OPG159:Y17…		6618-6624,8731-8748,9062,9191-9192,13761-13780,16571-16572,17799-17806,22905,27173,27932,27938,27940,28134-28163,29874,33432,33484,33710,34661,34681-34699,35270-35297,37044-37046,37066,37077-37084,41097,43245-43257,43463-43474,45119-45147,47449,51538-51541,52226,57769-57774,62345,62348,63672,68389-68390,69414-69418,69575-69583,72488-72511,77242-77266,81783-81814,88803,89278-89285,89359-89376,9059…			589561	0	197209	0.99643	21000	0	good	704	40	0	good	0	50	376	752	bad	381
hMpxV/India/KL-ICMR-51-5875-585/2022|EPI_ISL_15008573|2022-07-30	IIb	hMPXV-1	A.2.1	205275	bad	1069	593	1	156	315	218	0	18661	0	0	T3986A,T3993A,C3994A,G3995C,C4034G,G4035T,G4045A,C4081T,G4095C,T4161G,A5311G,A5312C,G5313T,C5314A,T5355A,G5416T,T5936G,C6498A,C6501T,C7183T,T7612C,C7667T,C7771T,T7777C,T8325C,T8340C,T8416C,T8528C,T8530C,A8794G,G8795A,G9009A,A9077G,G9078A,A9079G,A9128T,T9129A,G9130T,T9133G,G9182A,C9692G,G9693A,T9751C,C10015T,A10232G,C10234A,G10235A,C10239T,T10684C,C13298T,A18769G,C18792T,G19515A,G19701A,C24486A,G2…	232,593,1691,3410,3856,3867-3869,3914-3918,3925,3991-3992,4073,4079,4159-4160,5395,5412-5414,5678,5690,5836-5837,6251,6583,6823,6975,8048-8049,8060,8494,8661-8663,8913,8972,9484-9485,9508-9509,9550,9564,9614-9615,9864,10013,10226-10227,10692-10693,15122-15123,18963,21075,21971,22643,25277,25373,27173,27928,28524,28596,29440,29718,30089,30298,30577,31022,31064,31125,31354,31663,31797,32188,32518,3…	34192:A	T25072C,A42183G,T42903C,T73616C,T157737C,T161152C		T3986A,T3993A,C3994A,G3995C,C4034G,G4035T,G4045A,C4081T,G4095C,T4161G,A5311G,A5312C,G5313T,C5314A,T5355A,G5416T,T5936G,C6498A,C6501T,C7183T,T7612C,C7667T,C7771T,T7777C,T8325C,T8340C,T8416C,T8528C,T8530C,A8794G,G8795A,G9009A,A9077G,G9078A,A9079G,A9128T,T9129A,G9130T,T9133G,G9182A,C9692G,G9693A,T9751C,C10015T,A10232G,C10234A,G10235A,C10239T,T10684C,G19515A,G19701A,C24486A,G24622A,G24741T,G24742A,T2…	6	0	1041	1047	NBT03_gp052:9-43,NBT03_gp175:112-438,OPG015:108-156,OPG015:161-438,OPG021:11-93,OPG021:144-213,OPG022:57-127,OPG025:50-631,OPG037:156-443,OPG038:174-221,OPG040:37-376,OPG043:11-277,OPG044:146-150,OPG046:5-152,OPG047:25-58,OPG047:207-369,OPG048:124-270,OPG049:10-73,OPG049:113-211,OPG050:3-58,OPG050:73-76,OPG051:29-37,OPG051:65-75,OPG052:57-65,OPG053:144-213,OPG054:80-316,OPG054:388-440,OPG055:4-28…	NBT03_gp052:S116L,NBT03_gp174:L15R,OPG015:N74T,OPG019:P30S,OPG021:T216A,OPG021:G217S,OPG021:A218V,OPG031:D13N,OPG034:A102V,OPG034:P164L,OPG040:M1V,OPG040:I2V,OPG042:N405K,OPG042:C409W,OPG047:L153F,OPG047:D187N,OPG048:D47G,OPG048:A64S,OPG049:M1V,OPG049:R84K,OPG049:Y85F,OPG049:A238S,OPG049:D258G,OPG049:Q267*,OPG050:E64*,OPG050:Q65I,OPG050:Y66*,OPG050:K67N,OPG050:E69R,OPG051:G6S,OPG051:N13D,OPG052:H…	NBT03_gp052:L8-,NBT03_gp052:I44-,NBT03_gp175:K111-,OPG015:S107-,OPG015:K160-,OPG021:T10-,OPG021:P143-,OPG021:R214-,OPG022:A56-,OPG025:N49-,OPG037:I155-,OPG038:H173-,OPG040:D36-,OPG043:D10-,OPG044:E145-,OPG046:F3-,OPG047:T24-,OPG047:L203-,OPG048:N123-,OPG048:I271-,OPG049:V8-,OPG049:F9-,OPG049:S74-,OPG049:K112-,OPG049:S212-,OPG050:S2-,OPG050:S59-,OPG050:F71-,OPG051:D27-,OPG051:Y28-,OPG051:E38-,OPG0…		4218-5294,6281,6284,10302-10468,32723-32724,32727,51219,51221,51224-51225,51301-53303,57803-57804,57808-57809,57910,57913,57918-57919,58207,58209-58210,58460,58465,58468,58471-58472,81988-84209,84360,86225-86226,98261-98263,98927,109485-109488,110791-110808,115379-115380,132948-132949,132992-132994,132997-132998,133011,133015,133077-135152,143903-144858,145125-145651,158930,158933,163467,163469-1…			582371	32	197177	0.90505	21000	88.305	mediocre	18661	40	0	good	0	50	1482	2964	bad	1487
hMpxV/India/KL-ICMR-56-5969-592/2022|EPI_ISL_15008574|2022-07-29	IIb	hMPXV-1	A.2.1	58715	bad	85	246	1	118	25	130	0	6	0	0	T10684C,C11754T,T11756C,C13298T,A18769G,C18792T,T21977G,C25072T,T28175C,C29763T,A29768C,T29769C,C30636T,C34472T,C34578T,G36898A,G42183A,C42903T,C43504T,T43505C,A46522G,G50346A,C54268T,A55555C,T55559C,G55575T,A55579G,A55582G,A55585G,C73616T,G79406A,G80099A,C80872T,A81977G,G93387A,T95936A,A100261G,G105746A,G114659A,G124031A,G133615A,T133949A,C134181G,T134182C,T134183A,C134184T,T134185G,T134201G,A13…	757,1691,4293,5678,6115,6275,6583,7958,8048-8049,9508,10497,10692-10693,10908,11184,11751-11752,13212,15122,16095,16627,19515,20884,21075,22424,27108,28122,28433,28524,28701,28711,31258,31629,31797,33193,33409,35565,36621,37976,38459,39695,39861,41738,43330,43502-43503,45071,46267,46418,46643,46970,50970,51204,55119,55830,56035,57069,57274,58644,59929,60119,60778,60961,61065,61072,61279,61743,620…	29766:T	T179537C		T10684C,C11754T,T11756C,T21977G,C29763T,A29768C,T29769C,C43504T,T43505C,A46522G,A55555C,T55559C,G55575T,A55579G,A55582G,A55585G,C80872T,T95936A,G133615A,T133949A,C134181G,T134182C,T134183A,C134184T,T134185G,T134201G,A134542T,C135822T,T145281G,C145285A,C145400T,T145510A,C145513T,C145620G,C145623A,G162597A,G173387A,A173974C,C173975A,C173978A,A178901T,C179226T,C179541T,C179566A,C179957A,G179959A,G18…	1	0	51	52	NBT03_gp052:9-130,NBT03_gp174:88-177,NBT03_gp175:15-158,OPG015:15-438,OPG019:128-143,OPG022:57-121,OPG023:385-572,OPG024:7-65,OPG025:50-631,OPG027:96-151,OPG029:149-156,OPG034:165-215,OPG036:62-178,OPG037:5-443,OPG044:12-145,OPG045:185-220,OPG047:477-483,OPG048:124-302,OPG050:73-76,OPG054:145-440,OPG055:156-355,OPG056:193-636,OPG057:113-373,OPG061:50-232,OPG063:64-120,OPG064:277-738,OPG065:23-154…	OPG023:E383R,OPG031:D13N,OPG040:R136Q,OPG047:D187N,OPG047:I476G,OPG053:G38E,OPG062:M79I,OPG063:M262I,OPG069:D121N,OPG074:I514T,OPG074:L515P,OPG074:F516S,OPG074:N517K,OPG074:K523E,OPG074:L524R,OPG080:T318N,OPG104:D50N,OPG113:E553K,OPG160:S195A,OPG167:R3K,OPG167:K43Q,OPG174:S44L,OPG176:Q22*,OPG188:H120Y,OPG190:P221S	NBT03_gp052:L8-,NBT03_gp174:R87-,NBT03_gp175:H14-,NBT03_gp175:K159-,OPG015:H14-,OPG019:R127-,OPG022:A56-,OPG023:K381-,OPG023:G384-,OPG023:I573-,OPG024:G5-,OPG025:N49-,OPG027:T95-,OPG029:P148-,OPG034:P164-,OPG036:L61-,OPG037:E4-,OPG044:V11-,OPG045:S184-,OPG048:N123-,OPG048:M303-,OPG050:F71-,OPG054:K143-,OPG055:V155-,OPG056:P192-,OPG057:N112-,OPG061:K48-,OPG063:R62-,OPG063:F63-,OPG064:F275-,OPG065:…		26995,32188,42459,60007,158986,178903			588909	0	197209	0.99997	21000	0	good	6	40	0	good	0	50	274	548	bad	279
hMpxV/India/DL-ICMR-29-5559-583/2022|EPI_ISL_15008575|2022-07-22	IIb	hMPXV-1	A.2	53649.4	bad	110	225	1	112	38	125	0	100	0	0	T10684C,C11754T,T11756C,C13298T,C13648T,G15626T,A18769G,C18792T,T21977G,G23127A,T28175C,C29763T,A29768C,T29769C,T29872G,T29875G,A29878C,C29887G,C30636T,C34472T,A34503C,C34578T,C37738A,A37743G,A55555C,T55559C,G55575T,A55579G,A55582G,A55585G,C63140T,G65895A,T71660C,C74145T,A74149T,G80099A,A81977G,C84767T,C90945T,G93387A,A100261G,C101983T,T108038G,A108039T,G108040A,G114659A,G116774A,G124031A,G133789…	1691,5678,6275,6583,7248,7958,8048-8049,9508,10497,10692-10693,10908,11184,11751-11752,13090,13212,15122,16591,16627,20884,21075,22424,27108,28122,28524,28596,28701,28711,31258,31354,31797,33193,33409,35565,36621,36990,37976,39861,40160,41738,43495,45071,46267,46327,46643,46970,50970,52226,54944,55119,55830,56035,56089,57274,58644,59929,60119,60961,61065,61072,61279,61743,62369,62819,64749,64931,…	29766:T			T10684C,C11754T,T11756C,C13648T,G15626T,T21977G,G23127A,C29763T,A29768C,T29769C,T29872G,T29875G,A29878C,C29887G,A34503C,C37738A,A37743G,A55555C,T55559C,G55575T,A55579G,A55582G,A55585G,C63140T,G65895A,T71660C,C74145T,A74149T,C84767T,C90945T,C101983T,T108038G,A108039T,G108040A,G116774A,G133789A,G133794A,C133798A,T133850C,A133851T,T133855C,A133856T,T133949A,C134628T,T136562A,C136563T,C136566T,C14399…	0	0	89	89	NBT03_gp052:9-130,NBT03_gp174:88-177,NBT03_gp175:15-158,OPG015:161-438,OPG019:128-143,OPG022:57-121,OPG023:385-572,OPG024:7-65,OPG025:50-631,OPG029:149-156,OPG036:62-178,OPG037:5-443,OPG044:12-150,OPG045:185-220,OPG047:477-483,OPG048:124-302,OPG050:73-76,OPG054:145-440,OPG055:33-355,OPG056:354-636,OPG057:13-373,OPG061:50-232,OPG063:66-480,OPG064:277-738,OPG065:54-154,OPG066:154-260,OPG070:128-274…	OPG023:E383R,OPG031:D13N,OPG047:D187N,OPG047:N439K,OPG047:E441D,OPG047:I476G,OPG053:G38E,OPG053:F63C,OPG074:I514T,OPG074:L515P,OPG074:F516S,OPG074:N517K,OPG074:K523E,OPG074:L524R,OPG080:T318N,OPG082:D105N,OPG094:T124S,OPG113:E553K,OPG121:S65L,OPG126:L31Y,OPG165:P160L,OPG165:S161L,OPG167:R3I,OPG167:C12S,OPG167:T13K,OPG167:V15E,OPG174:S44L,OPG176:Q22*,OPG188:H120Y,OPG190:P221S,OPG208:L30V,OPG208:N3…	NBT03_gp052:L8-,NBT03_gp174:R87-,NBT03_gp175:H14-,NBT03_gp175:K159-,OPG015:K159-,OPG019:R127-,OPG022:A56-,OPG023:K381-,OPG023:G384-,OPG023:I573-,OPG024:G5-,OPG025:N49-,OPG029:P148-,OPG036:L61-,OPG037:E4-,OPG044:V11-,OPG045:S184-,OPG048:N123-,OPG048:M303-,OPG050:F71-,OPG054:K143-,OPG055:M32-,OPG056:K352-,OPG057:K12-,OPG061:K48-,OPG063:F63-,OPG064:F275-,OPG065:R53-,OPG066:E153-,OPG070:S127-,OPG071:…		26995,32188,37736,42459,60007,71561,133595-133620,133872-133896,158986,178903,179029-179038,179587-179611,180135-180140			588966	0	197209	0.999493	21000	0	good	100	40	0	good	0	50	294	588	bad	299
hMpxV/India/DL-ICMR-70-6050-596/2022|EPI_ISL_15008576|2022	IIb	hMPXV-1	A.2	55.36	mediocre	46	64	1	3	19	24	0	82	0	0	C13298T,C13648T,G15626T,A18769G,C18792T,T21977G,A21982C,G23127A,T28175C,C29763T,A29768C,T29769C,C29887T,C30636T,C34472T,C34578T,C63140T,G65895A,G77875A,G80099A,A81977G,C84767T,C90945T,G93387A,A100261G,G114659A,G116774A,G124031A,C134628T,G144446A,G149265A,C149872T,G152410A,G154015A,T154408C,C161953T,C165782T,G168205A,C168532T,A175307T,A175317T,A175321G,C177720T,C179853T,C181209T,G188544A	148529-148535,175253-175305,175312-175315	29766:T			C13648T,G15626T,T21977G,A21982C,G23127A,C29763T,A29768C,T29769C,C29887T,C63140T,G65895A,G77875A,C84767T,C90945T,G116774A,C134628T,G144446A,G152410A,C168532T,A175307T,A175317T,A175321G,C179853T,C181209T,G188544A	0	0	25	25	OPG047:477-483,OPG174:290-347,OPG204:259-260	OPG025:M540I,OPG031:D13N,OPG037:V151G,OPG037:K153Q,OPG047:D187N,OPG047:I476G,OPG053:G38E,OPG082:D105N,OPG084:D392N,OPG099:A71T,OPG113:E553K,OPG118:K606E,OPG145:D29N,OPG174:S44L,OPG176:Q22*,OPG180:D442N,OPG188:H120Y,OPG190:P221S,OPG205:R689C	OPG174:N287-,OPG174:D288-,OPG174:M289-,OPG204:K240-,OPG204:I241-,OPG204:L242-,OPG204:T243-,OPG204:V244-,OPG204:I245-,OPG204:P246-,OPG204:S247-,OPG204:Q248-,OPG204:D249-,OPG204:H250-,OPG204:R251-,OPG204:F252-,OPG204:K253-,OPG204:L254-,OPG204:I255-,OPG204:L256-,OPG204:D257-,OPG204:P258-,OPG204:N261-,OPG204:V262-		175322-175403			591222	0	197209	0.999584	21000	0	good	82	40	0	good	0	50	22	44	mediocre	27
hMpxV/India/DL-ICMR-84-6146-602/2022|EPI_ISL_15008577|2022-08-11	IIb	hMPXV-1	A.2	28.96	good	44	16	1	2	19	3	0	116	0	0	C13298T,C13648T,G15626T,A18769G,C18792T,T21977G,A21982C,G23127A,T28175C,C29763T,A29768C,T29769C,C29887T,C30636T,C34472T,C34578T,C63140T,G65895A,G77875A,G80099A,A81977G,C84767T,C90945T,G93387A,A100261G,G114659A,G116774A,G124031A,C134628T,G144446A,G149265A,C149872T,G152410A,G154015A,T154408C,C161953T,C165782T,G168205A,C168532T,G175305A,C177720T,C179853T,C181209T,G188544A	148529-148535,179077-179085	29766:T			C13648T,G15626T,T21977G,A21982C,G23127A,C29763T,A29768C,T29769C,C29887T,C63140T,G65895A,G77875A,C84767T,C90945T,G116774A,C134628T,G144446A,G152410A,C168532T,G175305A,C179853T,C181209T,G188544A	0	0	23	23	OPG047:477-483,OPG174:290-347	OPG025:M540I,OPG031:D13N,OPG037:V151G,OPG037:K153Q,OPG047:D187N,OPG047:I476G,OPG053:G38E,OPG082:D105N,OPG084:D392N,OPG099:A71T,OPG113:E553K,OPG118:K606E,OPG145:D29N,OPG174:S44L,OPG176:Q22*,OPG180:D442N,OPG188:H120Y,OPG190:P221S,OPG205:R689C	OPG174:N287-,OPG174:D288-,OPG174:M289-		175231-175272,175330-175403			591383	0	197209	0.999412	21000	0	good	116	40	0	good	0	50	18	36	mediocre	23
hMpxV/India/DL-ICMR-52-5885-587/2022|EPI_ISL_15022589|2022-07-31	IIb	hMPXV-1	A.2	17310.8	bad	410	62	3	37	222	43	0	340	0	0	T5855A,T8898A,C13298T,C13648T,C15075T,G15626T,T15854C,G15876T,A18769G,C18792T,T19099G,A19102C,C19103A,A19104C,T19105A,G19676T,G19781A,T19785A,T19944G,G19988C,A19991T,T20380G,T21977G,A21982C,G23127A,C23311A,T23313C,T23998A,T24000G,C24337A,A25407T,T25411G,T25412A,T27130A,A27137T,T28175C,C29763T,A29768C,T29769C,T29872G,C29874G,T29875G,G29877C,A29878T,T29880C,C29887G,A30037G,C30039G,A30040T,T30044G,C…	8894,10926,19987,25414,26956,27134,32681,44441,47449,49758,50758,51479-51480,52226,52564,52568,62003,62344,64471,66862,67261,67559,70206,74327,75722,76593,85078,87460,90464,92015,92593,92745,94902,102634,103165,104039,108184,108305-108306,108664,123646,123653,134205,137538,140233,140899,143713,144544,148529-148535,154607,157848,163723,164255-164256,171959,190642	29766:T,52235:C,70198:T			T5855A,T8898A,C13648T,C15075T,G15626T,T15854C,G15876T,T19099G,A19102C,C19103A,A19104C,T19105A,G19676T,G19781A,T19785A,T19944G,G19988C,A19991T,T20380G,T21977G,A21982C,G23127A,C23311A,T23313C,T23998A,T24000G,C24337A,A25407T,T25411G,T25412A,T27130A,A27137T,C29763T,A29768C,T29769C,T29872G,C29874G,T29875G,G29877C,A29878T,T29880C,C29887G,A30037G,C30039G,A30040T,T30044G,A31000G,G31030T,T31293A,A31640G,G…	0	0	390	390	NBT03_gp174:79-177,OPG023:660-661,OPG034:8-215,OPG040:23-376,OPG042:49-425,OPG043:275-277,OPG047:477-483,OPG049:158-319,OPG064:487-738,OPG068:521-568,OPG070:58-274,OPG071:625-1007,OPG080:7-772,OPG082:371-383,OPG083:83-424,OPG085:326-557,OPG089:112-114,OPG094:184-341,OPG096:47-93,OPG097:96-345,OPG106:142-172,OPG109:664-796,OPG111:68-315,OPG113:96-338,OPG115:82-234,OPG122:70-249,OPG123:345-632,OPG1…	NBT03_gp052:D64E,NBT03_gp052:I97L,NBT03_gp175:Y101F,OPG015:Y101F,OPG025:D65N,OPG025:M540I,OPG031:D13N,OPG035:I9L,OPG037:V151G,OPG037:K153Q,OPG039:D40A,OPG039:N41Y,OPG039:N269S,OPG039:E270*,OPG043:R274K,OPG047:Y55*,OPG047:D187N,OPG047:N384T,OPG047:H385Q,OPG047:D386H,OPG047:N439E,OPG047:P440A,OPG047:E441H,OPG047:I476G,OPG048:N291I,OPG052:K40Q,OPG052:R41G,OPG053:G38E,OPG055:P203T,OPG056:Y145N,OPG056…	NBT03_gp174:I78-,OPG023:Q659-,OPG034:D6-,OPG034:T7-,OPG040:I22-,OPG042:Y48-,OPG043:N273-,OPG049:D157-,OPG064:I486-,OPG068:A519-,OPG068:S520-,OPG070:S56-,OPG070:S57-,OPG071:P624-,OPG080:R6-,OPG082:N370-,OPG083:S82-,OPG085:E325-,OPG094:V183-,OPG096:D46-,OPG097:S95-,OPG106:V141-,OPG109:T663-,OPG111:R67-,OPG113:L95-,OPG113:V339-,OPG115:D81-,OPG122:S69-,OPG123:G343-,OPG127:V54-,OPG127:V174-,OPG127:D21…		11082,18235,21604,21606,29502,34773,37736,42305-42307,42310,43268,43527,43530,49688-49690,49713,49999,51488,51512,51514,54953-54954,55596,55600,55605-55610,55626-55628,59285,59288-59289,59293,62302,62613,62616-62617,62623-62624,62899,62931,63672,63829,65358,65360,65366,67563,67565,68874,69070,69103,71878-71879,73058-73073,80890-80895,85200-85201,87430,92177,92180,93195,93204,93465,93473-93474,938…			589380	0	197209	0.998276	21000	0	good	340	40	0	good	0	50	437	874	bad	442
hMpxV/India/DL-ICMR-58-5982-593/2022|EPI_ISL_15022590|2022	IIb	hMPXV-1	A.2	122954	bad	1191	173	12	84	473	91	0	3217	0	0	G6258A,C6462T,T6742C,G8503A,T9011A,A9014C,A9015T,T9064A,A9282G,T9289A,G9908T,A12522T,C13298T,C13648T,T13917A,G14273A,G14296A,C14301T,A14398T,G14400A,A14732T,C14823A,A14904T,C15057G,A15134G,C15135A,T15137A,A15138T,T15139G,C15141G,C15142G,A15146C,G15626T,G15640T,T15759A,T15762C,C17342A,A17792G,C17991A,T18487A,C18493A,A18494C,C18792T,T18998G,C19238A,G19781A,T19785A,T19916G,G19917T,T19919A,C19920A,T1…	13577,14778,17677,18769,18778,19244,19761,25535,25554,26553,27997,28342,30332,34739,35246,41310-41311,43493,44981,46350,47449,48088,48730,49758,50682,50758,51479-51480,51635,51655-51656,51928,52226,52564,52568,54764,55107,55135,56583,58296,58662,60473,62908,63609,63633,63689,63730,63746,66612,66862,67261,68870,69148,69244,69474,69761,75593,75741,76593,77742,79724-79725,79889,82242,84103,84264,844…	26566:C,28348:A,29766:T,44974:G,51920:C,52235:C,56595:C,75583:A,106695:G,137682:A,157120:T,167326:T	G100261A,A114659G		G6258A,C6462T,T6742C,G8503A,T9011A,A9014C,A9015T,T9064A,A9282G,T9289A,G9908T,A12522T,C13648T,T13917A,G14273A,G14296A,C14301T,A14398T,G14400A,A14732T,C14823A,A14904T,C15057G,A15134G,C15135A,T15137A,A15138T,T15139G,C15141G,C15142G,A15146C,G15626T,G15640T,T15759A,T15762C,C17342A,A17792G,C17991A,T18487A,C18493A,A18494C,T18998G,C19238A,G19781A,T19785A,T19916G,G19917T,T19919A,C19920A,T19927A,G20043T,C2…	2	0	1174	1176	NBT03_gp052:4-126,OPG025:165-631,OPG030:54-207,OPG031:18-317,OPG034:83-215,OPG042:178-182,OPG044:85-86,OPG047:289-476,OPG054:252-440,OPG061:193-232,OPG063:67-480,OPG064:307-308,OPG065:46-154,OPG068:178-568,OPG070:32-274,OPG071:625-837,OPG071:841-1007,OPG074:178-181,OPG074:665-666,OPG077:97-313,OPG078:51-74,OPG080:517-772,OPG082:183-383,OPG083:325-343,OPG083:363-424,OPG084:632-677,OPG085:425-592,O…	NBT03_gp174:Y158N,NBT03_gp174:L159P,NBT03_gp174:S161P,OPG005:M97W,OPG021:V108F,OPG023:F127I,OPG025:L41*,OPG025:K42N,OPG025:A43P,OPG025:Y44I,OPG025:V45S,OPG025:D71H,OPG025:F122I,OPG025:D149Y,OPG031:D13N,OPG034:I27F,OPG034:R29L,OPG034:S30Y,OPG034:K74I,OPG035:I9L,OPG035:G115S,OPG037:N14K,OPG037:V151G,OPG037:K153Q,OPG037:V359A,OPG037:R360*,OPG037:L361M,OPG037:S434C,OPG037:D439Y,OPG038:C149F,OPG038:I1…	NBT03_gp052:L3-,OPG025:Y164-,OPG030:S53-,OPG031:N17-,OPG034:T82-,OPG054:I250-,OPG054:I251-,OPG061:T192-,OPG063:D66-,OPG065:D45-,OPG068:I176-,OPG070:L30-,OPG071:P624-,OPG071:K840-,OPG074:T664-,OPG077:D95-,OPG078:W50-,OPG080:Y516-,OPG082:V182-,OPG083:L323-,OPG083:D362-,OPG084:D630-,OPG084:D631-,OPG085:S424-,OPG087:R4-,OPG087:P130-,OPG087:I206-,OPG088:V35-,OPG096:E2-,OPG096:V3-,OPG097:S95-,OPG099:Y2…		8175-8182,8337-8338,9041,10418-10420,12890,12892,13806-13807,13926-13933,14216-14219,14577-14578,14720-14721,14749,14767-14768,14771,14854-14856,15075-15083,15587-15618,17707-17708,18129,18132-18133,18136,18141,18480-18483,18775,18899,19218,19236-19237,19247,19250,19255-19258,19306,19495-19501,20284,20286,20547-20562,21604,21606,22200-22202,22210,24617-24631,25523,25562,25566-25574,27254-27255,27…			585107	0	197209	0.983687	21000	11.085	good	3217	40	0	good	0	50	1335	2670	bad	1340
hMpxV/India/DL-DRDE-01-P2/2022|EPI_ISL_15260057|2022-08-18	IIb	hMPXV-1	A.2	2696.56	bad	54	890	59	25	22	205	1	2495	0	0	G1262A,G2591A,G3111A,G3522A,C3818T,T6859C,C13298T,C13648T,G15626T,A18769G,C18792T,G23127A,T28175C,C29887T,C30636T,C34472T,C34578T,C43334T,G49368A,T62375C,C63140T,G65895A,G77875A,G80099A,A81977G,C84767T,G86751A,G86752A,C90945T,G93387A,A100261G,G114659A,G116774A,G124031A,C134628T,G144446A,G149265A,C149872T,G152410A,G154015A,T154408C,C161953T,C165782T,G168205A,C168532T,T175003C,A176432G,C177720T,C18…	593-595,6467-6481,6625,6911-6913,7248-7251,9770-9771,24062-24066,33250-33339,48313-48314,51502-51581,61743-61744,62359-62361,63126-63127,68876,80254-80256,89405-89408,89948-89949,109690-109691,111899-111975,114428-114430,119913-120010,126573-126574,133164-133173,136510-136527,137543-137550,138648-138651,140074-140075,148529-148535,151073-151170,154931-154932,155114-155117,163323-163407,169722-169…	0:TTTTANNANNTTAATNNTAN,83331:TT,133077:TTT,137059:CT,137604:CA,172301:CT,172392:A,172760:GTA,173273:ATAT,197209:NNAANNTTAATNNANNAAAA			G1262A,G2591A,G3111A,G3522A,C3818T,T6859C,C13648T,G15626T,G23127A,C29887T,C43334T,G49368A,T62375C,C63140T,G65895A,G77875A,C84767T,G86751A,G86752A,C90945T,G116774A,C134628T,G144446A,G152410A,C168532T,T175003C,A176432G,C181209T,G188544A,G193392A,C194099T,C194619T,C195948T	0	0	33	33	OPG021:63-243,OPG039:20-285,OPG068:39-568,OPG071:980-1007,OPG080:93-772,OPG082:110-383,OPG087:8-221,OPG105:737-1287,OPG109:16-796,OPG110:107-211,OPG129:440-645,OPG137:138-319,OPG148:198-427,OPG153:22-39,OPG153:204-510,OPG156:255-306,OPG159:104-146,OPG174:290-347,OPG181:175-234,OPG198:186-283,OPG200:52-81,OPG205:94-765,OPG205:778-788,OPG208:310-358,OPG210:853-1881	NBT03_gp174:G120S,OPG001:S105L,OPG002:S54F,OPG003:D264N,OPG025:M540I,OPG031:D13N,OPG047:D187N,OPG053:G38E,OPG063:A119T,OPG082:D105N,OPG084:D392N,OPG099:A71T,OPG108:A103V,OPG113:E553K,OPG118:K606E,OPG145:D29N,OPG174:S44L,OPG176:Q22*,OPG180:D442N,OPG188:H120Y,OPG190:P221S,OPG204:Y158H	NBT03_gp174:N119-,OPG021:K62-,OPG039:L18-,OPG039:S19-,OPG050:Y24-,OPG050:S25-,OPG050:R26-,OPG050:V27-,OPG050:M28-,OPG050:M29-,OPG050:I30-,OPG050:E31-,OPG050:E32-,OPG050:S33-,OPG050:D34-,OPG050:S35-,OPG050:L36-,OPG050:L37-,OPG050:P38-,OPG050:V39-,OPG050:D40-,OPG050:E41-,OPG050:V42-,OPG050:H43-,OPG050:V44-,OPG050:N45-,OPG050:H46-,OPG050:G47-,OPG050:F48-,OPG050:D49-,OPG050:C50-,OPG050:V51-,OPG050:E5…	OPG200:50:Y	1,4858-4859,4933-4934,172180-172183,172444-172446,172479-172482,172503-172505,172617-172618,172652-172653,172661-172664,172702-172704,173157-173159,173169-173171,173318-173656,173740-173741,173785-173788,173806-173808,174406-174407,175231-175404,178005-178417,178422-178423,178476-178488,178605-178607,178646-178651,178681-178682,178706-178707,178712-178713,178731-178735,178760-178767,178770-178772…			588371	0	197209	0.987348	21000	7.475	good	2495	40	0	good	0	50	70	140	bad	75
hMpxV/China/CQ-IVDC-0001/2022|EPI_ISL_15293815|2022-09-16	IIb	hMPXV-1	B.1	0.16	good	74	120	312	0	34	0	0	91	0	0	G1262A,G2591A,G3111A,G3522A,C3818T,C7771T,G14000T,G15428A,C16940T,A18769G,G21723A,C23105T,C23564T,G25661A,T28175C,G30367A,G31053A,G34459A,G37202A,G38360A,C38662T,C39119T,C39139T,G52885A,G54117A,C54262T,G54635A,C63921T,G64297A,C72362T,C73066T,G73239A,G74205A,G77383A,G81275A,A81977G,C82373T,G82451A,C83326T,C84587T,G87230A,G87297A,G91728A,G95034A,A100261G,C118161T,C119296T,G120262A,C121320T,G124130A…	593-595,150551-150567,179077-179173,196601-196603	0:ATATTAT,4679:AACTAACTTATGACTTAACTAACTTATGACTTAACTAACTTATGACTTAACTAACTTATGACTTAACTAACTTATGACTTAACTAACTTATGACTTAACTAACTTATGACTTAACTAACTTATGACTT,133077:TTT,173227:AAGATGTTAGAAAAAATGATGCTGGTTATTATACATGTGTTTTAGA,192403:AGTCATAAGTTAGTTAAGTCATAAGTTAGTTAAGTCATAAGTTAGTTAAGTCATAAGTTAGTTAAGTCATAAGTTAGTTAAGTCATAAGTTAGTTAAGTCATAAGTTAGTTAAGTCATAAGTTAGTTA			C16940T,C23105T,C63921T,C118161T,G120262A,C160702T	0	0	6	6		OPG001:S105L,OPG002:S54F,OPG003:D264N,OPG025:A423D,OPG029:A44T,OPG038:E19K,OPG047:R48C,OPG053:P78S,OPG056:E125K,OPG057:E353K,OPG071:L108F,OPG072:D56N,OPG083:E266K,OPG092:D196N,OPG093:S30L,OPG093:D88N,OPG094:M142I,OPG098:E162K,OPG105:S734L,OPG109:H740Y,OPG118:K606E,OPG136:D98N,OPG136:R476Q,OPG137:D221N,OPG139:A17T,OPG145:E62K,OPG145:R243Q,OPG145:E435K,OPG150:S307L,OPG176:H221Y,OPG193:L263F,OPG210:…			173228-173316,179174-179175			590923	0	197209	0.999539	21000	0	good	91	40	0	good	0	50	2	4	good	7
hMpxV/Vietnam/PIHCM_01/2022|EPI_ISL_15373792|2022-09-23	IIb	hMPXV-1	A	3.31236	good	14	0	0	0	8	0	0	1538	0	0	A15151G,T19053G,T29201G,A29748T,C29763T,A55832C,A95546G,A110142C,A115668C,A122899G,A138219T,C146020G,G154015A,T166775G					A15151G,T19053G,T29201G,A29748T,C29763T,A55832C,A95546G,A110142C,A115668C,A122899G,A138219T,C146020G,G154015A,T166775G	0	0	14	14		OPG045:D21A,OPG047:D478N,OPG047:*483K,OPG074:S432A,OPG129:V288G,OPG133:V10G,OPG155:F91L,OPG180:D442N			76-77,376-382,1634,1656-1657,1663-1667,2771-2774,2821-2824,5617,6198,6253-6261,6350,6451,6512-6514,6820-6821,6869-6872,6960,6966-6967,7437,7531-7538,7585-7590,8001-8005,8012-8016,8033,8613-8614,8866,9052,9054,9089,9217-9218,9385-9387,9532,9548-9549,9581-9582,10313-10315,10317-10322,10335-10340,11793-11794,11873-11879,13014-13021,13434,14189-14192,14400,14901,14933-14934,14994-14996,14998-14999,15…			591547	5	197206	0.992161	21000	2.69	good	1538	40	0	good	0	50	9	18	good	14
hMpxV/Philippines/RITM-001/2022|EPI_ISL_15380491|2022-07-26	IIb	hMPXV-1	B.1.3	348.774	bad	59	114	12	0	27	0	0	38351	0	0	G1262A,G2591A,G3111A,G3522A,C3818T,C7771T,G14000T,A18769G,G21723A,C23564T,G25661A,T28175C,G30367A,G31053A,G34459A,G38360A,C38662T,G52885A,G54117A,G55133A,G64297A,C64426T,C72362T,G73239A,G74205A,G77383A,G81275A,A81977G,C82373T,G82451A,C83326T,C84587T,G95034A,A100261G,C119296T,C121320T,G124130A,G124674A,G125249A,C128698T,G148412A,C150469T,A151461C,G155795A,G162243A,C162331T,C164832T,C168120T,G17026…	593-595,133164-133173,179077-179174,196601-196603	173085:TGAGAGATCTAC				0	0	0	0		NBT03_gp174:R84K,OPG001:S105L,OPG002:S54F,OPG003:D264N,OPG025:A423D,OPG047:R48C,OPG053:P78S,OPG056:E125K,OPG071:L108F,OPG074:R665C,OPG092:D196N,OPG093:D88N,OPG094:M142I,OPG098:E162K,OPG105:S734L,OPG118:K606E,OPG136:D98N,OPG139:A17T,OPG145:E62K,OPG145:R243Q,OPG145:E435K,OPG150:S307L,OPG176:H221Y,OPG193:L263F,OPG210:D209N,OPG210:P722S,OPG210:M1741I			349-391,414-438,1588,1608,1611,3087,3090,3098-3099,3187,4076-4266,4274,4293-4340,4350-4401,4418-4440,5056-5080,5534-5646,5662,5675-5689,5765-5776,5783,5785,5839,5842,5850,5856,5871,5875-5877,5887,6122-6144,6150,6176-6261,6622,6634,7492,7508-7521,7523,7528-7641,7650-7680,7725-7749,7789-7807,7960-7971,7990-7992,8026-8034,9385-9589,9897-9902,9907,9911,9931,9941,9965-9984,10001-10178,11591-11612,1162…			591019	0	197209	0.805531	21000	186.755	bad	38351	40	0	good	0	50	-4	0	good	1
hMpxV/Philippines/RITM-002/2022|EPI_ISL_15380492|2022-08-16	IIb	hMPXV-1	B.1	0	good	69	114	24	0	31	0	0	0	0	0	G1262A,G2591A,G3111A,G3522A,C3818T,C7771T,C7851T,G14000T,G15428A,A18769G,G21723A,C23564T,G25661A,T28175C,G30367A,G31053A,G34459A,G37202A,G38360A,C38662T,C39119T,C39139T,G52885A,G54117A,G54635A,G64297A,C72362T,C73066T,G73239A,G74205A,G77383A,G81275A,A81977G,C82373T,G82451A,C83326T,C84587T,G87230A,G87297A,G91728A,G95034A,A100261G,C119296T,C121320T,G124130A,G124674A,G125249A,C128698T,G148412A,C15046…	593-595,133164-133173,179077-179174,196601-196603	0:TATTAT,173273:ATATATATATAT,197209:ATAATA			C7851T,G159373A	0	0	2	2		OPG001:S105L,OPG002:S54F,OPG003:D264N,OPG019:S91L,OPG025:A423D,OPG047:R48C,OPG053:P78S,OPG056:E125K,OPG057:E353K,OPG071:L108F,OPG072:D56N,OPG092:D196N,OPG093:S30L,OPG093:D88N,OPG094:M142I,OPG098:E162K,OPG105:S734L,OPG109:H740Y,OPG118:K606E,OPG136:D98N,OPG139:A17T,OPG145:E62K,OPG145:R243Q,OPG145:E435K,OPG150:S307L,OPG176:H221Y,OPG185:E153K,OPG193:L263F,OPG210:D209N,OPG210:P722S,OPG210:M1741I						590979	0	197209	1	21000	0	good	0	40	0	good	0	50	-2	0	good	3
hMpxV/China/CQ-CQCDC-001/2022|EPI_ISL_15005641|2022-09-14	IIb	hMPXV-1	B.1	0	good	72	12	0	0	33	0	0	114	0	0	G1262A,G2591A,G3111A,G3522A,C3818T,C7771T,G14000T,G15428A,A18769G,G21723A,C23105T,C23564T,G25661A,T28175C,G30367A,G31053A,G34459A,G37202A,G38360A,C38662T,C39119T,C39139T,G52885A,G54117A,G54635A,C63921T,G64297A,C72362T,C73066T,G73239A,G74205A,G77383A,G81275A,A81977G,C82373T,G82451A,C83326T,C84587T,G87230A,G87297A,G91728A,G95034A,A100261G,C118161T,C119296T,G120262A,C121320T,G124130A,G124674A,G12524…	133164-133173,196601-196602				C23105T,C63921T,C118161T,G120262A,C160702T	0	0	5	5		OPG001:S105L,OPG002:S54F,OPG003:D264N,OPG025:A423D,OPG038:E19K,OPG047:R48C,OPG053:P78S,OPG056:E125K,OPG057:E353K,OPG071:L108F,OPG072:D56N,OPG083:E266K,OPG092:D196N,OPG093:S30L,OPG093:D88N,OPG094:M142I,OPG098:E162K,OPG105:S734L,OPG109:H740Y,OPG118:K606E,OPG136:D98N,OPG136:R476Q,OPG137:D221N,OPG139:A17T,OPG145:E62K,OPG145:R243Q,OPG145:E435K,OPG150:S307L,OPG176:H221Y,OPG193:L263F,OPG210:D209N,OPG210…			179100-179213			591291	0	197209	0.999422	21000	0	good	114	40	0	good	0	50	0	0	good	5
hMpxV/Australia/VIC-VIDRL01/2022|EPI_ISL_13052292|2022-05	IIb	hMPXV-1	B.1	0	good	69	31	265	0	30	0	0	0	0	0	G1262A,G2591A,G3111A,G3522A,C3818T,C7771T,G14000T,G15428A,A18769G,C21128T,G21723A,C23564T,G25661A,T28175C,G30367A,G31053A,G34459A,G37202A,G38360A,C38662T,C39119T,C39139T,G52885A,G54117A,G54635A,G64297A,C72362T,C73066T,G73239A,G74205A,G77383A,G81275A,A81977G,C82373T,G82451A,C83326T,C84587T,G87230A,G87297A,G91728A,G95034A,A100261G,C119296T,C121320T,G124130A,G124674A,G125249A,C128698T,C133077T,G1484…	593-594,133164-133173,150551-150567,196601-196602	0:ATAAGTTTTAGTACATTAATATTAT,133074:TTTTTT,173273:AT,179076:ATATACATTATATACATTATATACATTATATACATTATATACATTATATACATTATATACATTATATACATTATATACATTATATACATTATATACATTATATACATTATATACATTATATACATTATATACATTATATACATTATATACATTATATACATTATATACATTATATACATTATATACATTATATACATTATATACATT,197209:ATAATATTAATGTACTAAAACTTAT				0	0	0	0		OPG001:S105L,OPG002:S54F,OPG003:D264N,OPG025:A423D,OPG037:E436K,OPG047:R48C,OPG053:P78S,OPG056:E125K,OPG057:E353K,OPG071:L108F,OPG072:D56N,OPG092:D196N,OPG093:S30L,OPG093:D88N,OPG094:M142I,OPG098:E162K,OPG105:S734L,OPG109:H740Y,OPG118:K606E,OPG136:D98N,OPG139:A17T,OPG145:E62K,OPG145:R243Q,OPG145:E435K,OPG150:S307L,OPG176:H221Y,OPG193:L263F,OPG210:D209N,OPG210:P722S,OPG210:M1741I						591216	0	197209	1	21000	0	good	0	40	0	good	0	50	-5	0	good	0
hMpxV/Australia/un-SAP001/2022|EPI_ISL_13632068|2022-06	IIb	hMPXV-1	B.1	107.516	bad	67	10	0	0	30	0	0	21738	0	0	G1262A,G2591A,G3111A,G3522A,C3818T,C7771T,G14000T,G15428A,A18769G,G21723A,C23564T,G25661A,T28175C,G30367A,G31053A,G34459A,G36617A,G37202A,G38360A,C38662T,C39119T,C39139T,G52885A,G54117A,G54635A,G64297A,C72362T,C73066T,G73239A,G74205A,G77383A,G81275A,A81977G,C82373T,G82451A,C83326T,C84587T,G91728A,G95034A,A100261G,C119296T,C121320T,G124130A,G124674A,G125249A,C128698T,G148412A,C150469T,A151461C,T15…	133164-133173					0	0	0	0		OPG001:S105L,OPG002:S54F,OPG003:D264N,OPG025:A423D,OPG047:R48C,OPG053:P78S,OPG055:S156L,OPG056:E125K,OPG057:E353K,OPG071:L108F,OPG072:D56N,OPG092:D196N,OPG093:S30L,OPG093:D88N,OPG094:M142I,OPG098:E162K,OPG105:S734L,OPG118:K606E,OPG136:D98N,OPG139:A17T,OPG145:E62K,OPG145:R243Q,OPG145:E435K,OPG150:S307L,OPG176:H221Y,OPG185:S288L,OPG193:L263F,OPG199:D95N,OPG210:P722S,OPG210:M1741I			277-312,347-350,358-411,416-421,474-490,543-585,616-634,1630-1641,2801-2815,5786-5787,5802-5917,6207-6293,6447-6455,6462-6678,6708-6745,6920-6956,7442-7543,7990-8072,8078-8079,8085-8086,8538-8680,8684-8706,8794-8800,8820-9007,9103-9286,9450-9475,9478-9705,9886-9888,9897,9899-9910,10306-10315,10335-10429,10865-10876,10884,10896-10899,10904-10908,10913-10938,13013-13016,13504-13550,13722-13729,1415…			591020	13	197121	0.88926	21000	103.69	bad	21738	40	0	good	0	50	-5	0	good	0
hMpxV/Brazil/SP-IAL-01/2022|EPI_ISL_13191438|2022-06-07	IIb	hMPXV-1	B.1	0	good	58	39	23	0	24	0	0	941	0	0	G1262A,G2591A,G3111A,G3522A,C3818T,C7771T,G14000T,G15428A,A18769G,G21723A,C23045T,C23564T,G25661A,T28175C,G30367A,G31053A,G34459A,G37202A,G38360A,C38662T,C39119T,C39139T,G52885A,G54117A,G54635A,G64297A,C72362T,C73066T,G73239A,G74205A,G77383A,G81275A,A81977G,C82373T,G82451A,C83326T,C84587T,G87230A,G87297A,G91728A,G95034A,A100261G,C119296T,C121320T,G124130A,G124674A,G125249A,C128698T,G148412A,C1504…	593-595,133164-133173,150551-150567,173318-173326	0:TTTTAGTACATTAATATTAT,133077:TTT			C23045T	0	0	1	1		OPG025:A423D,OPG038:E39K,OPG047:R48C,OPG053:P78S,OPG056:E125K,OPG057:E353K,OPG071:L108F,OPG072:D56N,OPG092:D196N,OPG093:S30L,OPG093:D88N,OPG094:M142I,OPG098:E162K,OPG105:S734L,OPG109:H740Y,OPG118:K606E,OPG136:D98N,OPG139:A17T,OPG145:E62K,OPG145:R243Q,OPG145:E435K,OPG150:S307L,OPG176:H221Y,OPG193:L263F			11330-12245,19337-19361			519611	0	173330	0.874144	21000	0	good	941	40	0	good	0	50	-2	0	good	3
hMpxV/Brazil/RS-IAL-02/2022|EPI_ISL_13234112|2022-05-31	IIb	hMPXV-1	B.1	0	good	68	51	32	0	30	0	0	119	0	0	G1262A,G2591A,G3111A,G3522A,C3818T,C7771T,G14000T,G15428A,A18769G,G21723A,C23564T,G25661A,T28175C,G30367A,G31053A,G34459A,G37202A,G38360A,C38662T,C39119T,C39139T,G52885A,G54117A,G54635A,G64297A,C72362T,C73066T,G73239A,G74205A,G77383A,G81275A,A81977G,C82373T,G82451A,C83326T,C84587T,G87230A,G87297A,G91728A,G95034A,A100261G,C113809A,C119296T,C121320T,G124130A,G124674A,G125249A,C128698T,G148412A,C150…	593-595,133164-133173,150551-150567,179077-179094,196601-196603	0:ATTAT,133077:TTT,173273:ATAT,197209:ATAATATTAATGTACTAAAA			C113809A	0	0	1	1		OPG001:S105L,OPG002:S54F,OPG003:D264N,OPG025:A423D,OPG047:R48C,OPG053:P78S,OPG056:E125K,OPG057:E353K,OPG071:L108F,OPG072:D56N,OPG092:D196N,OPG093:S30L,OPG093:D88N,OPG094:M142I,OPG098:E162K,OPG105:S734L,OPG109:H740Y,OPG118:K606E,OPG133:D630Y,OPG136:D98N,OPG139:A17T,OPG145:E62K,OPG145:R243Q,OPG145:E435K,OPG150:S307L,OPG176:H221Y,OPG193:L263F,OPG210:D209N,OPG210:P722S,OPG210:M1741I			156026-156144			591160	0	197209	0.999397	21000	0	good	119	40	0	good	0	50	-3	0	good	2
hMpxV/Brazil/SP-SPH-0001/2022|EPI_ISL_13270980|2022-06-07	IIb	hMPXV-1	B.1	0	good	70	48	659	0	31	0	0	669	0	0	G1262A,G2591A,G3111A,G3522A,C3818T,C7771T,G10118A,G14000T,C15004T,G15428A,A18769G,G21723A,C23564T,G25661A,T28175C,G30367A,G31053A,G34459A,G37202A,G38360A,C38662T,C39119T,C39139T,G52885A,G54117A,G54635A,G64297A,C72362T,C73066T,G73239A,G74205A,G77383A,G81275A,A81977G,C82373T,G82451A,C83326T,C84587T,G87230A,G87297A,G91728A,G95034A,A100261G,C119296T,C121320T,G124130A,G124674A,G125249A,C128698T,G14841…	591-593,133078-133083,172973-172976,179155-179186,196601-196603	4679:AACTAACTTATGACTTAACTAACTTATGACTTAACTAACTTATGACTTAACTAACTTATGACTTAACTAACTTATGACTTAACTAACTTATGACTTAACTAACTTATGACTTAACTAACTTATGACTTAACTAACTTATGACTTAACTAACTTATGACTTAACTAACTTGTGGCTTAACTAACTTATGACTTAACTAACTTGTGACTTAGCTAACTTGTGACTTGAGNAAGGNNNNNNNNNNNNNNNNNNNNNNNNNNNNNNNNNNNNNNNNNNNNNNNNNNNNNNNNNNNNNNNNNNNNNCTTATGACTTAACTAACTTATGACTTAACTAACTTATGACTTAACTAACTTATGACTTAACTAACTTATGACTTAACTAACTTATGACTTACC…				0	0	0	0		OPG001:S105L,OPG002:S54F,OPG003:D264N,OPG021:E178K,OPG025:A423D,OPG047:R48C,OPG053:P78S,OPG056:E125K,OPG057:E353K,OPG071:L108F,OPG072:D56N,OPG092:D196N,OPG093:S30L,OPG093:D88N,OPG094:M142I,OPG098:E162K,OPG105:S734L,OPG109:H740Y,OPG118:K606E,OPG136:D98N,OPG139:A17T,OPG145:E62K,OPG145:R243Q,OPG145:E435K,OPG150:S307L,OPG176:H221Y,OPG193:L263F,OPG197:D87N,OPG210:D209N,OPG210:P722S,OPG210:M1741I			595-596,15289-15290,28523-28524,76078-76079,79781-79782,89099-89100,116007-116008,132019-132020,133163-133173,150551-150568,152679-152680,163190-163193,170722-170723,170896-170897,172661,172939,172948-172949,172951-172954,172963-172964,172966-172968,172970,172978,172980-173577,173592			589955	200	197009	0.994579	21000	0	good	669	40	0	good	0	50	-1	0	good	4
hMpxV/Brazil/SP-IAL-03/2022|EPI_ISL_13314740|2022-06-11	IIb	hMPXV-1	B.1	0	good	67	51	90	0	29	0	0	0	0	0	G1262A,G2591A,G3111A,G3522A,C3818T,C7771T,G14000T,G15428A,A18769G,G21723A,C23564T,G25661A,T28175C,G30367A,G31053A,G34459A,G37202A,G38360A,C38662T,C39119T,C39139T,G52885A,G54117A,G54635A,G64297A,C72362T,C73066T,G73239A,G74205A,G77383A,G81275A,A81977G,C82373T,G82451A,C83326T,C84587T,G87230A,G87297A,G91728A,G95034A,A100261G,C119296T,C121320T,G124130A,G124674A,G125249A,C128698T,G148412A,C150469T,A151…	593-595,133164-133173,150551-150567,179077-179094,196601-196603	0:ATATAATTTACTAACTTTAGTTAGATAAATTAATAATACATAAGTTTTAGTACATTAATATTAT,133077:TTT,173273:ATAT,197209:ATAATATTAATGTACTAAA				0	0	0	0		OPG001:S105L,OPG002:S54F,OPG003:D264N,OPG025:A423D,OPG047:R48C,OPG053:P78S,OPG056:E125K,OPG057:E353K,OPG071:L108F,OPG072:D56N,OPG092:D196N,OPG093:S30L,OPG093:D88N,OPG094:M142I,OPG098:E162K,OPG105:S734L,OPG109:H740Y,OPG118:K606E,OPG136:D98N,OPG139:A17T,OPG145:E62K,OPG145:R243Q,OPG145:E435K,OPG150:S307L,OPG176:H221Y,OPG193:L263F,OPG210:D209N,OPG210:P722S,OPG210:M1741I						591164	0	197209	1	21000	0	good	0	40	0	good	0	50	-4	0	good	1
hMpxV/Brazil/RS-IAL-05/2022|EPI_ISL_13343697|2022-06-07	IIb	hMPXV-1	B.1	0	good	69	51	117	0	30	0	0	0	0	0	G1262A,G2591A,G3111A,G3522A,C3818T,C7201T,C7771T,G14000T,G15428A,A18769G,G20740A,G21723A,C23564T,G25661A,T28175C,G30367A,G31053A,G34459A,G37202A,G38360A,C38662T,C39119T,C39139T,G52885A,G54117A,G54635A,G64297A,C72362T,C73066T,G73239A,G74205A,G77383A,G81275A,A81977G,C82373T,G82451A,C83326T,C84587T,G87230A,G87297A,G91728A,G95034A,A100261G,C119296T,C121320T,G124130A,G124674A,G125249A,C128698T,G148412…	593-595,133164-133173,150551-150567,179077-179094,196601-196603	0:AAATTAAATTAATTATAAAATTATGTATATAATTTACTAACTTTAGTTAGATAAATTAATAATACATAAGTTTTAGTACATTAATATTAT,133077:TTT,173273:ATAT,197209:ATAATATTAATGTACTAAAA			C7201T,G20740A	0	0	2	2		OPG001:S105L,OPG002:S54F,OPG003:D264N,OPG025:A423D,OPG036:H109Y,OPG047:R48C,OPG053:P78S,OPG056:E125K,OPG057:E353K,OPG071:L108F,OPG072:D56N,OPG092:D196N,OPG093:S30L,OPG093:D88N,OPG094:M142I,OPG098:E162K,OPG105:S734L,OPG109:H740Y,OPG118:K606E,OPG136:D98N,OPG139:A17T,OPG145:E62K,OPG145:R243Q,OPG145:E435K,OPG150:S307L,OPG176:H221Y,OPG193:L263F,OPG210:D209N,OPG210:P722S,OPG210:M1741I						591156	0	197209	1	21000	0	good	0	40	0	good	0	50	-2	0	good	3
hMpxV/Brazil/SP-IAL-06/2022|EPI_ISL_13343718|2022-06-15	IIb	hMPXV-1	B.1.10	0	good	70	51	106	0	31	0	0	0	0	0	G1262A,G2591A,G3111A,G3522A,C3818T,C7771T,G14000T,G15428A,A18769G,G21723A,C23564T,G25661A,T28175C,G30367A,G31053A,G34459A,G37202A,G38360A,C38662T,C39119T,C39139T,G52885A,G54117A,G54635A,G64297A,C72362T,C73066T,G73239A,G74205A,G77383A,G81275A,A81977G,C82373T,G82451A,C83326T,C84587T,G87230A,G87297A,C89906T,G91728A,G94798A,G95034A,A100261G,C119296T,C121320T,G124130A,G124674A,G125249A,C128698T,G14499…	593-595,133164-133173,150551-150567,179077-179094,196601-196603	0:TTTTAGTACATTAATATTAT,133077:TTT,173273:ATAT,197209:ATAATATTAATGTACTAAAACTTATGTATTATTAATTTATCTAACTAAAGTTAGTAAATTATATACATAATTTTATAAT			G144991A	0	0	1	1		OPG001:S105L,OPG002:S54F,OPG003:D264N,OPG025:A423D,OPG047:R48C,OPG053:P78S,OPG056:E125K,OPG057:E353K,OPG071:L108F,OPG072:D56N,OPG092:D196N,OPG093:S30L,OPG093:D88N,OPG094:M142I,OPG098:E162K,OPG105:S734L,OPG109:H740Y,OPG110:S92F,OPG115:E47K,OPG118:K606E,OPG136:D98N,OPG139:A17T,OPG145:E62K,OPG145:R243Q,OPG145:E435K,OPG150:S307L,OPG176:H221Y,OPG193:L263F,OPG210:D209N,OPG210:P722S,OPG210:M1741I						591152	0	197209	1	21000	0	good	0	40	0	good	0	50	0	0	good	5
hMpxV/Brazil/SP-IAL-08/2022|EPI_ISL_13436792|2022-06-13	IIb	hMPXV-1	B.1.10	0.04	good	71	51	189	0	31	0	0	0	0	0	G1262A,G2591A,G3111A,G3522A,C3818T,C7771T,G14000T,G15428A,A18769G,G21723A,C23564T,G25661A,T28175C,G30367A,G31053A,G34459A,G37202A,G38360A,C38662T,C39119T,C39139T,G52885A,G54117A,G54635A,G64297A,C72362T,C73066T,G73239A,G74205A,G77383A,G81275A,A81977G,C82373T,G82451A,C83326T,C84587T,G87230A,G87297A,C89906T,G91728A,G94798A,G95034A,A100261G,C109802T,C119296T,C121320T,G124130A,G124674A,G125249A,C12869…	593-595,133164-133173,150551-150567,179077-179094,196601-196603	0:AAATAAAATAGTAAAATTAAATTAATTATAAAATTATGTATATAATTTACTAACTTTAGTTAGATAAATTAATAATACATAAGTTTTAGTACATTAATATTAT,133077:TTT,173273:ATAT,197209:ATAATATTAATGTACTAAAACTTATGTATTATTAATTTATCTAACTAAAGTTAGTAAATTATATACATAATTTTATAAT			C109802T,G144991A	0	0	2	2		OPG001:S105L,OPG002:S54F,OPG003:D264N,OPG025:A423D,OPG047:R48C,OPG053:P78S,OPG056:E125K,OPG057:E353K,OPG071:L108F,OPG072:D56N,OPG092:D196N,OPG093:S30L,OPG093:D88N,OPG094:M142I,OPG098:E162K,OPG105:S734L,OPG109:H740Y,OPG110:S92F,OPG115:E47K,OPG118:K606E,OPG136:D98N,OPG139:A17T,OPG145:E62K,OPG145:R243Q,OPG145:E435K,OPG150:S307L,OPG176:H221Y,OPG193:L263F,OPG210:D209N,OPG210:P722S,OPG210:M1741I						591148	0	197209	1	21000	0	good	0	40	0	good	0	50	1	2	good	6
hMpxV/Brazil/SP-IAL-10/2022|EPI_ISL_13459346|2022-06-21	IIb	hMPXV-1	B.1	0	good	67	51	189	0	29	0	0	0	0	0	G1262A,G2591A,G3111A,G3522A,C3818T,C7771T,G14000T,G15428A,A18769G,G21723A,C23564T,G25661A,T28175C,G30367A,G31053A,G34459A,G37202A,G38360A,C38662T,C39119T,C39139T,G52885A,G54117A,G54635A,G64297A,C72362T,C73066T,G73239A,G74205A,G77383A,G81275A,A81977G,C82373T,G82451A,C83326T,C84587T,G87230A,G87297A,G91728A,G95034A,A100261G,C119296T,C121320T,G124130A,G124674A,G125249A,C128698T,G148412A,C150469T,A151…	593-595,133164-133173,150551-150567,179077-179094,196601-196603	0:AAATAAAATAGTAAAATTAAATTAATTATAAAATTATGTATATAATTTACTAACTTTAGTTAGATAAATTAATAATACATAAGTTTTAGTACATTAATATTAT,133077:TTT,173273:ATAT,197209:ATAATATTAATGTACTAAAACTTATGTATTATTAATTTATCTAACTAAAGTTAGTAAATTATATACATAATTTTATAAT				0	0	0	0		OPG001:S105L,OPG002:S54F,OPG003:D264N,OPG025:A423D,OPG047:R48C,OPG053:P78S,OPG056:E125K,OPG057:E353K,OPG071:L108F,OPG072:D56N,OPG092:D196N,OPG093:S30L,OPG093:D88N,OPG094:M142I,OPG098:E162K,OPG105:S734L,OPG109:H740Y,OPG118:K606E,OPG136:D98N,OPG139:A17T,OPG145:E62K,OPG145:R243Q,OPG145:E435K,OPG150:S307L,OPG176:H221Y,OPG193:L263F,OPG210:D209N,OPG210:P722S,OPG210:M1741I						591164	0	197209	1	21000	0	good	0	40	0	good	0	50	-4	0	good	1
hMpxV/Brazil/SP-IAL-11/2022|EPI_ISL_13459347|2022-06-22	IIb	hMPXV-1	B.1	0	good	71	51	189	0	33	0	0	0	0	0	G1262A,G2591A,G3111A,G3522A,C3818T,C7771T,G14000T,G15428A,C17048T,A18769G,G21723A,C23564T,G25661A,T28175C,G30367A,G31053A,G34459A,G37202A,G38360A,C38662T,C39119T,C39139T,G52885A,G54117A,G54635A,G64297A,C72362T,C73066T,G73239A,G74205A,G74360A,G77383A,G81275A,A81977G,C82373T,G82451A,C83326T,C84587T,G87230A,G87297A,G91728A,G93828A,G95034A,A100261G,C119296T,C121320T,G124130A,G124674A,G125249A,C128698…	593-595,133164-133173,150551-150567,179077-179094,196601-196603	0:AAATAAAATAGTAAAATTAAATTAATTATAAAATTATGTATATAATTTACTAACTTTAGTTAGATAAATTAATAATACATAAGTTTTAGTACATTAATATTAT,133077:TTT,173273:ATAT,197209:ATAATATTAATGTACTAAAACTTATGTATTATTAATTTATCTAACTAAAGTTAGTAAATTATATACATAATTTTATAAT			C17048T,G74360A,G93828A	0	0	3	3		OPG001:S105L,OPG002:S54F,OPG003:D264N,OPG025:A423D,OPG029:D8N,OPG047:R48C,OPG053:P78S,OPG056:E125K,OPG057:E353K,OPG071:L108F,OPG072:D56N,OPG092:D196N,OPG093:S30L,OPG093:D88N,OPG094:M142I,OPG094:R194H,OPG098:E162K,OPG105:S734L,OPG109:H740Y,OPG113:E700K,OPG118:K606E,OPG136:D98N,OPG139:A17T,OPG145:E62K,OPG145:R243Q,OPG145:E435K,OPG150:S307L,OPG176:H221Y,OPG193:L263F,OPG205:E452K,OPG210:D209N,OPG210:…						591148	0	197209	1	21000	0	good	0	40	0	good	0	50	-2	0	good	3
hMpxV/Brazil/SP-IAL-12/2022|EPI_ISL_13459482|2022-06-22	IIb	hMPXV-1	B.1.1	0	good	72	51	176	0	33	0	0	0	0	0	G1262A,G2591A,G3111A,G3522A,C3818T,C7771T,G14000T,G15428A,A18769G,G21723A,C22739T,C22740T,C23564T,G25661A,T28175C,G30367A,G31053A,G34459A,G37202A,G38360A,C38662T,C38937T,C39119T,C39139T,C44611T,G52885A,G54117A,G54635A,G64297A,C72362T,C73066T,G73239A,G74205A,G74360A,G77383A,G81275A,A81977G,C82373T,G82451A,C83326T,C84587T,G87230A,G87297A,G91728A,G95034A,A100261G,C119296T,C121320T,G124130A,G124674A,…	593-595,133164-133173,150551-150567,179077-179094,196601-196603	0:AAATTAAATTAATTATAAAATTATGTATATAATTTACTAACTTTAGTTAGATAAATTAATAATACATAAGTTTTAGTACATTAATATTAT,133077:TTT,173273:ATAT,197209:ATAATATTAATGTACTAAAACTTATGTATTATTAATTTATCTAACTAAAGTTAGTAAATTATATACATAATTTTATAAT			C44611T	0	0	1	1		OPG001:S105L,OPG002:S54F,OPG003:D264N,OPG025:A423D,OPG038:E141K,OPG047:R48C,OPG053:P78S,OPG056:R33Q,OPG056:E125K,OPG057:E353K,OPG064:E430K,OPG071:L108F,OPG072:D56N,OPG092:D196N,OPG093:S30L,OPG093:D88N,OPG094:M142I,OPG094:R194H,OPG098:E162K,OPG105:S734L,OPG109:H740Y,OPG118:K606E,OPG136:D98N,OPG139:A17T,OPG145:E62K,OPG145:R243Q,OPG145:E435K,OPG150:S307L,OPG176:H221Y,OPG193:L263F,OPG210:D209N,OPG210…						591144	0	197209	1	21000	0	good	0	40	0	good	0	50	-3	0	good	2
hMpxV/Brazil/SP-IAL-13/2022|EPI_ISL_13459483|2022-06-23	IIb	hMPXV-1	B.1	0	good	68	51	190	0	29	0	0	24	0	0	G1262A,G2591A,G3111A,G3522A,C3818T,C7771T,G14000T,G15428A,A18769G,G19676A,G21723A,C23564T,G25661A,T28175C,G30367A,G31053A,G34459A,G37202A,G38360A,C38662T,C39119T,C39139T,G52885A,G54117A,G54635A,G64297A,C72362T,C73066T,G73239A,G74205A,G77383A,G81275A,A81977G,C82373T,G82451A,C83326T,C84587T,G87230A,G87297A,G91728A,G95034A,A100261G,C119296T,C121320T,G124130A,G124674A,G125249A,C128698T,G148412A,C1504…	593-595,133164-133173,150551-150567,179077-179094,196601-196603	0:TAAATAAAATAGTAAAATTAAATTAATTATAAAATTATGTATATAATTTACTAACTTTAGTTAGATAAATTAATAATACATAAGTTTTAGTACATTAATATTAT,133077:TTT,173273:ATAT,197209:ATAATATTAATGTACTAAAACTTATGTATTATTAATTTATCTAACTAAAGTTAGTAAATTATATACATAATTTTATAAT			G19676A	0	0	1	1		OPG001:S105L,OPG002:S54F,OPG003:D264N,OPG025:A423D,OPG047:R48C,OPG053:P78S,OPG056:E125K,OPG057:E353K,OPG071:L108F,OPG072:D56N,OPG092:D196N,OPG093:S30L,OPG093:D88N,OPG094:M142I,OPG098:E162K,OPG105:S734L,OPG109:H740Y,OPG118:K606E,OPG136:D98N,OPG139:A17T,OPG145:E62K,OPG145:R243Q,OPG145:E435K,OPG150:S307L,OPG176:H221Y,OPG193:L263F,OPG210:D209N,OPG210:P722S,OPG210:M1741I			27215-27238			591160	0	197209	0.999878	21000	0	good	24	40	0	good	0	50	-3	0	good	2
hMpxV/Brazil/RJ-FIOCRUZ-14992/2022|EPI_ISL_13484458|2022-06-16	IIb	hMPXV-1	B.1.1	2.25	good	71	16	354	0	32	0	0	0	6	0	G1262A,G2591A,G3111A,G3522A,C3818T,C7771T,G14000T,G15428A,A18769G,G21723A,C22739T,C22740T,C23564T,G25661A,T28175C,G30367A,G31053A,G34459A,G37202A,G38360A,C38662T,C38937T,C39119T,C39139T,G52885A,G54117A,G54635A,G64297A,C72362T,C73066T,G73239A,G74205A,G74360A,G77383A,G81275A,A81977G,C82373T,G82451A,C83326T,C84587T,G87230A,G87297A,G91728A,G95034A,A100261G,C119296T,C121320T,G124130A,G124674A,G125249A…	593-595,133164-133173,196601-196603	0:CATTTTTTTCTAGACACTAAATAAAATAGTAAAATTAAATTAATTATAAAATTATGTATATAATTTACTAACTTTAGTTAGATAAATTAATAATACATAAGTTTTAGTACATTAATATTAT,133077:TTT,150584:G,197209:WWAATATTAATGTACTAAAACTTATGTATTATTAATTCTTATATCCTCAGAAATTATTTTATATACATAATTTTATACATATATAATTTGATATAGATTGTTCTACAGAAGATAGAAACAATATAGAGAATAAATAAATTTTGATTCAATATATTAAATATACAGATTTTTGGTAGCTCTATATCTCAGTATCCTCAGGTCATTTAATGGAAAACTAGAAATATGCTAG				0	0	0	0		OPG001:S105L,OPG002:S54F,OPG003:D264N,OPG025:A423D,OPG038:E141K,OPG047:R48C,OPG053:P78S,OPG056:R33Q,OPG056:E125K,OPG057:E353K,OPG071:L108F,OPG072:D56N,OPG092:D196N,OPG093:S30L,OPG093:D88N,OPG094:M142I,OPG094:R194H,OPG098:E162K,OPG105:S734L,OPG109:H740Y,OPG118:K606E,OPG136:D98N,OPG139:A17T,OPG145:E62K,OPG145:R243Q,OPG145:E435K,OPG150:S307L,OPG176:H221Y,OPG193:L263F,OPG210:D209N,OPG210:P722S,OPG210…				Y:133103,K:173268,R:173272,K:173319,R:173320,Y:173321		591265	0	197209	0.99997	21000	0	good	0	40	15	good	6	50	-5	0	good	0
hMpxV/Brazil/SP-IAL-14/2022|EPI_ISL_13508393|2022-06-24	IIb	hMPXV-1	B.1.7	0.0625	good	71	51	190	0	32	0	0	0	1	0	G1262A,G2591A,G3111A,G3522A,C3818T,C7771T,G14000T,G15428A,A18769G,G21723A,C23564T,C25644T,G25661A,T28175C,G30367A,G31053A,G34459A,G37202A,G38360A,C38662T,C39119T,C39139T,C41764T,G52885A,G54117A,G54635A,G64297A,C72362T,C73066T,G73239A,G74205A,G77383A,G81275A,A81977G,C82373T,G82451A,C83326T,C84587T,G87230A,G87297A,G91728A,G95034A,A100261G,C119296T,C121320T,G124130A,G124674A,G125249A,C128698T,G14841…	593-595,133164-133173,150551-150567,179077-179094,196601-196603	0:TAAATAAAATATTAAAATTAAATTAATTATAAAATTATGTATATAATTTACTAACTTTAGTTAGATAAATTAATAATACATAAGTTTTAGTACATTAATATTAT,133077:TTT,173273:ATAT,197209:ATAATATTAATGTACTAAAACTTATGTATTATTAATTTATCTAACTAAAGTTAGTAAATTATATACATAATTTTATAAT			C41764T,A163913C	0	0	2	2		OPG001:S105L,OPG002:S54F,OPG003:D264N,OPG025:A423D,OPG047:R48C,OPG053:P78S,OPG056:E125K,OPG057:E353K,OPG061:E41K,OPG071:L108F,OPG072:D56N,OPG092:D196N,OPG093:S30L,OPG093:D88N,OPG094:M142I,OPG098:E162K,OPG105:S734L,OPG109:H740Y,OPG118:K606E,OPG136:D98N,OPG139:A17T,OPG145:E62K,OPG145:R243Q,OPG145:E435K,OPG150:S307L,OPG174:D209N,OPG176:H221Y,OPG189:E194A,OPG193:L263F,OPG210:D209N,OPG210:P722S,OPG210…				W:163921		591148	0	197209	0.999995	21000	0	good	0	40	2.5	good	1	50	-2	0	good	3
hMpxV/Brazil/SP-IAL-15/2022|EPI_ISL_13508471|2022-06-24	IIb	hMPXV-1	B.1.1	0	good	71	51	190	0	32	0	0	0	0	0	G1262A,G2591A,G3111A,G3522A,C3818T,C7771T,G14000T,G15428A,A18769G,G21723A,C22739T,C22740T,C23564T,G25661A,T28175C,G30367A,G31053A,G34459A,G37202A,G38360A,C38662T,C38937T,C39119T,C39139T,G52885A,G54117A,G54635A,G64297A,C72362T,C73066T,G73239A,G74205A,G74360A,G77383A,G81275A,A81977G,C82373T,G82451A,C83326T,C84587T,G87230A,G87297A,G91728A,G95034A,A100261G,C119296T,C121320T,G124130A,G124674A,G125249A…	593-595,133164-133173,150551-150567,179077-179094,196601-196603	0:TAAATAAAATAGTAAAATTAAATTAATTATAAAATTATGTATATAATTTACTAACTTTAGTTAGATAAATTAATAATACATAAGTTTTAGTACATTAATATTAT,133077:TTT,173273:ATAT,197209:ATAATATTAATGTACTAAAACTTATGTATTATTAATTTATCTAACTAAAGTTAGTAAATTATATACATAATTTTATAAT				0	0	0	0		OPG001:S105L,OPG002:S54F,OPG003:D264N,OPG025:A423D,OPG038:E141K,OPG047:R48C,OPG053:P78S,OPG056:R33Q,OPG056:E125K,OPG057:E353K,OPG071:L108F,OPG072:D56N,OPG092:D196N,OPG093:S30L,OPG093:D88N,OPG094:M142I,OPG094:R194H,OPG098:E162K,OPG105:S734L,OPG109:H740Y,OPG118:K606E,OPG136:D98N,OPG139:A17T,OPG145:E62K,OPG145:R243Q,OPG145:E435K,OPG150:S307L,OPG176:H221Y,OPG193:L263F,OPG210:D209N,OPG210:P722S,OPG210…						591148	0	197209	1	21000	0	good	0	40	0	good	0	50	-4	0	good	1
hMpxV/Colombia/ANT-INS-001/2022|EPI_ISL_13511312|2022-06-21	IIb	hMPXV-1	B.1	45.4652	mediocre	80	0	0	0	35	0	0	6301	0	0	G2591A,A2947G,G3111A,C3818T,A5131T,T5222A,A5223C,C7771T,G14000T,G15428A,A18769G,G21723A,C23564T,G25661A,T28175C,G30367A,G31053A,G34459A,G37202A,G38360A,C38662T,C39119T,C39139T,G52885A,G54117A,G54635A,G64297A,C72362T,C73066T,G73239A,G74205A,G81275A,A81977G,C82373T,G82451A,C83326T,C84587T,G87230A,G95034A,A100261G,C118296T,A118746G,C119296T,C121320T,G124130A,G124674A,G125249A,C128698T,G148412A,C1504…			A1262G,A3522G,A193392G		A2947G,A5131T,T5222A,A5223C,A118746G,G191777T,A191778T,T192807C,G192808A,A192868G,G192869A,A194138G,A194301T,C194302T,C194303T,A194304T,A194305G,T197192A	3	0	18	21		NBT03_gp175:E242L,OPG001:S105L,OPG002:S54F,OPG003:C69H,OPG003:K89R,OPG003:T567F,OPG003:K568W,OPG015:Y312V,OPG025:A423D,OPG047:R48C,OPG053:P78S,OPG056:E125K,OPG057:E353K,OPG071:L108F,OPG072:D56N,OPG092:D196N,OPG093:S30L,OPG093:D88N,OPG094:M142I,OPG105:S734L,OPG109:H740Y,OPG118:K606E,OPG136:D98N,OPG136:V281A,OPG136:R431K,OPG139:A17T,OPG145:E62K,OPG145:R243Q,OPG145:E435K,OPG150:S307L,OPG176:H221Y,OP…			593-596,5098,5945-5949,6558-6560,6564-6569,7910,7912-8126,8131,8158-8160,8178,8181-8225,8274-8307,8309,10066,10068-10069,10118,10143,10705-10706,10714-10715,11722,12199,12210,12538,12566-12729,12735-12737,12746,12769,12775-12780,13091,13923-13924,14701-14758,17263,17314-17349,17359-17378,19328,21818,21836,21860,21946,21953,22015,22618,23246,23347,23744,24303,24320-24321,24331-24332,24337-24342,24…			591307	0	197209	0.968049	21000	26.505	good	6301	40	0	good	0	50	31	62	mediocre	36
hMpxV/Peru/LIM-INS-001/2022|EPI_ISL_13530881|2022-06-25	IIb	hMPXV-1	B.1.6	0	good	68	10	1	0	29	0	0	0	0	0	G1262A,G2591A,G3111A,G3522A,C3818T,C7771T,G14000T,G15428A,A18769G,G21723A,C23564T,G25661A,T28175C,G30367A,G31053A,G34459A,G37202A,G38360A,C38662T,C39119T,C39139T,G52885A,G54117A,G54635A,G64297A,C72362T,C73066T,G73239A,G74205A,G77383A,G81275A,A81977G,C82373T,G82451A,C83326T,C84587T,G87230A,G87297A,G91728A,G95034A,A100261G,G111029A,C119296T,C121320T,G124130A,G124674A,G125249A,C128698T,G148412A,C150…	133164-133173	150584:G				0	0	0	0		OPG001:S105L,OPG002:S54F,OPG003:D264N,OPG025:A423D,OPG047:R48C,OPG053:P78S,OPG056:E125K,OPG057:E353K,OPG071:L108F,OPG072:D56N,OPG092:D196N,OPG093:S30L,OPG093:D88N,OPG094:M142I,OPG098:E162K,OPG105:S734L,OPG109:H740Y,OPG118:K606E,OPG136:D98N,OPG139:A17T,OPG145:E62K,OPG145:R243Q,OPG145:E435K,OPG150:S307L,OPG176:H221Y,OPG193:L263F,OPG210:D209N,OPG210:P722S,OPG210:M1741I						591313	0	197209	1	21000	0	good	0	40	0	good	0	50	-5	0	good	0
hMpxV/Peru/LIM-INS-002/2022|EPI_ISL_13651348|2022-06-27	IIb	hMPXV-1	B.1.6	4	good	68	38	0	1	29	8	0	105	0	0	G1262A,G2591A,G3111A,G3522A,C3818T,C7771T,G14000T,G15428A,A18769G,G21723A,C23564T,G25661A,T28175C,G30367A,G31053A,G34459A,G37202A,G38360A,C38662T,C39119T,C39139T,G52885A,G54117A,G54635A,G64297A,C72362T,C73066T,G73239A,G74205A,G77383A,G81275A,A81977G,C82373T,G82451A,C83326T,C84587T,G87230A,G87297A,G91728A,G95034A,A100261G,G111029A,C119296T,C121320T,G124130A,G124674A,G125249A,C128698T,G148412A,C150…	593-595,50371-50392,133164-133173,196601-196603					0	0	0	0	OPG069:137-167	OPG001:S105L,OPG002:S54F,OPG003:D264N,OPG025:A423D,OPG047:R48C,OPG053:P78S,OPG056:E125K,OPG057:E353K,OPG071:L108F,OPG072:D56N,OPG092:D196N,OPG093:S30L,OPG093:D88N,OPG094:M142I,OPG098:E162K,OPG105:S734L,OPG109:H740Y,OPG118:K606E,OPG136:D98N,OPG139:A17T,OPG145:E62K,OPG145:R243Q,OPG145:E435K,OPG150:S307L,OPG176:H221Y,OPG193:L263F,OPG210:D209N,OPG210:P722S,OPG210:M1741I	OPG069:L129-,OPG069:S130-,OPG069:T131-,OPG069:L132-,OPG069:N133-,OPG069:F134-,OPG069:N135-,OPG069:N136-		142196-142222,143171-143187,143353-143371,166530-166538,168833-168843,178163-178184			591215	0	197209	0.999468	21000	0	good	105	40	0	good	0	50	-4	0	good	1
hMpxV/Peru/LIM-INS-003/2022|EPI_ISL_13651349|2022-06-27	IIb	hMPXV-1	B.1.6	0	good	68	16	0	0	29	0	0	0	0	0	G1262A,G2591A,G3111A,G3522A,C3818T,C7771T,G14000T,G15428A,A18769G,G21723A,C23564T,G25661A,T28175C,G30367A,G31053A,G34459A,G37202A,G38360A,C38662T,C39119T,C39139T,G52885A,G54117A,G54635A,G64297A,C72362T,C73066T,G73239A,G74205A,G77383A,G81275A,A81977G,C82373T,G82451A,C83326T,C84587T,G87230A,G87297A,G91728A,G95034A,A100261G,G111029A,C119296T,C121320T,G124130A,G124674A,G125249A,C128698T,G148412A,C150…	593-595,133164-133173,196601-196603					0	0	0	0		OPG001:S105L,OPG002:S54F,OPG003:D264N,OPG025:A423D,OPG047:R48C,OPG053:P78S,OPG056:E125K,OPG057:E353K,OPG071:L108F,OPG072:D56N,OPG092:D196N,OPG093:S30L,OPG093:D88N,OPG094:M142I,OPG098:E162K,OPG105:S734L,OPG109:H740Y,OPG118:K606E,OPG136:D98N,OPG139:A17T,OPG145:E62K,OPG145:R243Q,OPG145:E435K,OPG150:S307L,OPG176:H221Y,OPG193:L263F,OPG210:D209N,OPG210:P722S,OPG210:M1741I						591289	0	197209	1	21000	0	good	0	40	0	good	0	50	-5	0	good	0
hMpxV/Peru/LIM-INS-004/2022|EPI_ISL_13651350|2022-06-29	IIb	hMPXV-1	B.1	0	good	67	16	0	0	29	0	0	0	0	0	G1262A,G2591A,G3111A,G3522A,C3818T,C7771T,G14000T,G15428A,A18769G,G21723A,C23564T,G25661A,T28175C,G30367A,G31053A,G34459A,G37202A,G38360A,C38662T,C39119T,C39139T,G52885A,G54117A,G54635A,G64297A,C72362T,C73066T,G73239A,G74205A,G77383A,G81275A,A81977G,C82373T,G82451A,C83326T,C84587T,G87230A,G87297A,G91728A,G95034A,A100261G,C119296T,C121320T,G124130A,G124674A,G125249A,C128698T,G148412A,C150469T,A151…	593-595,133164-133173,196601-196603					0	0	0	0		OPG001:S105L,OPG002:S54F,OPG003:D264N,OPG025:A423D,OPG047:R48C,OPG053:P78S,OPG056:E125K,OPG057:E353K,OPG071:L108F,OPG072:D56N,OPG092:D196N,OPG093:S30L,OPG093:D88N,OPG094:M142I,OPG098:E162K,OPG105:S734L,OPG109:H740Y,OPG118:K606E,OPG136:D98N,OPG139:A17T,OPG145:E62K,OPG145:R243Q,OPG145:E435K,OPG150:S307L,OPG176:H221Y,OPG193:L263F,OPG210:D209N,OPG210:P722S,OPG210:M1741I						591293	0	197209	1	21000	0	good	0	40	0	good	0	50	-5	0	good	0
hMpxV/Brazil/SP-IAL-16/2022|EPI_ISL_13705358|2022-07-04	IIb	hMPXV-1	B.1.1	1	good	72	51	189	0	33	0	0	16	4	0	G1262A,G2591A,G3111A,G3522A,C3818T,C7771T,G14000T,G15428A,A18769G,G21723A,C22739T,C22740T,C23564T,G25661A,T28175C,G30367A,G31053A,G34459A,G37202A,G38360A,C38662T,C38937T,C39119T,C39139T,G52885A,G54117A,G54635A,G64297A,C72362T,C73066T,G73239A,G74205A,G74360A,G77383A,G81275A,A81977G,C82373T,G82451A,C83326T,C84587T,G87230A,G87297A,G91728A,G95034A,G98740A,A100261G,C119296T,C121320T,G124130A,G124674A,…	593-595,133164-133173,150551-150567,179074-179091,196601-196603	0:AAATAAAATAGTAAAATTAAATTAATTATAAAATTATGTATATAATTTACTAACTTTAGTTAGATAAATTAATAATACATAAGTTTTAGTACATTAATATTAT,133077:TTT,173273:ATAT,197209:ATAATATTAATGTACTAAAACTTATGTATTATTAATCTAACTAACTAAAGTTAGTAAATTATATACATAATTTTATAAT			G98740A	0	0	1	1		OPG001:S105L,OPG002:S54F,OPG003:D264N,OPG025:A423D,OPG038:E141K,OPG047:R48C,OPG053:P78S,OPG056:R33Q,OPG056:E125K,OPG057:E353K,OPG071:L108F,OPG072:D56N,OPG092:D196N,OPG093:S30L,OPG093:D88N,OPG094:M142I,OPG094:R194H,OPG098:E162K,OPG105:S734L,OPG109:H740Y,OPG118:E99K,OPG118:K606E,OPG136:D98N,OPG139:A17T,OPG145:E62K,OPG145:R243Q,OPG145:E435K,OPG150:S307L,OPG176:H221Y,OPG193:L263F,OPG210:D209N,OPG210:…			163911-163926	S:21276,W:175939,W:175941,M:175950		591144	0	197209	0.999899	21000	0	good	16	40	10	good	4	50	-2	0	good	3
hMpxV/Brazil/SP-IAL-18/2022|EPI_ISL_13732932|2022-07-06	IIb	hMPXV-1	B.1	2.56	good	81	51	47	0	37	0	0	0	0	0	G1262A,G2591A,G3111A,G3522A,C3818T,C7771T,G14000T,G15428A,C17048T,A18769G,G21723A,C23564T,G25661A,T28175C,G30367A,G31053A,G33938A,G34459A,G37202A,G38360A,C38662T,C39119T,C39139T,G52885A,G54117A,G54635A,T61435A,G64297A,C67451A,A67452G,T67461G,G68772C,C72362T,C73066T,G73239A,G74205A,G74360A,G77383A,G81275A,A81977G,C82373T,G82451A,C83326T,C84587T,G87230A,G87297A,G91728A,G93828A,G95034A,A100261G,C119…	593-595,133164-133173,150551-150567,179077-179094,196601-196603	0:TTTTAGTACATTAATATTTA,133077:TTT,173273:ATAT,197209:TAAATATTAATGTACTAAAA			C17048T,G33938A,T61435A,C67451A,A67452G,T67461G,G68772C,G74360A,G93828A,A156051G,T156065A,C173326T,T179068A	0	0	13	13		OPG001:S105L,OPG002:S54F,OPG003:D264N,OPG025:A423D,OPG029:D8N,OPG047:R48C,OPG052:R20C,OPG053:P78S,OPG056:E125K,OPG057:E353K,OPG071:L108F,OPG072:D56N,OPG080:E195V,OPG085:D361Y,OPG086:A31G,OPG092:D196N,OPG093:S30L,OPG093:D88N,OPG094:M142I,OPG094:R194H,OPG098:E162K,OPG105:S734L,OPG109:H740Y,OPG113:E700K,OPG118:K606E,OPG136:D98N,OPG139:A17T,OPG145:E62K,OPG145:R243Q,OPG145:E435K,OPG150:S307L,OPG176:H2…						591108	0	197209	1	21000	0	good	0	40	0	good	0	50	8	16	good	13
hMpxV/Brazil/SP-IAL-19/2022|EPI_ISL_13983354|2022-07-01	IIb	hMPXV-1	B.1	1.70825	good	65	51	7	0	29	0	0	3614	0	0	G1262A,G2591A,G3111A,G3522A,C3818T,C7771T,G14000T,G15428A,A18769G,G21723A,C23564T,G25661A,T28175C,G30367A,G31053A,G34459A,G38360A,C38662T,C39119T,C39139T,G52885A,G54117A,G54635A,G64297A,C72362T,C73066T,G73239A,G74205A,G77383A,G81275A,A81977G,C82373T,G82451A,C83326T,C84587T,G87230A,G87297A,G91728A,G95034A,A100261G,C119296T,C121320T,G124130A,G124674A,G125249A,C128698T,G148412A,C150469T,A151461C,T15…	593-595,133164-133173,150551-150567,179077-179094,196601-196603	133077:TTT,173273:ATAT				0	0	0	0		OPG001:S105L,OPG002:S54F,OPG003:D264N,OPG025:A423D,OPG047:R48C,OPG053:P78S,OPG056:E125K,OPG057:E353K,OPG071:L108F,OPG072:D56N,OPG092:D196N,OPG093:S30L,OPG093:D88N,OPG094:M142I,OPG098:E162K,OPG105:S734L,OPG109:H740Y,OPG118:K606E,OPG136:D98N,OPG139:A17T,OPG145:E62K,OPG145:R243Q,OPG145:E435K,OPG150:S307L,OPG176:H221Y,OPG193:L263F,OPG210:D209N,OPG210:P722S,OPG210:M1741I			7035-7145,7340-7437,8548-9062,9215-9315,9413-10229,35604-35695,35945-36090,37094-37208,110776-110807,145400-146079,146247-146398,146463-146506,146584-146779,177486-177568,177917-178271,178503-178552,178766-178792			590962	36	197175	0.981319	21000	13.07	good	3614	40	0	good	0	50	-4	0	good	1
hMpxV/Brazil/SP-IAL-20/2022|EPI_ISL_13983355|2022-07-02	IIb	hMPXV-1	B.1	0.670761	good	68	51	7	0	30	0	0	2638	0	0	G1262A,G2591A,G3111A,G3522A,C3818T,G14000T,G15428A,C17048T,A18769G,G21723A,C22179T,C23564T,G25661A,T28175C,G30367A,G31053A,G34459A,G37202A,G38360A,C38662T,C39119T,C39139T,G52885A,G54117A,G54635A,G64297A,C72362T,C73066T,G73239A,G74205A,G77383A,G81275A,A81977G,C82373T,G82451A,C83326T,C84587T,G87230A,G87297A,G91728A,G95034A,A100261G,C119296T,C121320T,G124130A,G124674A,G125249A,C128698T,G148412A,C150…	593-595,133164-133173,150551-150567,179077-179094,196601-196603	133077:TTT,173273:ATAT			C17048T,C22179T	0	0	2	2		OPG001:S105L,OPG002:S54F,OPG003:D264N,OPG025:A423D,OPG029:D8N,OPG047:R48C,OPG053:P78S,OPG056:E125K,OPG057:E353K,OPG071:L108F,OPG072:D56N,OPG092:D196N,OPG093:S30L,OPG093:D88N,OPG094:M142I,OPG098:E162K,OPG105:S734L,OPG109:H740Y,OPG118:K606E,OPG136:D98N,OPG139:A17T,OPG145:E62K,OPG145:R243Q,OPG145:E435K,OPG150:S307L,OPG176:H221Y,OPG193:L263F,OPG210:D209N,OPG210:P722S,OPG210:M1741I			7514-7781,8310-8366,8628-8726,8773-9642,9814-9910,10082-10224,36006-36146,36454-36806,145651-145719,145909-146260,146334-146400,177368-177417,178283-178354			590941	37	197173	0.986253	21000	8.19	good	2638	40	0	good	0	50	-2	0	good	3
hMpxV/Ecuador/INSPI_1104-0722_EGTV-G/2022|EPI_ISL_13983356|2022-07-04	IIb	hMPXV-1	B.1	0	good	70	30	598	0	31	0	0	46	0	0	G2591A,G3111A,G3522A,C3818T,C7771T,G14000T,G15428A,A18769G,G21723A,G22643A,C23564T,G25661A,T28175C,G30367A,G31053A,G34459A,G37202A,G38360A,C38662T,C39119T,C39139T,G52885A,G53326A,G54117A,G54635A,G64297A,C72362T,C73066T,G73239A,G74205A,G77383A,G78034A,G81275A,A81977G,C82373T,G82451A,C83326T,C84587T,G86751A,G87230A,G87297A,G91728A,G95034A,A100261G,C119296T,C121320T,G124130A,G124674A,G125249A,C12869…	133164-133173,150551-150567,196601-196603	4679:AACTAACTTATGACTTAACTAACTTATGACTTAACTAACTTATGACTTAACTAACTTATGACTTAACTAACTTATGACTTAACTAACTTATGACTTAACTAACTTATGACTTAACTAACTTATGACTT,179076:ATATACATTATATACATTATATACATTATATACATTATATACATTATATANNNNNNNNNNNNNNNNNNCATTATATACATTATATACATTATATACATTATATACATTATATACATTATATACATTATATACATTATATACATTATATACATTATATACATTATATACATTATATACATTATATACATTATATACATTATATACATTATATACATTATATACATTATATACATTATATACATTATATACATTATATAC…			G22643A,G53326A,G78034A,G86751A	0	0	4	4		OPG001:S105L,OPG002:S54F,OPG003:D264N,OPG025:A423D,OPG038:H173Y,OPG047:R48C,OPG053:P78S,OPG056:E125K,OPG057:E353K,OPG071:L108F,OPG072:D56N,OPG092:D196N,OPG093:S30L,OPG093:D88N,OPG094:M142I,OPG098:E162K,OPG099:D124N,OPG105:S734L,OPG109:H740Y,OPG118:K606E,OPG136:D98N,OPG139:A17T,OPG145:E62K,OPG145:R243Q,OPG145:E435K,OPG150:S307L,OPG176:H221Y,OPG193:L263F,OPG210:D209N,OPG210:P722S,OPG210:M1741I			1691,4293,28524,33193,33408,34040,39072,62497,62913,64749,65531,66839,70054,76079,79782,81073,88090,88831,89100,105355,108146,108710,113946,115122,121116,125180,127246,127747,132020,133078-133080,133633,137881,143474,147661,148345,150629,157991,163345,168116,170723,172718,174483,182643,191528			586430	1551	197163	0.991669	21000	0	good	46	40	0	good	0	50	0	0	good	5
hMpxV/Brazil/SP-IAL-21/2022|EPI_ISL_14021725|2022-07-13	IIb	hMPXV-1	B.1.1	0.0625	good	72	51	190	0	32	0	0	0	1	0	G1262A,G2591A,G3111A,G3522A,C3818T,C7771T,G14000T,G15428A,A18769G,G21723A,C22739T,C22740T,C23564T,G25661A,T28175C,G30367A,G31053A,G34459A,G37202A,G38360A,C38662T,C38937T,C39119T,C39139T,G52885A,G54117A,G54635A,G64297A,C72362T,C73066T,G73239A,G74205A,G74360A,G77383A,G81275A,A81977G,C82373T,G82451A,C83326T,C84587T,G87230A,G87297A,G91728A,G95034A,A100261G,C119296T,C121320T,G124130A,G124674A,G125249A…	593-595,133164-133173,150551-150567,179074-179091,196601-196603	0:TAAATAAAATAGTAAAATTAAATTAATTATAAAATTATGTATATAATTTACTAACTTTAGTTAGATAAATTAATAATACATAAGTTTTAGTACATTAATATTAT,133077:TTT,173273:ATAT,197209:ATAATATTAATGTACTAAAACTTATGTATTATTAATTTATCTAACTAAAGTTAGTAAATTATATACATAATTTTATAAT			T179068A	0	0	1	1		OPG001:S105L,OPG002:S54F,OPG003:D264N,OPG025:A423D,OPG038:E141K,OPG047:R48C,OPG053:P78S,OPG056:R33Q,OPG056:E125K,OPG057:E353K,OPG071:L108F,OPG072:D56N,OPG092:D196N,OPG093:S30L,OPG093:D88N,OPG094:M142I,OPG094:R194H,OPG098:E162K,OPG105:S734L,OPG109:H740Y,OPG118:K606E,OPG136:D98N,OPG139:A17T,OPG145:E62K,OPG145:R243Q,OPG145:E435K,OPG150:S307L,OPG176:H221Y,OPG193:L263F,OPG210:D209N,OPG210:P722S,OPG210…				M:21266		591144	0	197209	0.999995	21000	0	good	0	40	2.5	good	1	50	-2	0	good	3
hMpxV/Brazil/SP-IAL-23/2022|EPI_ISL_14070852|2022-07-19	IIb	hMPXV-1	B.1	4	good	81	51	47	0	35	0	0	0	0	0	G1262A,G2591A,G3111A,G3522A,C3818T,C7771T,C8321A,C8338A,C8339A,C13792G,G14000T,T14497C,G15428A,A18769G,G21723A,A22821T,T22822G,C22830G,T22831G,C23564T,G25661A,T28175C,G30367A,G31053A,G34459A,G37202A,G38360A,C38662T,C39119T,C39139T,A41498C,G52885A,G54117A,G54635A,G64297A,C72362T,C73066T,G73239A,G74205A,G77383A,G81275A,A81977G,C82373T,G82451A,C83326T,C84587T,G87230A,G87297A,G91728A,G95034A,A100261G…	593-595,133164-133173,150551-150567,179077-179094,196601-196603	0:TTTTAGTACATTAATATTAT,133077:TTT,173273:ATAT,197209:ATAATATTAATGTACTAAAA			C8321A,C8338A,C8339A,C13792G,T14497C,A22821T,T22822G,C22830G,T22831G,A41498C,C103427T,T128700C,T128701G,C128706G	0	0	14	14		OPG001:S105L,OPG002:S54F,OPG003:D264N,OPG025:A423D,OPG025:R492S,OPG038:Q110P,OPG038:D113A,OPG047:R48C,OPG053:P78S,OPG056:E125K,OPG057:E353K,OPG061:D129E,OPG071:L108F,OPG072:D56N,OPG092:D196N,OPG093:S30L,OPG093:D88N,OPG094:M142I,OPG098:E162K,OPG105:S734L,OPG109:H740Y,OPG118:K606E,OPG136:D98N,OPG139:A17T,OPG145:E62K,OPG145:R243Q,OPG145:E435K,OPG150:S307L,OPG150:L308R,OPG150:H310D,OPG176:H221Y,OPG19…						591108	0	197209	1	21000	0	good	0	40	0	good	0	50	10	20	good	15
hMpxV/Brazil/SP-IAL-24/2022|EPI_ISL_14070854|2022-07-19	IIb	hMPXV-1	B.1	1.44	good	79	51	27	0	34	0	0	0	0	0	G1262A,G2591A,G3111A,G3522A,C3818T,G6977C,C7771T,T8937A,T8938C,T8939A,T8940A,G10224T,G14000T,G15428A,A18769G,G21723A,C23564T,G25661A,T28175C,G30367A,G31053A,G34459A,G37202A,G38360A,C38662T,C39119T,C39139T,G52885A,G54117A,G54635A,G64297A,C72362T,C73066T,G73239A,G74205A,G74360A,G77383A,G81275A,A81977G,C82373T,G82451A,C83326T,C84587T,G87230A,G87297A,G91728A,G93828A,G95034A,A100261G,A114424T,C119296T…	593-595,133164-133173,150551-150567,179077-179094,196601-196603	133077:TTT,173273:ATAT,197209:ATAATATTAATGTACTAAAA			G6977C,T8937A,T8938C,T8939A,T8940A,G10224T,G74360A,G93828A,A114424T,A171965G,T171968C	0	0	11	11		OPG001:S105L,OPG002:S54F,OPG003:D264N,OPG021:R213L,OPG025:A423D,OPG047:R48C,OPG053:P78S,OPG056:E125K,OPG057:E353K,OPG071:L108F,OPG072:D56N,OPG092:D196N,OPG093:S30L,OPG093:D88N,OPG094:M142I,OPG094:R194H,OPG098:E162K,OPG105:S734L,OPG109:H740Y,OPG113:E700K,OPG118:K606E,OPG133:Y425N,OPG136:D98N,OPG139:A17T,OPG145:E62K,OPG145:R243Q,OPG145:E435K,OPG150:S307L,OPG176:H221Y,OPG193:L263F,OPG205:E452K,OPG21…						591008	36	197209	0.999817	21000	0	good	0	40	0	good	0	50	6	12	good	11
hMpxV/Brazil/SP-IAL-25/2022|EPI_ISL_14070855|2022-07-19	IIb	hMPXV-1	B.1	1	good	78	51	27	0	34	0	0	0	0	0	G1262A,G2591A,G3111A,G3522A,C3818T,G6977C,C7771T,T8937A,T8938C,T8939A,T8940A,G10224T,G14000T,G15428A,A18769G,G21723A,C23564T,G25661A,T28175C,G30367A,G31053A,G34459A,G37202A,G38360A,C38662T,C39119T,C39139T,G52885A,G54117A,G54635A,G64297A,C72362T,C73066T,G73239A,G74205A,G74360A,G77383A,G81275A,A81977G,C82373T,G82451A,C83326T,C84587T,G87230A,G87297A,G91728A,G93828A,G95034A,A100261G,A114424T,C119296T…	593-595,133164-133173,150551-150567,179077-179094,196601-196603	133077:TTT,173273:ATAT,197209:ATAATATTAATGTACTAAAA			G6977C,T8937A,T8938C,T8939A,T8940A,G10224T,G74360A,G93828A,A114424T,T171968C	0	0	10	10		OPG001:S105L,OPG002:S54F,OPG003:D264N,OPG021:R213L,OPG025:A423D,OPG047:R48C,OPG053:P78S,OPG056:E125K,OPG057:E353K,OPG071:L108F,OPG072:D56N,OPG092:D196N,OPG093:S30L,OPG093:D88N,OPG094:M142I,OPG094:R194H,OPG098:E162K,OPG105:S734L,OPG109:H740Y,OPG113:E700K,OPG118:K606E,OPG133:Y425N,OPG136:D98N,OPG139:A17T,OPG145:E62K,OPG145:R243Q,OPG145:E435K,OPG150:S307L,OPG176:H221Y,OPG193:L263F,OPG205:E452K,OPG21…						591078	14	197209	0.999929	21000	0	good	0	40	0	good	0	50	5	10	good	10
hMpxV/Peru/LIM-INS-009/2022|EPI_ISL_14207724|2022-07-01	IIb	hMPXV-1	B.1.6	0	good	69	16	0	0	30	0	0	58	0	0	G1262A,G2591A,G3111A,G3522A,C3818T,C7771T,G14000T,G15428A,A18769G,G21723A,C23564T,G25661A,T28175C,G30367A,G31053A,G34459A,G37202A,G38360A,C38662T,C39119T,C39139T,G52885A,G54117A,G54635A,G64297A,C72362T,C73066T,G73239A,G74205A,G77383A,G81275A,A81977G,C82373T,G82451A,C83326T,C84587T,G87230A,G87297A,G91728A,G95034A,A100261G,G111029A,C119296T,C121320T,G124130A,G124674A,G125249A,C128698T,G148412A,G149…	593-595,133164-133173,196601-196603				G149524T	0	0	1	1		OPG001:S105L,OPG002:S54F,OPG003:D264N,OPG025:A423D,OPG047:R48C,OPG053:P78S,OPG056:E125K,OPG057:E353K,OPG071:L108F,OPG072:D56N,OPG092:D196N,OPG093:S30L,OPG093:D88N,OPG094:M142I,OPG098:E162K,OPG105:S734L,OPG109:H740Y,OPG118:K606E,OPG136:D98N,OPG139:A17T,OPG145:E62K,OPG145:R243Q,OPG145:E435K,OPG150:S307L,OPG175:G28V,OPG176:H221Y,OPG193:L263F,OPG210:D209N,OPG210:P722S,OPG210:M1741I			79012-79014,125934,128533,131676-131677,150846-150853,150855-150896,172972			591285	0	197209	0.999706	21000	0	good	58	40	0	good	0	50	-4	0	good	1
hMpxV/Peru/LIM-INS-010/2022|EPI_ISL_14207725|2022-07-02	IIb	hMPXV-1	B.1.6	0	good	68	16	1	0	29	0	0	1	0	0	G1262A,G2591A,G3111A,G3522A,C3818T,C7771T,G14000T,G15428A,A18769G,G21723A,C23564T,G25661A,T28175C,G30367A,G31053A,G34459A,G37202A,G38360A,C38662T,C39119T,C39139T,G52885A,G54117A,G54635A,G64297A,C72362T,C73066T,G73239A,G74205A,G77383A,G81275A,A81977G,C82373T,G82451A,C83326T,C84587T,G87230A,G87297A,G91728A,G95034A,A100261G,G111029A,C119296T,C121320T,G124130A,G124674A,G125249A,C128698T,G148412A,C150…	593-595,133164-133173,196601-196603	150584:G				0	0	0	0		OPG001:S105L,OPG002:S54F,OPG003:D264N,OPG025:A423D,OPG047:R48C,OPG053:P78S,OPG056:E125K,OPG057:E353K,OPG071:L108F,OPG072:D56N,OPG092:D196N,OPG093:S30L,OPG093:D88N,OPG094:M142I,OPG098:E162K,OPG105:S734L,OPG109:H740Y,OPG118:K606E,OPG136:D98N,OPG139:A17T,OPG145:E62K,OPG145:R243Q,OPG145:E435K,OPG150:S307L,OPG176:H221Y,OPG193:L263F,OPG210:D209N,OPG210:P722S,OPG210:M1741I			163224			591283	0	197209	0.999995	21000	0	good	1	40	0	good	0	50	-5	0	good	0
hMpxV/Peru/LIM-INS-011/2022|EPI_ISL_14207726|2022-07-04	IIb	hMPXV-1	B.1	0	good	69	16	0	0	30	0	0	11	0	0	G1262A,G2591A,G3111A,G3522A,C3818T,C7771T,G14000T,G15428A,A18769G,G21723A,C23564T,G25661A,T28175C,G30367A,G31053A,G34459A,G37202A,G38360A,C38662T,C39119T,C39139T,G52885A,G54117A,G54635A,G64297A,C72362T,C73066T,G73239A,G74205A,G77383A,G81275A,A81977G,C82373T,G82451A,C83326T,C84587T,G87230A,G87297A,G91728A,G95034A,A100261G,C119296T,C121320T,G124130A,G124674A,G125249A,C128698T,G148412A,C150469T,A151…	593-595,133164-133173,196601-196603				C179537T,G188956A	0	0	2	2		OPG001:S105L,OPG002:S54F,OPG003:D264N,OPG025:A423D,OPG047:R48C,OPG053:P78S,OPG056:E125K,OPG057:E353K,OPG071:L108F,OPG072:D56N,OPG092:D196N,OPG093:S30L,OPG093:D88N,OPG094:M142I,OPG098:E162K,OPG105:S734L,OPG109:H740Y,OPG118:K606E,OPG136:D98N,OPG139:A17T,OPG145:E62K,OPG145:R243Q,OPG145:E435K,OPG150:S307L,OPG176:H221Y,OPG193:L263F,OPG208:S91L,OPG210:D209N,OPG210:P722S,OPG210:M1741I			44155-44156,47744,146219,160187-160193			591285	0	197209	0.999944	21000	0	good	11	40	0	good	0	50	-3	0	good	2
hMpxV/Peru/LIM-INS-012/2022|EPI_ISL_14207727|2022-07-06	IIb	hMPXV-1	B.1.6	0	good	69	16	0	0	30	0	0	0	0	0	G1262A,G2591A,G3111A,G3522A,C3818T,C7771T,G14000T,G15428A,A18769G,G21723A,C23564T,G25661A,T28175C,G30367A,G31053A,G34459A,G37202A,G38360A,C38662T,C39119T,C39139T,G52885A,G54117A,G54635A,G64297A,C72362T,C73066T,G73239A,G74205A,G77383A,G81275A,A81977G,C82373T,G82451A,C83326T,C84587T,G87230A,G87297A,G91728A,G95034A,C96110T,A100261G,G111029A,C119296T,C121320T,G124130A,G124674A,G125249A,C128698T,G1484…	593-595,133164-133173,196601-196603					0	0	0	0		OPG001:S105L,OPG002:S54F,OPG003:D264N,OPG025:A423D,OPG047:R48C,OPG053:P78S,OPG056:E125K,OPG057:E353K,OPG071:L108F,OPG072:D56N,OPG092:D196N,OPG093:S30L,OPG093:D88N,OPG094:M142I,OPG098:E162K,OPG105:S734L,OPG109:H740Y,OPG117:S21L,OPG118:K606E,OPG136:D98N,OPG139:A17T,OPG145:E62K,OPG145:R243Q,OPG145:E435K,OPG150:S307L,OPG176:H221Y,OPG193:L263F,OPG210:D209N,OPG210:P722S,OPG210:M1741I						591285	0	197209	1	21000	0	good	0	40	0	good	0	50	-5	0	good	0
hMpxV/Peru/LIM-INS-013/2022|EPI_ISL_14207728|2022-07-08	IIb	hMPXV-1	B.1.6	0.0625	good	68	16	1	0	29	0	0	0	1	0	G1262A,G2591A,G3111A,G3522A,C3818T,C7771T,G14000T,G15428A,A18769G,G21723A,C23564T,G25661A,T28175C,G30367A,G31053A,G34459A,G37202A,G38360A,C38662T,C39119T,C39139T,G52885A,G54117A,G54635A,G64297A,C72362T,C73066T,G73239A,G74205A,G77383A,G81275A,A81977G,C82373T,G82451A,C83326T,C84587T,G87230A,G87297A,G91728A,G95034A,A100261G,G111029A,C119296T,C121320T,G124130A,G124674A,G125249A,C128698T,G148412A,C150…	593-595,133164-133173,196601-196603	150584:G				0	0	0	0		OPG001:S105L,OPG002:S54F,OPG003:D264N,OPG025:A423D,OPG047:R48C,OPG053:P78S,OPG056:E125K,OPG057:E353K,OPG071:L108F,OPG072:D56N,OPG092:D196N,OPG093:S30L,OPG093:D88N,OPG094:M142I,OPG098:E162K,OPG105:S734L,OPG109:H740Y,OPG118:K606E,OPG136:D98N,OPG139:A17T,OPG145:E62K,OPG145:R243Q,OPG145:E435K,OPG150:S307L,OPG176:H221Y,OPG193:L263F,OPG210:D209N,OPG210:P722S,OPG210:M1741I				R:10945		591283	0	197209	0.999995	21000	0	good	0	40	2.5	good	1	50	-5	0	good	0
hMpxV/Peru/LIM-INS-014/2022|EPI_ISL_14207729|2022-07-09	IIb	hMPXV-1	B.1.6	0	good	70	16	0	0	29	0	0	0	0	0	G1262A,G2591A,G3111A,G3522A,C3818T,C7771T,G14000T,G15428A,A18769G,G21723A,C23564T,G25661A,T28175C,G30367A,G31053A,G34459A,G37202A,G38360A,C38662T,C39119T,C39139T,G52885A,G54117A,G54635A,G64297A,C72362T,C73066T,G73239A,G74205A,G77383A,G81275A,A81977G,C82373T,G82451A,C83326T,C84587T,G87230A,G87297A,G91728A,G95034A,A100261G,G102694A,G111029A,C119296T,C121320T,G124130A,G124674A,G125249A,C128698T,G148…	593-595,133164-133173,196601-196603				G102694A,C187806T	0	0	2	2		OPG001:S105L,OPG002:S54F,OPG003:D264N,OPG025:A423D,OPG047:R48C,OPG053:P78S,OPG056:E125K,OPG057:E353K,OPG071:L108F,OPG072:D56N,OPG092:D196N,OPG093:S30L,OPG093:D88N,OPG094:M142I,OPG098:E162K,OPG105:S734L,OPG109:H740Y,OPG118:K606E,OPG136:D98N,OPG139:A17T,OPG145:E62K,OPG145:R243Q,OPG145:E435K,OPG150:S307L,OPG176:H221Y,OPG193:L263F,OPG210:D209N,OPG210:P722S,OPG210:M1741I						591281	0	197209	1	21000	0	good	0	40	0	good	0	50	-3	0	good	2
hMpxV/Peru/LIM-INS-015/2022|EPI_ISL_14207730|2022-07-09	IIb	hMPXV-1	B.1.6	0	good	68	16	0	0	29	0	0	0	0	0	G1262A,G2591A,G3111A,G3522A,C3818T,C7771T,G14000T,G15428A,A18769G,G21723A,C23564T,G25661A,T28175C,G30367A,G31053A,G34459A,G37202A,G38360A,C38662T,C39119T,C39139T,G52885A,G54117A,G54635A,G64297A,C72362T,C73066T,G73239A,G74205A,G77383A,G81275A,A81977G,C82373T,G82451A,C83326T,C84587T,G87230A,G87297A,G91728A,G95034A,A100261G,G111029A,C119296T,C121320T,G124130A,G124674A,G125249A,C128698T,G148412A,C150…	593-595,133164-133173,196601-196603					0	0	0	0		OPG001:S105L,OPG002:S54F,OPG003:D264N,OPG025:A423D,OPG047:R48C,OPG053:P78S,OPG056:E125K,OPG057:E353K,OPG071:L108F,OPG072:D56N,OPG092:D196N,OPG093:S30L,OPG093:D88N,OPG094:M142I,OPG098:E162K,OPG105:S734L,OPG109:H740Y,OPG118:K606E,OPG136:D98N,OPG139:A17T,OPG145:E62K,OPG145:R243Q,OPG145:E435K,OPG150:S307L,OPG176:H221Y,OPG193:L263F,OPG210:D209N,OPG210:P722S,OPG210:M1741I						591289	0	197209	1	21000	0	good	0	40	0	good	0	50	-5	0	good	0
hMpxV/Peru/LIM-INS-016/2022|EPI_ISL_14207731|2022-07-09	IIb	hMPXV-1	B.1.6	0	good	70	16	0	0	29	0	0	0	0	0	G1262A,G2591A,G3111A,G3522A,C3818T,C7771T,G14000T,G15428A,A18769G,G21723A,C23564T,G25098A,G25661A,T28175C,G30367A,G31053A,A34289G,G34459A,G37202A,G38360A,C38662T,C39119T,C39139T,G52885A,G54117A,G54635A,G64297A,C72362T,C73066T,G73239A,G74205A,G77383A,G81275A,A81977G,C82373T,G82451A,C83326T,C84587T,G87230A,G87297A,G91728A,G95034A,A100261G,G111029A,C119296T,C121320T,G124130A,G124674A,G125249A,C12869…	593-595,133164-133173,196601-196603					0	0	0	0		OPG001:S105L,OPG002:S54F,OPG003:D264N,OPG025:A423D,OPG047:R48C,OPG053:P78S,OPG056:E125K,OPG057:E353K,OPG071:L108F,OPG072:D56N,OPG092:D196N,OPG093:S30L,OPG093:D88N,OPG094:M142I,OPG098:E162K,OPG105:S734L,OPG109:H740Y,OPG118:K606E,OPG136:D98N,OPG139:A17T,OPG145:E62K,OPG145:R243Q,OPG145:E435K,OPG150:S307L,OPG176:H221Y,OPG193:L263F,OPG210:D209N,OPG210:P722S,OPG210:M1741I						591281	0	197209	1	21000	0	good	0	40	0	good	0	50	-5	0	good	0
hMpxV/Peru/LIM-INS-017/2022|EPI_ISL_14207732|2022-07-08	IIb	hMPXV-1	B.1.6	0	good	71	16	0	0	31	0	0	3	0	0	G1262A,G2591A,G3111A,G3522A,C3818T,C7771T,G14000T,G15428A,A18769G,G21723A,C23564T,G25661A,T28175C,G30367A,G31053A,G34459A,G37202A,G38360A,C38662T,C39119T,C39139T,G52885A,G54117A,G54635A,G64297A,C64500T,C72362T,C73066T,G73239A,G74205A,G77383A,G81275A,A81977G,C82373T,G82451A,C83326T,C84587T,G87230A,G87297A,G91728A,G95034A,A100261G,G102694A,G103166A,G111029A,C119296T,C121320T,G124130A,G124674A,G1252…	593-595,133164-133173,196601-196603				C64500T,G102694A,G103166A	0	0	3	3		OPG001:S105L,OPG002:S54F,OPG003:D264N,OPG025:A423D,OPG047:R48C,OPG053:P78S,OPG056:E125K,OPG057:E353K,OPG071:L108F,OPG072:D56N,OPG083:E73K,OPG092:D196N,OPG093:S30L,OPG093:D88N,OPG094:M142I,OPG098:E162K,OPG105:S734L,OPG109:H740Y,OPG118:K606E,OPG122:D247N,OPG136:D98N,OPG139:A17T,OPG145:E62K,OPG145:R243Q,OPG145:E435K,OPG150:S307L,OPG176:H221Y,OPG193:L263F,OPG210:D209N,OPG210:P722S,OPG210:M1741I			148265-148267			591277	0	197209	0.999985	21000	0	good	3	40	0	good	0	50	-2	0	good	3
hMpxV/Peru/LIM-INS-018/2022|EPI_ISL_14207733|2022-07-09	IIb	hMPXV-1	B.1.6	0	good	68	16	0	0	29	0	0	0	0	0	G1262A,G2591A,G3111A,G3522A,C3818T,C7771T,G14000T,G15428A,A18769G,G21723A,C23564T,G25661A,T28175C,G30367A,G31053A,G34459A,G37202A,G38360A,C38662T,C39119T,C39139T,G52885A,G54117A,G54635A,G64297A,C72362T,C73066T,G73239A,G74205A,G77383A,G81275A,A81977G,C82373T,G82451A,C83326T,C84587T,G87230A,G87297A,G91728A,G95034A,A100261G,G111029A,C119296T,C121320T,G124130A,G124674A,G125249A,C128698T,G148412A,C150…	593-595,133164-133173,196601-196603					0	0	0	0		OPG001:S105L,OPG002:S54F,OPG003:D264N,OPG025:A423D,OPG047:R48C,OPG053:P78S,OPG056:E125K,OPG057:E353K,OPG071:L108F,OPG072:D56N,OPG092:D196N,OPG093:S30L,OPG093:D88N,OPG094:M142I,OPG098:E162K,OPG105:S734L,OPG109:H740Y,OPG118:K606E,OPG136:D98N,OPG139:A17T,OPG145:E62K,OPG145:R243Q,OPG145:E435K,OPG150:S307L,OPG176:H221Y,OPG193:L263F,OPG210:D209N,OPG210:P722S,OPG210:M1741I						591289	0	197209	1	21000	0	good	0	40	0	good	0	50	-5	0	good	0
hMpxV/Peru/LIM-INS-019/2022|EPI_ISL_14207734|2022-07-11	IIb	hMPXV-1	B.1.6	0	good	68	17	0	0	29	0	0	16	0	0	G1262A,G2591A,G3111A,G3522A,C3818T,C7771T,G14000T,G15428A,A18769G,G21723A,C23564T,G25661A,T28175C,G30367A,G31053A,G34459A,G37202A,G38360A,C38662T,C39119T,C39139T,G52885A,G54117A,G54635A,G64297A,C72362T,C73066T,G73239A,G74205A,G77383A,G81275A,A81977G,C82373T,G82451A,C83326T,C84587T,G87230A,G87297A,G91728A,G95034A,A100261G,G111029A,C119296T,C121320T,G124130A,G124674A,G125249A,C128698T,G148412A,C150…	593-595,133164-133173,150550,196601-196603					0	0	0	0		OPG001:S105L,OPG002:S54F,OPG003:D264N,OPG025:A423D,OPG047:R48C,OPG053:P78S,OPG056:E125K,OPG057:E353K,OPG071:L108F,OPG072:D56N,OPG092:D196N,OPG093:S30L,OPG093:D88N,OPG094:M142I,OPG098:E162K,OPG105:S734L,OPG109:H740Y,OPG118:K606E,OPG136:D98N,OPG139:A17T,OPG145:E62K,OPG145:R243Q,OPG145:E435K,OPG150:S307L,OPG176:H221Y,OPG193:L263F,OPG210:D209N,OPG210:P722S,OPG210:M1741I			150552-150567			591280	0	197209	0.999919	21000	0	good	16	40	0	good	0	50	-4	0	good	1
hMpxV/Peru/LIM-INS-020/2022|EPI_ISL_14207735|2022-07-12	IIb	hMPXV-1	B.1	0	good	70	16	0	0	30	0	0	0	0	0	G1262A,G2174A,G2591A,G3111A,G3522A,C3818T,C7771T,G14000T,G15428A,A18769G,G21723A,C23564T,G25661A,T28175C,G30367A,G31053A,G34459A,G37202A,G38360A,C38662T,C39119T,C39139T,G52885A,G54117A,G54635A,G64297A,C72362T,C73066T,G73239A,G74205A,G77383A,G81275A,A81977G,C82373T,G82451A,C83326T,C84587T,G87230A,G87297A,G91728A,G95034A,A100261G,G111029A,C119296T,C121320T,G124130A,G124674A,G125249A,C128698T,G14841…	593-595,133164-133173,196601-196603				G111029A	0	0	1	1		OPG001:S105L,OPG002:S54F,OPG002:S193L,OPG003:D264N,OPG025:A423D,OPG047:R48C,OPG053:P78S,OPG056:E125K,OPG057:E353K,OPG071:L108F,OPG072:D56N,OPG092:D196N,OPG093:S30L,OPG093:D88N,OPG094:M142I,OPG098:E162K,OPG105:S734L,OPG109:H740Y,OPG118:K606E,OPG136:D98N,OPG139:A17T,OPG145:E62K,OPG145:R243Q,OPG145:E435K,OPG150:S307L,OPG176:H221Y,OPG193:L263F,OPG210:D209N,OPG210:P722S,OPG210:M1741I						591281	0	197209	1	21000	0	good	0	40	0	good	0	50	-4	0	good	1
hMpxV/Peru/LIM-INS-021/2022|EPI_ISL_14207736|2022-07-12	IIb	hMPXV-1	B.1.6	0	good	69	16	0	0	30	0	0	9	0	0	G1262A,G2591A,G3111A,G3522A,C3818T,C7771T,G14000T,G15428A,A18769G,G21723A,C23564T,G25661A,T28175C,G30367A,G31053A,G34459A,G37202A,G38360A,C38662T,C39119T,C39139T,G52885A,G54117A,G54635A,G64297A,C72362T,C73066T,G73239A,G74205A,G77383A,G81275A,A81977G,C82373T,G82451A,C83326T,C84587T,G87230A,G87297A,G91728A,G95034A,A100261G,G111029A,C119296T,C121320T,G124130A,G124674A,G125249A,C128698T,C143043T,G148…	593-595,133164-133173,196601-196603				C143043T	0	0	1	1		OPG001:S105L,OPG002:S54F,OPG003:D264N,OPG025:A423D,OPG047:R48C,OPG053:P78S,OPG056:E125K,OPG057:E353K,OPG071:L108F,OPG072:D56N,OPG092:D196N,OPG093:S30L,OPG093:D88N,OPG094:M142I,OPG098:E162K,OPG105:S734L,OPG109:H740Y,OPG118:K606E,OPG136:D98N,OPG139:A17T,OPG145:E62K,OPG145:R243Q,OPG145:E435K,OPG150:S307L,OPG164:S89F,OPG176:H221Y,OPG193:L263F,OPG210:D209N,OPG210:P722S,OPG210:M1741I			150559-150567			591285	0	197209	0.999954	21000	0	good	9	40	0	good	0	50	-4	0	good	1
hMpxV/Peru/LAL-INS-022/2022|EPI_ISL_14207737|2022-07-12	IIb	hMPXV-1	B.1.6	0	good	69	15	0	0	30	0	0	0	0	0	G1262A,G2591A,G3111A,G3522A,C3818T,C7771T,G14000T,G15428A,A18769G,G21723A,C23564T,G25661A,T28175C,G30367A,G31053A,G34459A,G37202A,G38360A,C38662T,C39119T,C39139T,G52885A,G54117A,G54635A,G64297A,C72362T,C73066T,G73239A,G74205A,G77383A,G81275A,A81977G,C82373T,G82451A,C83326T,C84587T,G87230A,G87297A,G91728A,G95034A,A100261G,G111029A,C119296T,C121320T,G124130A,G124674A,G125249A,C128698T,G148412A,C150…	593-594,133164-133173,196601-196603				G182479A	0	0	1	1		OPG001:S105L,OPG002:S54F,OPG003:D264N,OPG025:A423D,OPG047:R48C,OPG053:P78S,OPG056:E125K,OPG057:E353K,OPG071:L108F,OPG072:D56N,OPG092:D196N,OPG093:S30L,OPG093:D88N,OPG094:M142I,OPG098:E162K,OPG105:S734L,OPG109:H740Y,OPG118:K606E,OPG136:D98N,OPG139:A17T,OPG145:E62K,OPG145:R243Q,OPG145:E435K,OPG150:S307L,OPG176:H221Y,OPG193:L263F,OPG210:D209N,OPG210:R375Q,OPG210:P722S,OPG210:M1741I						591288	0	197209	1	21000	0	good	0	40	0	good	0	50	-4	0	good	1
hMpxV/Peru/TAC-INS-023/2022|EPI_ISL_14207738|2022-07-12	IIb	hMPXV-1	B.1.6	0	good	68	16	0	0	29	0	0	7	0	0	G1262A,G2591A,G3111A,G3522A,C3818T,C7771T,G14000T,G15428A,A18769G,G21723A,C23564T,G25661A,T28175C,G30367A,G31053A,G34459A,G37202A,G38360A,C38662T,C39119T,C39139T,G52885A,G54117A,G54635A,G64297A,C72362T,C73066T,G73239A,G74205A,G77383A,G81275A,A81977G,C82373T,G82451A,C83326T,C84587T,G87230A,G87297A,G91728A,G95034A,A100261G,G111029A,C119296T,C121320T,G124130A,G124674A,G125249A,C128698T,G148412A,C150…	593-595,133164-133173,196601-196603					0	0	0	0		OPG001:S105L,OPG002:S54F,OPG003:D264N,OPG025:A423D,OPG047:R48C,OPG053:P78S,OPG056:E125K,OPG057:E353K,OPG071:L108F,OPG072:D56N,OPG092:D196N,OPG093:S30L,OPG093:D88N,OPG094:M142I,OPG098:E162K,OPG105:S734L,OPG109:H740Y,OPG118:K606E,OPG136:D98N,OPG139:A17T,OPG145:E62K,OPG145:R243Q,OPG145:E435K,OPG150:S307L,OPG176:H221Y,OPG193:L263F,OPG210:D209N,OPG210:P722S,OPG210:M1741I			150561-150567			591289	0	197209	0.999965	21000	0	good	7	40	0	good	0	50	-5	0	good	0
hMpxV/Peru/LAL-INS-024/2022|EPI_ISL_14207739|2022-07-15	IIb	hMPXV-1	B.1.6	0.0625	good	68	16	0	0	29	0	0	17	1	0	G1262A,G2591A,G3111A,G3522A,C3818T,C7771T,G14000T,G15428A,A18769G,G21723A,C23564T,G25661A,T28175C,G30367A,G31053A,G34459A,G37202A,G38360A,C38662T,C39119T,C39139T,G52885A,G54117A,G54635A,G64297A,C72362T,C73066T,G73239A,G74205A,G77383A,G81275A,A81977G,C82373T,G82451A,C83326T,C84587T,G87230A,G87297A,G91728A,G95034A,A100261G,G111029A,C119296T,C121320T,G124130A,G124674A,G125249A,C128698T,G148412A,C150…	593-595,133164-133173,196601-196603					0	0	0	0		OPG001:S105L,OPG002:S54F,OPG003:D264N,OPG025:A423D,OPG047:R48C,OPG053:P78S,OPG056:E125K,OPG057:E353K,OPG071:L108F,OPG072:D56N,OPG092:D196N,OPG093:S30L,OPG093:D88N,OPG094:M142I,OPG098:E162K,OPG105:S734L,OPG109:H740Y,OPG118:K606E,OPG136:D98N,OPG139:A17T,OPG145:E62K,OPG145:R243Q,OPG145:E435K,OPG150:S307L,OPG176:H221Y,OPG193:L263F,OPG210:D209N,OPG210:P722S,OPG210:M1741I			150551-150567	Y:48078		591289	0	197209	0.999909	21000	0	good	17	40	2.5	good	1	50	-5	0	good	0
hMpxV/Peru/LAL-INS-025/2022|EPI_ISL_14207740|2022-07-15	IIb	hMPXV-1	B.1.6	0	good	69	16	0	0	30	0	0	0	0	0	G1262A,G2591A,G3111A,G3522A,C3818T,C7771T,G14000T,G15428A,A18769G,G21723A,C23564T,G25661A,T28175C,G30367A,G31053A,G34459A,G37202A,G38360A,C38662T,C39119T,C39139T,G52885A,G54117A,G54635A,G64297A,C72362T,C73066T,G73239A,G74205A,G77383A,G81275A,A81977G,C82373T,G82451A,C83326T,C84587T,G87230A,G87297A,G91728A,G95034A,A100261G,G111029A,T119181C,C119296T,C121320T,G124130A,G124674A,G125249A,C128698T,G148…	593-595,133164-133173,196601-196603				T119181C	0	0	1	1		OPG001:S105L,OPG002:S54F,OPG003:D264N,OPG025:A423D,OPG047:R48C,OPG053:P78S,OPG056:E125K,OPG057:E353K,OPG071:L108F,OPG072:D56N,OPG092:D196N,OPG093:S30L,OPG093:D88N,OPG094:M142I,OPG098:E162K,OPG105:S734L,OPG109:H740Y,OPG118:K606E,OPG136:D98N,OPG136:D136G,OPG139:A17T,OPG145:E62K,OPG145:R243Q,OPG145:E435K,OPG150:S307L,OPG176:H221Y,OPG193:L263F,OPG210:D209N,OPG210:P722S,OPG210:M1741I						591285	0	197209	1	21000	0	good	0	40	0	good	0	50	-4	0	good	1
hMpxV/Peru/LIM-INS-026/2022|EPI_ISL_14207741|2022-07-15	IIb	hMPXV-1	B.1.6	0	good	69	16	0	0	30	0	0	0	0	0	G1262A,G2591A,G3111A,G3522A,C3818T,C7771T,G14000T,G15428A,A18769G,G21723A,C23564T,G25661A,T28175C,G30367A,G31053A,G34459A,G37202A,G38360A,C38662T,C39119T,C39139T,G52885A,G54117A,G54635A,G64297A,C72362T,C73066T,G73239A,G74205A,G77383A,G81275A,A81977G,C82373T,G82451A,C83326T,C84587T,G87230A,G87297A,G91728A,G95034A,A100261G,G111029A,C119296T,C121320T,G124130A,G124674A,G125249A,C128698T,G148412A,C150…	593-595,133164-133173,196601-196603				C164096T	0	0	1	1		OPG001:S105L,OPG002:S54F,OPG003:D264N,OPG025:A423D,OPG047:R48C,OPG053:P78S,OPG056:E125K,OPG057:E353K,OPG071:L108F,OPG072:D56N,OPG092:D196N,OPG093:S30L,OPG093:D88N,OPG094:M142I,OPG098:E162K,OPG105:S734L,OPG109:H740Y,OPG118:K606E,OPG136:D98N,OPG139:A17T,OPG145:E62K,OPG145:R243Q,OPG145:E435K,OPG150:S307L,OPG176:H221Y,OPG189:S255L,OPG193:L263F,OPG210:D209N,OPG210:P722S,OPG210:M1741I						591285	0	197209	1	21000	0	good	0	40	0	good	0	50	-4	0	good	1
hMpxV/Peru/CAL-INS-069/2022|EPI_ISL_14445098|2022-07-22	IIb	hMPXV-1	B.1.6	0	good	70	16	1	0	30	0	0	1	0	0	G1262A,G2591A,G3111A,G3522A,C3818T,C7771T,G14000T,G15428A,C18634T,A18769G,G21723A,C23564T,G25661A,T28175C,G30367A,G31053A,G34459A,G37202A,G38360A,C38662T,C39119T,C39139T,G52885A,G54117A,G54635A,G64297A,C72362T,C73066T,G73239A,G74205A,G77383A,G81275A,A81977G,C82373T,G82451A,C83326T,C84587T,G87230A,G87297A,G91728A,G95034A,A100261G,G111029A,C119296T,C121320T,G124130A,G124674A,G125249A,C128698T,C1430…	593-595,133164-133173,196601-196603	150583:T			C18634T,C143043T	0	0	2	2		OPG001:S105L,OPG002:S54F,OPG003:D264N,OPG025:A423D,OPG047:R48C,OPG053:P78S,OPG056:E125K,OPG057:E353K,OPG071:L108F,OPG072:D56N,OPG092:D196N,OPG093:S30L,OPG093:D88N,OPG094:M142I,OPG098:E162K,OPG105:S734L,OPG109:H740Y,OPG118:K606E,OPG136:D98N,OPG139:A17T,OPG145:E62K,OPG145:R243Q,OPG145:E435K,OPG150:S307L,OPG164:S89F,OPG176:H221Y,OPG193:L263F,OPG210:D209N,OPG210:P722S,OPG210:M1741I			150584			591275	0	197209	0.999995	21000	0	good	1	40	0	good	0	50	-3	0	good	2
hMpxV/Peru/CUS-INS-040/2022|EPI_ISL_14445099|2022-07-15	IIb	hMPXV-1	B.1	43.6326	mediocre	65	11	0	0	28	0	0	14211	0	0	G1262A,G2591A,G3111A,G3522A,C3818T,C7771T,G14000T,G15428A,A18769G,G21723A,C23564T,G25661A,T28175C,G30367A,G31053A,G34459A,G37202A,G38360A,C38662T,C39119T,C39139T,G52885A,G54117A,G54635A,G64297A,C72362T,C73066T,G73239A,G77383A,A81977G,C82373T,G82451A,C83326T,C84587T,G87230A,G87297A,G91728A,G95034A,A100261G,C119296T,C121320T,G124130A,G124674A,G125249A,C128698T,G148412A,C150469T,A151461C,T154408C,G1…	133164-133173,196601					0	0	0	0		OPG001:S105L,OPG002:S54F,OPG003:D264N,OPG025:A423D,OPG047:R48C,OPG053:P78S,OPG056:E125K,OPG057:E353K,OPG071:L108F,OPG072:D56N,OPG092:D196N,OPG093:S30L,OPG093:D88N,OPG098:E162K,OPG105:S734L,OPG109:H740Y,OPG118:K606E,OPG136:D98N,OPG139:A17T,OPG145:E62K,OPG145:R243Q,OPG145:E435K,OPG150:S307L,OPG176:H221Y,OPG193:L263F,OPG210:D209N,OPG210:P722S,OPG210:M1741I			593-595,1606,3622-3632,3637-3698,6666-6670,6681-6704,7860-7870,8783-8798,11098-11118,12835-12839,15061-15063,15144-15159,15389-15402,16472-16480,17150-17220,17656-17661,18261-18267,18356-18470,19076-19117,19655-19676,20648-20654,22506-22535,22605-22630,22696-22704,22733-22734,22899-22910,22969-22976,22984-22998,23031-23077,23124-23135,24389-24444,24465-24473,24795,25885-25918,26054-26087,26499-26…			591130	0	197145	0.927615	21000	66.055	mediocre	14211	40	0	good	0	50	-5	0	good	0
hMpxV/Peru/ICA-INS-080/2022|EPI_ISL_14445100|2022-07-22	IIb	hMPXV-1	B.1.6	6.18892	good	68	32	1	1	29	0	0	3959	0	0	G1262A,G2591A,G3111A,G3522A,C3818T,C7771T,G14000T,G15428A,A18769G,G21723A,C23564T,G25661A,T28175C,G30367A,G31053A,G34459A,G37202A,C38662T,C39119T,C39139T,G52885A,G54117A,G54635A,G64297A,C72362T,C73066T,G73239A,G74205A,G77383A,G81275A,A81977G,C82373T,G82451A,C83326T,C84587T,G87230A,G87297A,G91728A,G95034A,A100261G,G102694A,G111029A,C119296T,C121320T,G124130A,G124674A,G125249A,C128698T,G148412A,C15…	593-595,133164-133173,150551-150566,196601-196603	151565:G			G102694A	0	0	1	1	OPG178:20-205	OPG001:S105L,OPG002:S54F,OPG003:D264N,OPG025:A423D,OPG047:R48C,OPG053:P78S,OPG056:E125K,OPG057:E353K,OPG071:L108F,OPG072:D56N,OPG092:D196N,OPG093:S30L,OPG093:D88N,OPG094:M142I,OPG098:E162K,OPG105:S734L,OPG109:H740Y,OPG118:K606E,OPG136:D98N,OPG139:A17T,OPG145:E62K,OPG145:R243Q,OPG145:E435K,OPG150:S307L,OPG176:H221Y,OPG193:L263F,OPG210:D209N,OPG210:P722S,OPG210:M1741I			535-565,2660-2672,5718-5838,6578,8229-8242,8252-8254,9131-9144,13139-13173,13223-13229,13502-13566,16326-16362,16836-16884,16899-16928,16954,20355-20388,23484-23494,26074-26108,26622-26638,27538,27545-27591,28916-28918,30185-30199,33823-33843,35429-35430,35902-35915,35917,35925-35942,36191,36552-36556,36584-36624,36668-36689,36854-36866,37886-37916,37980-38004,38359-38384,38960-38997,39016-39031,…			591228	0	197209	0.979925	21000	14.795	good	3959	40	0	good	0	50	-4	0	good	1
hMpxV/Peru/LAL-INS-060/2022|EPI_ISL_14445101|2022-07-22	IIb	hMPXV-1	B.1.6	0	good	70	16	0	0	30	0	0	0	0	0	G1262A,G2166A,G2591A,G3111A,G3522A,C3818T,C7771T,G14000T,G15428A,A18769G,G21723A,C23564T,G25661A,T28175C,G30367A,G31053A,G34459A,G37202A,G38360A,C38662T,C39119T,C39139T,G52885A,G54117A,G54635A,G64297A,C72362T,C73066T,G73239A,G74205A,G77383A,G81275A,A81977G,C82373T,G82451A,C83326T,C84587T,G87230A,G87297A,G91728A,G95034A,A100261G,G111029A,C119296T,C121320T,G124130A,G124674A,G125249A,C128698T,G14841…	593-595,133164-133173,196601-196603				G2166A,C195044T	0	0	2	2		OPG001:S105L,OPG002:S54F,OPG002:R196W,OPG003:D264N,OPG025:A423D,OPG047:R48C,OPG053:P78S,OPG056:E125K,OPG057:E353K,OPG071:L108F,OPG072:D56N,OPG092:D196N,OPG093:S30L,OPG093:D88N,OPG094:M142I,OPG098:E162K,OPG105:S734L,OPG109:H740Y,OPG118:K606E,OPG136:D98N,OPG139:A17T,OPG145:E62K,OPG145:R243Q,OPG145:E435K,OPG150:S307L,OPG176:H221Y,OPG193:L263F,OPG210:D209N,OPG210:P722S,OPG210:M1741I						591281	0	197209	1	21000	0	good	0	40	0	good	0	50	-3	0	good	2
hMpxV/Peru/LAL-INS-062/2022|EPI_ISL_14445102|2022-07-22	IIb	hMPXV-1	B.1.6	0	good	68	16	0	0	29	0	0	2	0	0	G1262A,G2591A,G3111A,G3522A,C3818T,C7771T,G14000T,G15428A,A18769G,G21723A,C23564T,G25661A,T28175C,G30367A,G31053A,G34459A,G37202A,G38360A,C38662T,C39119T,C39139T,G52885A,G54117A,G54635A,G64297A,C72362T,C73066T,G73239A,G74205A,G77383A,G81275A,A81977G,C82373T,G82451A,C83326T,C84587T,G87230A,G87297A,G91728A,G95034A,A100261G,G111029A,C119296T,C121320T,G124130A,G124674A,G125249A,C128698T,G148412A,C150…	593-595,133164-133173,196601-196603					0	0	0	0		OPG001:S105L,OPG002:S54F,OPG003:D264N,OPG025:A423D,OPG047:R48C,OPG053:P78S,OPG056:E125K,OPG057:E353K,OPG071:L108F,OPG072:D56N,OPG092:D196N,OPG093:S30L,OPG093:D88N,OPG094:M142I,OPG098:E162K,OPG105:S734L,OPG109:H740Y,OPG118:K606E,OPG136:D98N,OPG139:A17T,OPG145:E62K,OPG145:R243Q,OPG145:E435K,OPG150:S307L,OPG176:H221Y,OPG193:L263F,OPG210:D209N,OPG210:P722S,OPG210:M1741I			596,196604			591289	0	197209	0.99999	21000	0	good	2	40	0	good	0	50	-5	0	good	0
hMpxV/Peru/LIM-INS-035/2022|EPI_ISL_14445114|2022-07-16	IIb	hMPXV-1	B.1.6	0.49632	good	68	16	1	0	29	0	0	2409	0	0	G1262A,G2591A,G3111A,G3522A,C3818T,C7771T,G14000T,G15428A,A18769G,G21723A,C23564T,G25661A,T28175C,G30367A,G31053A,G34459A,G37202A,G38360A,C38662T,C39119T,C39139T,G52885A,G54117A,G54635A,G64297A,C72362T,C73066T,G73239A,G74205A,G77383A,G81275A,A81977G,C82373T,G82451A,C83326T,C84587T,G87230A,G87297A,G91728A,G95034A,A100261G,G111029A,C119296T,C121320T,G124130A,G124674A,G125249A,C128698T,G148412A,C150…	593-595,133164-133173,196601-196603	150584:G				0	0	0	0		OPG001:S105L,OPG002:S54F,OPG003:D264N,OPG025:A423D,OPG047:R48C,OPG053:P78S,OPG056:E125K,OPG057:E353K,OPG071:L108F,OPG072:D56N,OPG092:D196N,OPG093:S30L,OPG093:D88N,OPG094:M142I,OPG098:E162K,OPG105:S734L,OPG109:H740Y,OPG118:K606E,OPG136:D98N,OPG139:A17T,OPG145:E62K,OPG145:R243Q,OPG145:E435K,OPG150:S307L,OPG176:H221Y,OPG193:L263F,OPG210:D209N,OPG210:P722S,OPG210:M1741I			18303,25545-25546,25675-25684,28059-28062,28552-28611,36984-37049,39856-39862,39915-39954,40019-40039,43961,44028-44052,44080-44092,48513-48524,48561-48580,49118-49129,57215,59394-59410,61862-61869,63003-63023,63870-63892,66609-66633,66660-66669,66681-66698,68573-68705,69351-69372,72866-72875,72894-72896,75606-75611,75641-75712,75757-75758,77708-77715,78352-78358,78384-78389,78566-78610,78637-786…			591283	0	197209	0.987785	21000	7.045	good	2409	40	0	good	0	50	-5	0	good	0
hMpxV/Peru/LIM-INS-036/2022|EPI_ISL_14445115|2022-07-16	IIb	hMPXV-1	B.1.6	6.19803	good	68	15	0	0	30	0	0	5954	1	0	G1262A,G2591A,G3111A,G3522A,C3818T,C7771T,G14000T,G15428A,A18769G,G21723A,C23564T,G25661A,T28175C,G30367A,G31053A,G34459A,G38360A,C38662T,C39119T,C39139T,G52885A,G54117A,G54635A,G64297A,C72362T,C73066T,G73239A,G74205A,G77383A,G81275A,A81977G,C82373T,G82451A,C83326T,C84587T,G87230A,G87297A,G91728A,G95034A,A100261G,C105831T,G111029A,C119296T,C121320T,G124130A,G124674A,G125249A,C128698T,C140075T,G14…	593-594,133164-133173,196601-196603				C105831T,C140075T	0	0	2	2		OPG001:S105L,OPG002:S54F,OPG003:D264N,OPG025:A423D,OPG047:R48C,OPG053:P78S,OPG056:E125K,OPG057:E353K,OPG071:L108F,OPG072:D56N,OPG092:D196N,OPG093:S30L,OPG093:D88N,OPG094:M142I,OPG098:E162K,OPG105:S734L,OPG109:H740Y,OPG118:K606E,OPG136:D98N,OPG139:A17T,OPG145:E62K,OPG145:R243Q,OPG145:E435K,OPG150:S307L,OPG159:S103F,OPG176:H221Y,OPG193:L263F,OPG210:D209N,OPG210:P722S,OPG210:M1741I			595,7468-7486,7496,7990-8061,8820-8824,8830-8980,9042-9256,9295-9297,9350-9356,9385-9387,13475-13543,13862-13902,13925,14214-14302,14316-14327,17401,17502-17505,18356-18372,18379-18380,18382-18457,18478-18503,18507-18580,18624-18628,18645-18660,18673-18677,18963-18989,19255-19259,19289-19297,19308-19315,19320-19400,19979-20000,22377-22429,37161-37222,42874-42903,42946-43053,43088-43089,43941-4395…	Y:149764		591268	0	197201	0.969763	21000	24.77	good	5954	40	2.5	good	1	50	-3	0	good	2
hMpxV/Peru/LIM-INS-037/2022|EPI_ISL_14445116|2022-07-16	IIb	hMPXV-1	B.1.6	0.451601	good	68	16	1	0	28	0	0	1898	2	0	G1262A,G2591A,G3111A,G3522A,C3818T,C7771T,G14000T,G15428A,A18769G,C19580T,G21723A,C23564T,G25661A,T28175C,G30367A,G31053A,G34459A,G37202A,G38360A,C38662T,C39119T,C39139T,G52885A,G54117A,G54635A,G64297A,C72362T,C73066T,G73239A,G74205A,G81275A,A81977G,C82373T,G82451A,C83326T,C84587T,G87230A,G87297A,G91728A,G95034A,A100261G,G111029A,C119296T,C121320T,G124130A,G124674A,G125249A,C128698T,G148412A,C150…	593-595,133164-133173,196601-196603	150584:G			C19580T	0	0	1	1		OPG001:S105L,OPG002:S54F,OPG003:D264N,OPG025:A423D,OPG047:R48C,OPG053:P78S,OPG056:E125K,OPG057:E353K,OPG071:L108F,OPG072:D56N,OPG092:D196N,OPG093:S30L,OPG093:D88N,OPG094:M142I,OPG105:S734L,OPG109:H740Y,OPG118:K606E,OPG136:D98N,OPG139:A17T,OPG145:E62K,OPG145:R243Q,OPG145:E435K,OPG150:S307L,OPG176:H221Y,OPG193:L263F,OPG210:D209N,OPG210:P722S,OPG210:M1741I			30348-30361,34806-34807,35022-35051,40699-40707,41355-41357,41989-41996,42398-42520,43795-43800,43805-43928,45879-45910,45915-45942,46889-46890,46904-46906,46911-46917,47454-47482,47484-47500,48777-48782,48904-48991,49928,53451-53456,53501-53523,54132-54163,54210-54236,61741,62826-62881,62884-62889,62896-62900,63594,64820-64840,66343-66346,66353-66388,66832-66865,67030-67033,67062-67078,67126-671…	R:80553,R:107695		591283	0	197209	0.990366	21000	4.49	good	1898	40	5	good	2	50	-4	0	good	1
hMpxV/Peru/LIM-INS-038/2022|EPI_ISL_14445117|2022-07-17	IIb	hMPXV-1	B.1.6	0.334084	good	72	16	1	0	33	0	0	2156	0	0	G1262A,G2591A,G3111A,G3522A,C3818T,C7771T,G14000T,G15428A,A18769G,G21723A,C23564T,G25661A,T28175C,G30367A,G31053A,G34459A,G37202A,G38360A,C38662T,C39119T,C39139T,C49815T,G52885A,G54117A,G54635A,G63088A,G64297A,C72362T,C73066T,G73239A,G74205A,G77383A,G81275A,A81977G,C82373T,G82451A,C83326T,C84587T,G87230A,G87297A,G91728A,G95034A,A100261G,G111029A,C116995T,C119296T,C121320T,G124130A,G124674A,G12524…	593-595,133164-133173,196601-196603	150584:G			C49815T,G63088A,C116995T,G149524T	0	0	4	4		OPG001:S105L,OPG002:S54F,OPG003:D264N,OPG025:A423D,OPG047:R48C,OPG053:P78S,OPG056:E125K,OPG057:E353K,OPG068:H539Y,OPG071:L108F,OPG072:D56N,OPG082:S122F,OPG092:D196N,OPG093:S30L,OPG093:D88N,OPG094:M142I,OPG098:E162K,OPG105:S734L,OPG109:H740Y,OPG118:K606E,OPG136:D98N,OPG136:E865K,OPG139:A17T,OPG145:E62K,OPG145:R243Q,OPG145:E435K,OPG150:S307L,OPG175:G28V,OPG176:H221Y,OPG193:L263F,OPG210:D209N,OPG210…			28015-28095,28592-28596,28603-28624,30989,30999-31003,32969-32994,33003-33008,33581-33614,33626-33627,34162-34196,34201-34207,36365-36402,43090,43093-43098,43107-43111,43919-43920,48054-48082,48158-48194,48205-48221,48236-48264,48284-48288,49820-49844,50066-50068,50106-50164,55365-55366,57524-57528,58725-58726,58893-58935,63135-63150,63161-63169,63171-63188,63728-63770,63774-63785,68792-68816,688…			591267	0	197209	0.989067	21000	5.78	good	2156	40	0	good	0	50	-1	0	good	4
hMpxV/Peru/LIM-INS-041/2022|EPI_ISL_14445118|2022-07-14	IIb	hMPXV-1	B.1.6	0	good	70	16	0	0	29	0	0	235	0	0	G1262A,G2591A,G3111A,G3522A,C3818T,C7771T,G14000T,G15428A,A18769G,G21723A,C23564T,G25661A,T28175C,G30367A,G31053A,G34459A,G37202A,G38360A,C38662T,C39119T,C39139T,G52885A,G54117A,G54635A,G64297A,C72362T,C73066T,G73239A,G74205A,G77383A,G81275A,A81977G,C82373T,G82451A,C83326T,C84587T,G87230A,G87297A,G91728A,G95034A,A100261G,C105831T,G111029A,C119296T,C121320T,G124130A,G124674A,G125249A,C128698T,G148…	593-595,133164-133173,196601-196603				C105831T,G150915A	0	0	2	2		OPG001:S105L,OPG002:S54F,OPG003:D264N,OPG025:A423D,OPG047:R48C,OPG053:P78S,OPG056:E125K,OPG057:E353K,OPG071:L108F,OPG072:D56N,OPG092:D196N,OPG093:S30L,OPG093:D88N,OPG094:M142I,OPG098:E162K,OPG105:S734L,OPG109:H740Y,OPG118:K606E,OPG136:D98N,OPG139:A17T,OPG145:E62K,OPG145:R243Q,OPG145:E435K,OPG150:S307L,OPG176:H221Y,OPG193:L263F,OPG210:D209N,OPG210:P722S,OPG210:M1741I			47113-47121,57837-57844,57846-57876,57886-57887,78655-78662,86263-86313,101587-101590,103893-103918,103920-103929,108794,121340-121342,122342-122347,155232-155279,160131-160135,160171-160177,169952-169963,188539-188540,188545-188546			591281	0	197209	0.998808	21000	0	good	235	40	0	good	0	50	-3	0	good	2
hMpxV/Peru/LIM-INS-042/2022|EPI_ISL_14445119|2022-07-14	IIb	hMPXV-1	B.1.6	0	good	69	16	1	0	29	0	0	325	0	0	G1262A,G2591A,G3111A,G3522A,C3818T,C7771T,G14000T,G15428A,A18769G,G21723A,C23564T,G25661A,T28175C,G30367A,G31053A,G34459A,G37202A,G38360A,C38662T,C39119T,C39139T,G52885A,G54117A,G54635A,G64297A,C72362T,C73066T,G73239A,G74205A,G77383A,G81275A,A81977G,C82373T,G82451A,C83326T,C84587T,G87230A,G87297A,G91728A,G95034A,A100261G,G111029A,C119296T,C121320T,G124130A,G124674A,G125249A,C128698T,G134060A,G148…	593-595,133164-133173,196601-196603	150583:T			G134060A	0	0	1	1		OPG001:S105L,OPG002:S54F,OPG003:D264N,OPG025:A423D,OPG047:R48C,OPG053:P78S,OPG056:E125K,OPG057:E353K,OPG071:L108F,OPG072:D56N,OPG092:D196N,OPG093:S30L,OPG093:D88N,OPG094:M142I,OPG098:E162K,OPG105:S734L,OPG109:H740Y,OPG118:K606E,OPG136:D98N,OPG139:A17T,OPG145:E62K,OPG145:R243Q,OPG145:E435K,OPG150:S307L,OPG176:H221Y,OPG193:L263F,OPG210:D209N,OPG210:P722S,OPG210:M1741I			21522-21543,27163-27167,36554-36584,39245-39271,39389-39392,40573-40587,40589,70084,70105,76335,88520-88525,103315-103324,103406-103416,103424-103463,105323-105324,120579-120586,132568-132570,133040-133053,133055-133077,133437-133438,149546-149550,150563-150567,150584,158745-158753,158768-158770,159014-159058,159073-159093,173265-173273			591279	0	197209	0.998352	21000	0	good	325	40	0	good	0	50	-4	0	good	1
hMpxV/Peru/LIM-INS-043/2022|EPI_ISL_14445120|2022-07-15	IIb	hMPXV-1	B.1.6	0	good	70	16	0	0	30	0	0	0	0	0	G1262A,G2591A,G3111A,G3522A,C3818T,C7771T,G14000T,G15428A,A18769G,G21723A,C23564T,G25661A,T28175C,G30367A,G31053A,G34459A,G37202A,G38360A,C38662T,C39119T,C39139T,G52885A,G54117A,G54635A,G64297A,C72362T,C73066T,G73239A,G74205A,G77383A,G81275A,A81977G,C82373T,G82451A,C83326T,C84587T,G87230A,G87297A,G91728A,G95034A,A100261G,C105831T,G111029A,C119296T,C121320T,G124130A,G124674A,G125249A,C128698T,C136…	593-595,133164-133173,196601-196603				C105831T,C136154T	0	0	2	2		OPG001:S105L,OPG002:S54F,OPG003:D264N,OPG025:A423D,OPG047:R48C,OPG053:P78S,OPG056:E125K,OPG057:E353K,OPG071:L108F,OPG072:D56N,OPG092:D196N,OPG093:S30L,OPG093:D88N,OPG094:M142I,OPG098:E162K,OPG105:S734L,OPG109:H740Y,OPG118:K606E,OPG136:D98N,OPG139:A17T,OPG145:E62K,OPG145:R243Q,OPG145:E435K,OPG150:S307L,OPG153:R505K,OPG176:H221Y,OPG193:L263F,OPG210:D209N,OPG210:P722S,OPG210:M1741I						591281	0	197209	1	21000	0	good	0	40	0	good	0	50	-3	0	good	2
hMpxV/Peru/LIM-INS-044/2022|EPI_ISL_14445121|2022-07-16	IIb	hMPXV-1	B.1.6	0.25	good	70	16	0	0	29	0	0	0	2	0	G1262A,G2591A,G3111A,G3522A,C3818T,C7771T,G8373A,G14000T,G15428A,A18769G,G21723A,C23564T,G25661A,T28175C,G30367A,G31053A,G34459A,G37202A,G38360A,C38662T,C39119T,C39139T,G52885A,G54117A,G54635A,G64297A,C72362T,C73066T,G73239A,G74205A,G77383A,G81275A,A81977G,C82373T,G82451A,C83326T,C84587T,G87230A,G87297A,G91728A,G95034A,A100261G,G102694A,G111029A,C119296T,C121320T,G124130A,G124674A,G125249A,C12869…	593-595,133164-133173,196601-196603				G8373A,G102694A	0	0	2	2		OPG001:S105L,OPG002:S54F,OPG003:D264N,OPG025:A423D,OPG047:R48C,OPG053:P78S,OPG056:E125K,OPG057:E353K,OPG071:L108F,OPG072:D56N,OPG092:D196N,OPG093:S30L,OPG093:D88N,OPG094:M142I,OPG098:E162K,OPG105:S734L,OPG109:H740Y,OPG118:K606E,OPG136:D98N,OPG139:A17T,OPG145:E62K,OPG145:R243Q,OPG145:E435K,OPG150:S307L,OPG176:H221Y,OPG193:L263F,OPG210:D209N,OPG210:P722S,OPG210:M1741I				R:170202,Y:187806		591281	0	197209	0.99999	21000	0	good	0	40	5	good	2	50	-3	0	good	2
hMpxV/Peru/LIM-INS-045/2022|EPI_ISL_14445122|2022-07-18	IIb	hMPXV-1	B.1.6	0	good	69	16	0	0	30	0	0	0	0	0	G1262A,G2591A,G3111A,G3522A,C3818T,C7771T,G14000T,G15428A,A18769G,G21723A,C23564T,G25661A,T28175C,G30367A,G31053A,G34459A,G37202A,G38360A,C38662T,C39119T,C39139T,G52885A,G54117A,G54635A,G64297A,C72362T,C73066T,G73239A,G74205A,G77383A,G81275A,A81977G,C82373T,G82451A,C83326T,C84587T,G87230A,G87297A,G91728A,G95034A,A100261G,G111029A,C119296T,C121320T,G124130A,G124674A,G125249A,C128698T,G148412A,C150…	593-595,133164-133173,196601-196603				G184770A	0	0	1	1		OPG001:S105L,OPG002:S54F,OPG003:D264N,OPG025:A423D,OPG047:R48C,OPG053:P78S,OPG056:E125K,OPG057:E353K,OPG071:L108F,OPG072:D56N,OPG092:D196N,OPG093:S30L,OPG093:D88N,OPG094:M142I,OPG098:E162K,OPG105:S734L,OPG109:H740Y,OPG118:K606E,OPG136:D98N,OPG139:A17T,OPG145:E62K,OPG145:R243Q,OPG145:E435K,OPG150:S307L,OPG176:H221Y,OPG193:L263F,OPG210:D209N,OPG210:P722S,OPG210:E1139K,OPG210:M1741I						591285	0	197209	1	21000	0	good	0	40	0	good	0	50	-4	0	good	1
hMpxV/Peru/LIM-INS-046/2022|EPI_ISL_14445123|2022-07-18	IIb	hMPXV-1	B.1.6	0	good	69	16	0	0	29	0	0	0	0	0	G1262A,G2591A,G3111A,G3522A,C3818T,C7771T,G14000T,G15428A,A18769G,G21723A,C23564T,G25661A,T28175C,G30367A,G31053A,G34459A,G37202A,G38360A,C38662T,C39119T,C39139T,G52885A,G54117A,G54635A,G64297A,C72362T,C73066T,G73239A,G74205A,G77383A,G81275A,A81977G,C82373T,G82451A,C83326T,C84587T,G87230A,G87297A,G91728A,G95034A,A100261G,G111029A,C119296T,C121320T,G124130A,G124674A,G125249A,C128698T,G148412A,C150…	593-595,133164-133173,196601-196603				C177833T	0	0	1	1		OPG001:S105L,OPG002:S54F,OPG003:D264N,OPG025:A423D,OPG047:R48C,OPG053:P78S,OPG056:E125K,OPG057:E353K,OPG071:L108F,OPG072:D56N,OPG092:D196N,OPG093:S30L,OPG093:D88N,OPG094:M142I,OPG098:E162K,OPG105:S734L,OPG109:H740Y,OPG118:K606E,OPG136:D98N,OPG139:A17T,OPG145:E62K,OPG145:R243Q,OPG145:E435K,OPG150:S307L,OPG176:H221Y,OPG193:L263F,OPG210:D209N,OPG210:P722S,OPG210:M1741I						591285	0	197209	1	21000	0	good	0	40	0	good	0	50	-4	0	good	1
hMpxV/Peru/LIM-INS-047/2022|EPI_ISL_14445124|2022-07-21	IIb	hMPXV-1	B.1.6	0	good	69	16	0	0	29	0	0	0	0	0	G1262A,G2591A,G3111A,G3522A,C3818T,C7771T,G14000T,G15428A,A18769G,G21723A,C23564T,G25661A,T28175C,G30367A,G31053A,G34459A,G37202A,G38360A,C38662T,C39119T,C39139T,G52885A,G54117A,G54635A,G64297A,C72362T,C73066T,G73239A,G74205A,G77383A,G81275A,A81977G,C82373T,G82451A,C83326T,C84587T,G87230A,G87297A,G91728A,G95034A,A100261G,C105831T,G111029A,C119296T,C121320T,G124130A,G124674A,G125249A,C128698T,G148…	593-595,133164-133173,196601-196603				C105831T	0	0	1	1		OPG001:S105L,OPG002:S54F,OPG003:D264N,OPG025:A423D,OPG047:R48C,OPG053:P78S,OPG056:E125K,OPG057:E353K,OPG071:L108F,OPG072:D56N,OPG092:D196N,OPG093:S30L,OPG093:D88N,OPG094:M142I,OPG098:E162K,OPG105:S734L,OPG109:H740Y,OPG118:K606E,OPG136:D98N,OPG139:A17T,OPG145:E62K,OPG145:R243Q,OPG145:E435K,OPG150:S307L,OPG176:H221Y,OPG193:L263F,OPG210:D209N,OPG210:P722S,OPG210:M1741I						591285	0	197209	1	21000	0	good	0	40	0	good	0	50	-4	0	good	1
hMpxV/Peru/LIM-INS-048/2022|EPI_ISL_14445125|2022-07-25	IIb	hMPXV-1	B.1	0	good	67	14	0	0	29	0	0	2	0	0	G1262A,G2591A,G3111A,G3522A,C3818T,C7771T,G14000T,G15428A,A18769G,G21723A,C23564T,G25661A,T28175C,G30367A,G31053A,G34459A,G37202A,G38360A,C38662T,C39119T,C39139T,G52885A,G54117A,G54635A,G64297A,C72362T,C73066T,G73239A,G74205A,G77383A,G81275A,A81977G,C82373T,G82451A,C83326T,C84587T,G87230A,G87297A,G91728A,G95034A,A100261G,C119296T,C121320T,G124130A,G124674A,G125249A,C128698T,G148412A,C150469T,A151…	593-594,133164-133173,196601-196602					0	0	0	0		OPG001:S105L,OPG002:S54F,OPG003:D264N,OPG025:A423D,OPG047:R48C,OPG053:P78S,OPG056:E125K,OPG057:E353K,OPG071:L108F,OPG072:D56N,OPG092:D196N,OPG093:S30L,OPG093:D88N,OPG094:M142I,OPG098:E162K,OPG105:S734L,OPG109:H740Y,OPG118:K606E,OPG136:D98N,OPG139:A17T,OPG145:E62K,OPG145:R243Q,OPG145:E435K,OPG150:S307L,OPG176:H221Y,OPG193:L263F,OPG210:D209N,OPG210:P722S,OPG210:M1741I			595,196603			591299	0	197209	0.99999	21000	0	good	2	40	0	good	0	50	-5	0	good	0
hMpxV/Peru/LIM-INS-049/2022|EPI_ISL_14445126|2022-07-22	IIb	hMPXV-1	B.1	0	good	67	16	0	0	29	0	0	0	0	0	G1262A,G2591A,G3111A,G3522A,C3818T,C7771T,G14000T,G15428A,A18769G,G21723A,C23564T,G25661A,T28175C,G30367A,G31053A,G34459A,G37202A,G38360A,C38662T,C39119T,C39139T,G52885A,G54117A,G54635A,G64297A,C72362T,C73066T,G73239A,G74205A,G77383A,G81275A,A81977G,C82373T,G82451A,C83326T,C84587T,G87230A,G87297A,G91728A,G95034A,A100261G,C119296T,C121320T,G124130A,G124674A,G125249A,C128698T,G148412A,C150469T,A151…	593-595,133164-133173,196601-196603					0	0	0	0		OPG001:S105L,OPG002:S54F,OPG003:D264N,OPG025:A423D,OPG047:R48C,OPG053:P78S,OPG056:E125K,OPG057:E353K,OPG071:L108F,OPG072:D56N,OPG092:D196N,OPG093:S30L,OPG093:D88N,OPG094:M142I,OPG098:E162K,OPG105:S734L,OPG109:H740Y,OPG118:K606E,OPG136:D98N,OPG139:A17T,OPG145:E62K,OPG145:R243Q,OPG145:E435K,OPG150:S307L,OPG176:H221Y,OPG193:L263F,OPG210:D209N,OPG210:P722S,OPG210:M1741I						591293	0	197209	1	21000	0	good	0	40	0	good	0	50	-5	0	good	0
hMpxV/Peru/LIM-INS-050/2022|EPI_ISL_14445127|2022-07-23	IIb	hMPXV-1	B.1.6	0	good	68	16	0	0	29	0	0	0	0	0	G1262A,G2591A,G3111A,G3522A,C3818T,C7771T,G14000T,G15428A,A18769G,G21723A,C23564T,G25661A,T28175C,G30367A,G31053A,G34459A,G37202A,G38360A,C38662T,C39119T,C39139T,G52885A,G54117A,G54635A,G64297A,C72362T,C73066T,G73239A,G74205A,G77383A,G81275A,A81977G,C82373T,G82451A,C83326T,C84587T,G87230A,G87297A,G91728A,G95034A,A100261G,G111029A,C119296T,C121320T,G124130A,G124674A,G125249A,C128698T,G148412A,C150…	593-595,133164-133173,196601-196603					0	0	0	0		OPG001:S105L,OPG002:S54F,OPG003:D264N,OPG025:A423D,OPG047:R48C,OPG053:P78S,OPG056:E125K,OPG057:E353K,OPG071:L108F,OPG072:D56N,OPG092:D196N,OPG093:S30L,OPG093:D88N,OPG094:M142I,OPG098:E162K,OPG105:S734L,OPG109:H740Y,OPG118:K606E,OPG136:D98N,OPG139:A17T,OPG145:E62K,OPG145:R243Q,OPG145:E435K,OPG150:S307L,OPG176:H221Y,OPG193:L263F,OPG210:D209N,OPG210:P722S,OPG210:M1741I						591289	0	197209	1	21000	0	good	0	40	0	good	0	50	-5	0	good	0
hMpxV/Peru/LIM-INS-052/2022|EPI_ISL_14445128|2022-07-19	IIb	hMPXV-1	B.1.6	0	good	68	16	0	0	29	0	0	0	0	0	G1262A,G2591A,G3111A,G3522A,C3818T,C7771T,G14000T,G15428A,A18769G,G21723A,C23564T,G25661A,T28175C,G30367A,G31053A,G34459A,G37202A,G38360A,C38662T,C39119T,C39139T,G52885A,G54117A,G54635A,G64297A,C72362T,C73066T,G73239A,G74205A,G77383A,G81275A,A81977G,C82373T,G82451A,C83326T,C84587T,G87230A,G87297A,G91728A,G95034A,A100261G,G111029A,C119296T,C121320T,G124130A,G124674A,G125249A,C128698T,G148412A,C150…	593-595,133164-133173,196601-196603					0	0	0	0		OPG001:S105L,OPG002:S54F,OPG003:D264N,OPG025:A423D,OPG047:R48C,OPG053:P78S,OPG056:E125K,OPG057:E353K,OPG071:L108F,OPG072:D56N,OPG092:D196N,OPG093:S30L,OPG093:D88N,OPG094:M142I,OPG098:E162K,OPG105:S734L,OPG109:H740Y,OPG118:K606E,OPG136:D98N,OPG139:A17T,OPG145:E62K,OPG145:R243Q,OPG145:E435K,OPG150:S307L,OPG176:H221Y,OPG193:L263F,OPG210:D209N,OPG210:P722S,OPG210:M1741I						591289	0	197209	1	21000	0	good	0	40	0	good	0	50	-5	0	good	0
hMpxV/Peru/LIM-INS-053/2022|EPI_ISL_14445129|2022-07-19	IIb	hMPXV-1	B.1.6	0	good	68	16	0	0	29	0	0	0	0	0	G1262A,G2591A,G3111A,G3522A,C3818T,C7771T,G14000T,G15428A,A18769G,G21723A,C23564T,G25661A,T28175C,G30367A,G31053A,G34459A,G37202A,G38360A,C38662T,C39119T,C39139T,G52885A,G54117A,G54635A,G64297A,C72362T,C73066T,G73239A,G74205A,G77383A,G81275A,A81977G,C82373T,G82451A,C83326T,C84587T,G87230A,G87297A,G91728A,G95034A,A100261G,G111029A,C119296T,C121320T,G124130A,G124674A,G125249A,C128698T,G148412A,C150…	593-595,133164-133173,196601-196603					0	0	0	0		OPG001:S105L,OPG002:S54F,OPG003:D264N,OPG025:A423D,OPG047:R48C,OPG053:P78S,OPG056:E125K,OPG057:E353K,OPG071:L108F,OPG072:D56N,OPG092:D196N,OPG093:S30L,OPG093:D88N,OPG094:M142I,OPG098:E162K,OPG105:S734L,OPG109:H740Y,OPG118:K606E,OPG136:D98N,OPG139:A17T,OPG145:E62K,OPG145:R243Q,OPG145:E435K,OPG150:S307L,OPG176:H221Y,OPG193:L263F,OPG210:D209N,OPG210:P722S,OPG210:M1741I						591289	0	197209	1	21000	0	good	0	40	0	good	0	50	-5	0	good	0
hMpxV/Peru/LIM-INS-054/2022|EPI_ISL_14445130|2022-07-20	IIb	hMPXV-1	B.1	0	good	67	16	0	0	29	0	0	0	0	0	G1262A,G2591A,G3111A,G3522A,C3818T,C7771T,G14000T,G15428A,A18769G,G21723A,C23564T,G25661A,T28175C,G30367A,G31053A,G34459A,G37202A,G38360A,C38662T,C39119T,C39139T,G52885A,G54117A,G54635A,G64297A,C72362T,C73066T,G73239A,G74205A,G77383A,G81275A,A81977G,C82373T,G82451A,C83326T,C84587T,G87230A,G87297A,G91728A,G95034A,A100261G,C119296T,C121320T,G124130A,G124674A,G125249A,C128698T,G148412A,C150469T,A151…	593-595,133164-133173,196601-196603					0	0	0	0		OPG001:S105L,OPG002:S54F,OPG003:D264N,OPG025:A423D,OPG047:R48C,OPG053:P78S,OPG056:E125K,OPG057:E353K,OPG071:L108F,OPG072:D56N,OPG092:D196N,OPG093:S30L,OPG093:D88N,OPG094:M142I,OPG098:E162K,OPG105:S734L,OPG109:H740Y,OPG118:K606E,OPG136:D98N,OPG139:A17T,OPG145:E62K,OPG145:R243Q,OPG145:E435K,OPG150:S307L,OPG176:H221Y,OPG193:L263F,OPG210:D209N,OPG210:P722S,OPG210:M1741I						591293	0	197209	1	21000	0	good	0	40	0	good	0	50	-5	0	good	0
hMpxV/Peru/LIM-INS-055/2022|EPI_ISL_14445131|2022-07-18	IIb	hMPXV-1	B.1	1	good	67	16	0	0	29	0	0	0	4	0	G1262A,G2591A,G3111A,G3522A,C3818T,C7771T,G14000T,G15428A,A18769G,G21723A,C23564T,G25661A,T28175C,G30367A,G31053A,G34459A,G37202A,G38360A,C38662T,C39119T,C39139T,G52885A,G54117A,G54635A,G64297A,C72362T,C73066T,G73239A,G74205A,G77383A,G81275A,A81977G,C82373T,G82451A,C83326T,C84587T,G87230A,G87297A,G91728A,G95034A,A100261G,C119296T,C121320T,G124130A,G124674A,G125249A,C128698T,G148412A,C150469T,A151…	593-595,133164-133173,196601-196603					0	0	0	0		OPG001:S105L,OPG002:S54F,OPG003:D264N,OPG025:A423D,OPG047:R48C,OPG053:P78S,OPG056:E125K,OPG057:E353K,OPG071:L108F,OPG072:D56N,OPG092:D196N,OPG093:S30L,OPG093:D88N,OPG094:M142I,OPG098:E162K,OPG105:S734L,OPG109:H740Y,OPG118:K606E,OPG136:D98N,OPG139:A17T,OPG145:E62K,OPG145:R243Q,OPG145:E435K,OPG150:S307L,OPG176:H221Y,OPG193:L263F,OPG210:D209N,OPG210:P722S,OPG210:M1741I				R:28706,R:111029,R:181470,M:189925		591293	0	197209	0.99998	21000	0	good	0	40	10	good	4	50	-5	0	good	0
hMpxV/Peru/LIM-INS-056/2022|EPI_ISL_14445132|2022-07-18	IIb	hMPXV-1	B.1.6	0	good	70	15	0	0	29	0	0	1	0	0	G1262A,G2591A,G3111A,G3522A,C3818T,C7771T,G14000T,G15428A,A18769G,G21723A,C23564T,G25661A,T28175C,G30367A,G31053A,G34459A,G37202A,G38360A,G38438A,C38662T,C39119T,C39139T,G52885A,G54117A,G54635A,G64297A,C72362T,C73066T,G73239A,G74205A,G77383A,G81275A,A81977G,C82373T,G82451A,C83326T,C84587T,G87230A,G87297A,G91728A,G95034A,A100261G,G111029A,C119296T,C121320T,G124130A,G124674A,G125249A,C128698T,G1484…	593-594,133164-133173,196601-196603				G38438A,C169343T	0	0	2	2		OPG001:S105L,OPG002:S54F,OPG003:D264N,OPG025:A423D,OPG047:R48C,OPG053:P78S,OPG056:E125K,OPG057:E353K,OPG071:L108F,OPG072:D56N,OPG092:D196N,OPG093:S30L,OPG093:D88N,OPG094:M142I,OPG098:E162K,OPG105:S734L,OPG109:H740Y,OPG118:K606E,OPG136:D98N,OPG139:A17T,OPG145:E62K,OPG145:R243Q,OPG145:E435K,OPG150:S307L,OPG176:H221Y,OPG193:L263F,OPG210:D209N,OPG210:P722S,OPG210:M1741I			595			591284	0	197209	0.999995	21000	0	good	1	40	0	good	0	50	-3	0	good	2
hMpxV/Peru/LIM-INS-057/2022|EPI_ISL_14445133|2022-07-19	IIb	hMPXV-1	B.1.6	0	good	69	16	0	0	30	0	0	0	0	0	G1262A,G2591A,G3111A,G3522A,C3818T,C7771T,G14000T,G15428A,A18769G,G21723A,C23564T,G25661A,T28175C,G30367A,G31053A,G34459A,G37202A,G38360A,C38662T,C39119T,C39139T,G52885A,G54117A,G54635A,G64297A,C72362T,C73066T,G73239A,G74205A,G77383A,G81275A,A81977G,C82373T,G82451A,C83326T,C84587T,G87230A,G87297A,G91728A,G95034A,A100261G,G111029A,C119296T,C121320T,G124130A,G124674A,G125249A,C128698T,G148412A,G149…	593-595,133164-133173,196601-196603				G149524T	0	0	1	1		OPG001:S105L,OPG002:S54F,OPG003:D264N,OPG025:A423D,OPG047:R48C,OPG053:P78S,OPG056:E125K,OPG057:E353K,OPG071:L108F,OPG072:D56N,OPG092:D196N,OPG093:S30L,OPG093:D88N,OPG094:M142I,OPG098:E162K,OPG105:S734L,OPG109:H740Y,OPG118:K606E,OPG136:D98N,OPG139:A17T,OPG145:E62K,OPG145:R243Q,OPG145:E435K,OPG150:S307L,OPG175:G28V,OPG176:H221Y,OPG193:L263F,OPG210:D209N,OPG210:P722S,OPG210:M1741I						591285	0	197209	1	21000	0	good	0	40	0	good	0	50	-4	0	good	1
hMpxV/Peru/LIM-INS-058/2022|EPI_ISL_14445134|2022-07-21	IIb	hMPXV-1	B.1	0.0625	good	67	16	0	0	29	0	0	1	1	0	G1262A,G2591A,G3111A,G3522A,C3818T,C7771T,G14000T,G15428A,A18769G,G21723A,C23564T,G25661A,T28175C,G30367A,G31053A,G34459A,G37202A,G38360A,C38662T,C39119T,C39139T,G52885A,G54117A,G54635A,G64297A,C72362T,C73066T,G73239A,G74205A,G77383A,G81275A,A81977G,C82373T,G82451A,C83326T,C84587T,G87230A,G87297A,G91728A,G95034A,A100261G,C119296T,C121320T,G124130A,G124674A,G125249A,C128698T,G148412A,C150469T,A151…	593-595,133164-133173,196601-196603					0	0	0	0		OPG001:S105L,OPG002:S54F,OPG003:D264N,OPG025:A423D,OPG047:R48C,OPG053:P78S,OPG056:E125K,OPG057:E353K,OPG071:L108F,OPG072:D56N,OPG092:D196N,OPG093:S30L,OPG093:D88N,OPG094:M142I,OPG098:E162K,OPG105:S734L,OPG109:H740Y,OPG118:K606E,OPG136:D98N,OPG139:A17T,OPG145:E62K,OPG145:R243Q,OPG145:E435K,OPG150:S307L,OPG176:H221Y,OPG193:L263F,OPG210:D209N,OPG210:P722S,OPG210:M1741I			596	R:29070		591293	0	197209	0.99999	21000	0	good	1	40	2.5	good	1	50	-5	0	good	0
hMpxV/Peru/LIM-INS-059/2022|EPI_ISL_14445135|2022-07-18	IIb	hMPXV-1	B.1.6	0	good	70	16	1	0	31	0	0	182	0	0	G1262A,G2591A,G3111A,G3522A,C3818T,C5363T,C7771T,G14000T,G15428A,A18769G,G21723A,C23564T,G25661A,T28175C,G30367A,G31053A,G34459A,G37202A,G38360A,C38662T,C39119T,C39139T,G52885A,G54117A,G54635A,G64297A,C72362T,C73066T,G73239A,G74205A,G77383A,G81275A,A81977G,C82373T,G82451A,C83326T,C84587T,G87230A,G87297A,G91728A,G95034A,A100261G,G111029A,C119296T,C121320T,G124130A,G124674A,G125249A,C128698T,G14841…	593-595,133164-133173,196601-196603	150583:T			C5363T,G191847A	0	0	2	2		NBT03_gp175:G265E,OPG001:S105L,OPG002:S54F,OPG003:D264N,OPG015:G265E,OPG025:A423D,OPG047:R48C,OPG053:P78S,OPG056:E125K,OPG057:E353K,OPG071:L108F,OPG072:D56N,OPG092:D196N,OPG093:S30L,OPG093:D88N,OPG094:M142I,OPG098:E162K,OPG105:S734L,OPG109:H740Y,OPG118:K606E,OPG136:D98N,OPG139:A17T,OPG145:E62K,OPG145:R243Q,OPG145:E435K,OPG150:S307L,OPG176:H221Y,OPG193:L263F,OPG210:D209N,OPG210:P722S,OPG210:M1741I			101299-101479,150584			591275	0	197209	0.999077	21000	0	good	182	40	0	good	0	50	-3	0	good	2
hMpxV/Peru/LIM-INS-061/2022|EPI_ISL_14445136|2022-07-23	IIb	hMPXV-1	B.1.6	0	good	70	16	1	0	31	0	0	1	0	0	G1262A,G2591A,G3111A,G3522A,C3818T,C7771T,G14000T,G15428A,A18769G,G21723A,C23564T,G25661A,T28175C,G30367A,G31053A,G34459A,G37202A,G38360A,C38662T,C39119T,C39139T,G52885A,G54117A,G54635A,G64297A,C72362T,C73066T,G73239A,G74205A,G77383A,G81275A,A81977G,C82373T,G82451A,C83326T,C84587T,G87230A,G87297A,G91728A,G95034A,A100261G,G111029A,C119296T,C121320T,G124130A,G124674A,G125249A,C128698T,G148412A,G149…	593-595,133164-133173,196601-196603	150583:T			G149524T,C182263T	0	0	2	2		OPG001:S105L,OPG002:S54F,OPG003:D264N,OPG025:A423D,OPG047:R48C,OPG053:P78S,OPG056:E125K,OPG057:E353K,OPG071:L108F,OPG072:D56N,OPG092:D196N,OPG093:S30L,OPG093:D88N,OPG094:M142I,OPG098:E162K,OPG105:S734L,OPG109:H740Y,OPG118:K606E,OPG136:D98N,OPG139:A17T,OPG145:E62K,OPG145:R243Q,OPG145:E435K,OPG150:S307L,OPG175:G28V,OPG176:H221Y,OPG193:L263F,OPG210:D209N,OPG210:A303V,OPG210:P722S,OPG210:M1741I			150584			591275	0	197209	0.999995	21000	0	good	1	40	0	good	0	50	-3	0	good	2
hMpxV/Peru/LIM-INS-063/2022|EPI_ISL_14445137|2022-07-21	IIb	hMPXV-1	B.1	0.25	good	67	14	0	0	29	0	0	2	2	0	G1262A,G2591A,G3111A,G3522A,C3818T,C7771T,G14000T,G15428A,A18769G,G21723A,C23564T,G25661A,T28175C,G30367A,G31053A,G34459A,G37202A,G38360A,C38662T,C39119T,C39139T,G52885A,G54117A,G54635A,G64297A,C72362T,C73066T,G73239A,G74205A,G77383A,G81275A,A81977G,C82373T,G82451A,C83326T,C84587T,G87230A,G87297A,G91728A,G95034A,A100261G,C119296T,C121320T,G124130A,G124674A,G125249A,C128698T,G148412A,C150469T,A151…	593-594,133164-133173,196601-196602					0	0	0	0		OPG001:S105L,OPG002:S54F,OPG003:D264N,OPG025:A423D,OPG047:R48C,OPG053:P78S,OPG056:E125K,OPG057:E353K,OPG071:L108F,OPG072:D56N,OPG092:D196N,OPG093:S30L,OPG093:D88N,OPG094:M142I,OPG098:E162K,OPG105:S734L,OPG109:H740Y,OPG118:K606E,OPG136:D98N,OPG139:A17T,OPG145:E62K,OPG145:R243Q,OPG145:E435K,OPG150:S307L,OPG176:H221Y,OPG193:L263F,OPG210:D209N,OPG210:P722S,OPG210:M1741I			595,196603	R:102694,Y:179537		591299	0	197209	0.99998	21000	0	good	2	40	5	good	2	50	-5	0	good	0
hMpxV/Peru/LIM-INS-064/2022|EPI_ISL_14445138|2022-07-17	IIb	hMPXV-1	B.1.6	0	good	68	16	0	0	29	0	0	0	0	0	G1262A,G2591A,G3111A,G3522A,C3818T,C7771T,G14000T,G15428A,A18769G,G21723A,C23564T,G25661A,T28175C,G30367A,G31053A,G34459A,G37202A,G38360A,C38662T,C39119T,C39139T,G52885A,G54117A,G54635A,G64297A,C72362T,C73066T,G73239A,G74205A,G77383A,G81275A,A81977G,C82373T,G82451A,C83326T,C84587T,G87230A,G87297A,G91728A,G95034A,A100261G,G111029A,C119296T,C121320T,G124130A,G124674A,G125249A,C128698T,G148412A,C150…	593-595,133164-133173,196601-196603					0	0	0	0		OPG001:S105L,OPG002:S54F,OPG003:D264N,OPG025:A423D,OPG047:R48C,OPG053:P78S,OPG056:E125K,OPG057:E353K,OPG071:L108F,OPG072:D56N,OPG092:D196N,OPG093:S30L,OPG093:D88N,OPG094:M142I,OPG098:E162K,OPG105:S734L,OPG109:H740Y,OPG118:K606E,OPG136:D98N,OPG139:A17T,OPG145:E62K,OPG145:R243Q,OPG145:E435K,OPG150:S307L,OPG176:H221Y,OPG193:L263F,OPG210:D209N,OPG210:P722S,OPG210:M1741I						591289	0	197209	1	21000	0	good	0	40	0	good	0	50	-5	0	good	0
hMpxV/Peru/LIM-INS-065/2022|EPI_ISL_14445139|2022-07-18	IIb	hMPXV-1	B.1.6	0	good	68	16	0	0	29	0	0	0	0	0	G1262A,G2591A,G3111A,G3522A,C3818T,C7771T,G14000T,G15428A,A18769G,G21723A,C23564T,G25661A,T28175C,G30367A,G31053A,G34459A,G37202A,G38360A,C38662T,C39119T,C39139T,G52885A,G54117A,G54635A,G64297A,C72362T,C73066T,G73239A,G74205A,G77383A,G81275A,A81977G,C82373T,G82451A,C83326T,C84587T,G87230A,G87297A,G91728A,G95034A,A100261G,G111029A,C119296T,C121320T,G124130A,G124674A,G125249A,C128698T,G148412A,C150…	593-595,133164-133173,196601-196603					0	0	0	0		OPG001:S105L,OPG002:S54F,OPG003:D264N,OPG025:A423D,OPG047:R48C,OPG053:P78S,OPG056:E125K,OPG057:E353K,OPG071:L108F,OPG072:D56N,OPG092:D196N,OPG093:S30L,OPG093:D88N,OPG094:M142I,OPG098:E162K,OPG105:S734L,OPG109:H740Y,OPG118:K606E,OPG136:D98N,OPG139:A17T,OPG145:E62K,OPG145:R243Q,OPG145:E435K,OPG150:S307L,OPG176:H221Y,OPG193:L263F,OPG210:D209N,OPG210:P722S,OPG210:M1741I						591289	0	197209	1	21000	0	good	0	40	0	good	0	50	-5	0	good	0
hMpxV/Peru/LIM-INS-066/2022|EPI_ISL_14445140|2022-07-18	IIb	hMPXV-1	B.1	0	good	67	16	1	0	29	0	0	2	0	0	G1262A,G2591A,G3111A,G3522A,C3818T,C7771T,G14000T,G15428A,A18769G,G21723A,C23564T,G25661A,T28175C,G30367A,G31053A,G34459A,G37202A,G38360A,C38662T,C39119T,C39139T,G52885A,G54117A,G54635A,G64297A,C72362T,C73066T,G73239A,G74205A,G77383A,G81275A,A81977G,C82373T,G82451A,C83326T,C84587T,G87230A,G87297A,G91728A,G95034A,A100261G,C119296T,C121320T,G124130A,G124674A,G125249A,C128698T,G148412A,C150469T,A151…	593-595,133164-133173,196601-196603	150583:T				0	0	0	0		OPG001:S105L,OPG002:S54F,OPG003:D264N,OPG025:A423D,OPG047:R48C,OPG053:P78S,OPG056:E125K,OPG057:E353K,OPG071:L108F,OPG072:D56N,OPG092:D196N,OPG093:S30L,OPG093:D88N,OPG094:M142I,OPG098:E162K,OPG105:S734L,OPG109:H740Y,OPG118:K606E,OPG136:D98N,OPG139:A17T,OPG145:E62K,OPG145:R243Q,OPG145:E435K,OPG150:S307L,OPG176:H221Y,OPG193:L263F,OPG210:D209N,OPG210:P722S,OPG210:M1741I			596,150584			591287	0	197209	0.99999	21000	0	good	2	40	0	good	0	50	-5	0	good	0
hMpxV/Peru/LIM-INS-067/2022|EPI_ISL_14445141|2022-07-19	IIb	hMPXV-1	B.1.6	0	good	68	16	0	0	29	0	0	0	0	0	G1262A,G2591A,G3111A,G3522A,C3818T,C7771T,G14000T,G15428A,A18769G,G21723A,C23564T,G25661A,T28175C,G30367A,G31053A,G34459A,G37202A,G38360A,C38662T,C39119T,C39139T,G52885A,G54117A,G54635A,G64297A,C72362T,C73066T,G73239A,G74205A,G77383A,G81275A,A81977G,C82373T,G82451A,C83326T,C84587T,G87230A,G87297A,G91728A,G95034A,A100261G,G111029A,C119296T,C121320T,G124130A,G124674A,G125249A,C128698T,G148412A,C150…	593-595,133164-133173,196601-196603					0	0	0	0		OPG001:S105L,OPG002:S54F,OPG003:D264N,OPG025:A423D,OPG047:R48C,OPG053:P78S,OPG056:E125K,OPG057:E353K,OPG071:L108F,OPG072:D56N,OPG092:D196N,OPG093:S30L,OPG093:D88N,OPG094:M142I,OPG098:E162K,OPG105:S734L,OPG109:H740Y,OPG118:K606E,OPG136:D98N,OPG139:A17T,OPG145:E62K,OPG145:R243Q,OPG145:E435K,OPG150:S307L,OPG176:H221Y,OPG193:L263F,OPG210:D209N,OPG210:P722S,OPG210:M1741I						591289	0	197209	1	21000	0	good	0	40	0	good	0	50	-5	0	good	0
hMpxV/Peru/LIM-INS-068/2022|EPI_ISL_14445142|2022-07-22	IIb	hMPXV-1	B.1.6	0	good	69	16	7	0	30	0	0	0	0	0	G1262A,G2591A,G3111A,G3522A,C3818T,C7771T,G14000T,G15428A,A18769G,G21723A,C23564T,G25661A,T28175C,G30367A,G31053A,G34459A,G37202A,G38360A,C38662T,C39119T,C39139T,G52885A,G54117A,G54635A,G64297A,C72362T,C73066T,G73239A,G74205A,G77383A,G81275A,A81977G,C82373T,G82451A,C83326T,C84587T,G87230A,G87297A,G91728A,G95034A,A100261G,G111029A,C119296T,C121320T,G124130A,G124674A,G125249A,C128698T,G148412A,G149…	593-595,133164-133173,196601-196603	146854:TATTTTA			G149524T	0	0	1	1		OPG001:S105L,OPG002:S54F,OPG003:D264N,OPG025:A423D,OPG047:R48C,OPG053:P78S,OPG056:E125K,OPG057:E353K,OPG071:L108F,OPG072:D56N,OPG092:D196N,OPG093:S30L,OPG093:D88N,OPG094:M142I,OPG098:E162K,OPG105:S734L,OPG109:H740Y,OPG118:K606E,OPG136:D98N,OPG139:A17T,OPG145:E62K,OPG145:R243Q,OPG145:E435K,OPG150:S307L,OPG175:G28V,OPG176:H221Y,OPG193:L263F,OPG210:D209N,OPG210:P722S,OPG210:M1741I						591279	0	197209	1	21000	0	good	0	40	0	good	0	50	-4	0	good	1
hMpxV/Peru/LIM-INS-070/2022|EPI_ISL_14445143|2022-07-24	IIb	hMPXV-1	B.1.6	0.0625	good	69	16	0	0	29	0	0	0	1	0	G1262A,G2591A,G3111A,G3522A,C3818T,C7771T,G14000T,G15428A,A18769G,G21723A,C23564T,G25661A,T28175C,G30367A,G31053A,G34459A,G37202A,G38360A,C38662T,C39119T,C39139T,G52885A,G54117A,G54635A,G64297A,C72362T,C73066T,G73239A,G74205A,G77383A,G81275A,A81977G,C82373T,G82451A,C83326T,C84587T,G87230A,G87297A,G91728A,G95034A,A100261G,C105831T,G111029A,C119296T,C121320T,G124130A,G124674A,G125249A,C128698T,G148…	593-595,133164-133173,196601-196603				C105831T	0	0	1	1		OPG001:S105L,OPG002:S54F,OPG003:D264N,OPG025:A423D,OPG047:R48C,OPG053:P78S,OPG056:E125K,OPG057:E353K,OPG071:L108F,OPG072:D56N,OPG092:D196N,OPG093:S30L,OPG093:D88N,OPG094:M142I,OPG098:E162K,OPG105:S734L,OPG109:H740Y,OPG118:K606E,OPG136:D98N,OPG139:A17T,OPG145:E62K,OPG145:R243Q,OPG145:E435K,OPG150:S307L,OPG176:H221Y,OPG193:L263F,OPG210:D209N,OPG210:P722S,OPG210:M1741I				Y:24992		591285	0	197209	0.999995	21000	0	good	0	40	2.5	good	1	50	-4	0	good	1
hMpxV/Peru/LIM-INS-071/2022|EPI_ISL_14445144|2022-07-20	IIb	hMPXV-1	B.1.6	0	good	69	16	0	0	30	0	0	0	0	0	G1262A,G2591A,G3111A,G3522A,C3818T,C7771T,G14000T,G15428A,A18769G,G21723A,C23564T,G25661A,T28175C,G30367A,G31053A,G34459A,G37202A,G38360A,C38662T,C39119T,C39139T,G52885A,G54117A,G54635A,G64297A,C72362T,C73066T,G73239A,G74205A,G77383A,G81275A,A81977G,C82373T,G82451A,C83326T,C84587T,G87230A,G87297A,G91728A,G95034A,A100261G,G111029A,C119296T,C121320T,G124130A,G124674A,G125249A,C128698T,G148412A,C150…	593-595,133164-133173,196601-196603				G162109A	0	0	1	1		OPG001:S105L,OPG002:S54F,OPG003:D264N,OPG025:A423D,OPG047:R48C,OPG053:P78S,OPG056:E125K,OPG057:E353K,OPG071:L108F,OPG072:D56N,OPG092:D196N,OPG093:S30L,OPG093:D88N,OPG094:M142I,OPG098:E162K,OPG105:S734L,OPG109:H740Y,OPG118:K606E,OPG136:D98N,OPG139:A17T,OPG145:E62K,OPG145:R243Q,OPG145:E435K,OPG150:S307L,OPG176:H221Y,OPG188:D172N,OPG193:L263F,OPG210:D209N,OPG210:P722S,OPG210:M1741I						591285	0	197209	1	21000	0	good	0	40	0	good	0	50	-4	0	good	1
hMpxV/Peru/LIM-INS-072/2022|EPI_ISL_14445145|2022-07-21	IIb	hMPXV-1	B.1.6	0	good	68	15	1	0	29	0	0	229	0	0	G1262A,G2591A,G3111A,G3522A,C3818T,C7771T,G14000T,G15428A,A18769G,G21723A,C23564T,G25661A,T28175C,G30367A,G31053A,G34459A,G37202A,G38360A,C38662T,C39119T,C39139T,G52885A,G54117A,G54635A,G64297A,C72362T,C73066T,G73239A,G74205A,G77383A,G81275A,A81977G,C82373T,G82451A,C83326T,C84587T,G87230A,G87297A,G91728A,G95034A,A100261G,G111029A,C119296T,C121320T,G124130A,G124674A,G125249A,C128698T,G148412A,C150…	593-594,133164-133173,196601-196603	150583:T				0	0	0	0		OPG001:S105L,OPG002:S54F,OPG003:D264N,OPG025:A423D,OPG047:R48C,OPG053:P78S,OPG056:E125K,OPG057:E353K,OPG071:L108F,OPG072:D56N,OPG092:D196N,OPG093:S30L,OPG093:D88N,OPG094:M142I,OPG098:E162K,OPG105:S734L,OPG109:H740Y,OPG118:K606E,OPG136:D98N,OPG139:A17T,OPG145:E62K,OPG145:R243Q,OPG145:E435K,OPG150:S307L,OPG176:H221Y,OPG193:L263F,OPG210:D209N,OPG210:P722S,OPG210:M1741I			595,38986-39007,45736,61234-61295,61304-61309,81302-81312,82463-82465,94289-94307,94329-94342,122904-122906,122943-122948,133691-133713,133721-133736,133741-133771,150584,155331-155340			591286	0	197209	0.998839	21000	0	good	229	40	0	good	0	50	-5	0	good	0
hMpxV/Peru/LIM-INS-073/2022|EPI_ISL_14445146|2022-07-20	IIb	hMPXV-1	B.1.6	0	good	69	15	0	0	29	0	0	105	0	0	G1262A,G2591A,G3111A,G3522A,C3818T,C7771T,G14000T,G15428A,A18769G,G21723A,C23564T,G25661A,T28175C,G30367A,G31053A,G34459A,G37202A,G38360A,C38662T,C39119T,C39139T,G52885A,G54117A,G54635A,G64297A,C72362T,C73066T,G73239A,G74205A,G77383A,G81275A,A81977G,C82373T,G82451A,C83326T,C84587T,G87230A,G87297A,G91728A,G95034A,A100261G,G111029A,C119296T,C121320T,G124130A,G124674A,G125249A,C128698T,G148412A,C150…	593-595,133164-133173,196601-196602				G175617A	0	0	1	1		OPG001:S105L,OPG002:S54F,OPG003:D264N,OPG025:A423D,OPG047:R48C,OPG053:P78S,OPG056:E125K,OPG057:E353K,OPG071:L108F,OPG072:D56N,OPG092:D196N,OPG093:S30L,OPG093:D88N,OPG094:M142I,OPG098:E162K,OPG105:S734L,OPG109:H740Y,OPG118:K606E,OPG136:D98N,OPG139:A17T,OPG145:E62K,OPG145:R243Q,OPG145:E435K,OPG150:S307L,OPG176:H221Y,OPG193:L263F,OPG210:D209N,OPG210:P722S,OPG210:M1741I			60500-60508,63922-63926,90441-90497,102885,113211-113213,119359-119372,119389-119392,122205-122215,196603			591288	0	197209	0.999468	21000	0	good	105	40	0	good	0	50	-4	0	good	1
hMpxV/Peru/LIM-INS-074/2022|EPI_ISL_14445147|2022-07-20	IIb	hMPXV-1	B.1.6	0	good	68	25	0	0	29	0	0	335	0	0	G1262A,G2591A,G3111A,G3522A,C3818T,C7771T,G14000T,G15428A,A18769G,G21723A,C23564T,G25661A,T28175C,G30367A,G31053A,G34459A,G37202A,G38360A,C38662T,C39119T,C39139T,G52885A,G54117A,G54635A,G64297A,C72362T,C73066T,G73239A,G74205A,G77383A,G81275A,A81977G,C82373T,G82451A,C83326T,C84587T,G87230A,G87297A,G91728A,G95034A,A100261G,G111029A,C119296T,C121320T,G124130A,G124674A,G125249A,C128698T,G148412A,C150…	593-595,133164-133173,150550-150558,196601-196603					0	0	0	0		OPG001:S105L,OPG002:S54F,OPG003:D264N,OPG025:A423D,OPG047:R48C,OPG053:P78S,OPG056:E125K,OPG057:E353K,OPG071:L108F,OPG072:D56N,OPG092:D196N,OPG093:S30L,OPG093:D88N,OPG094:M142I,OPG098:E162K,OPG105:S734L,OPG109:H740Y,OPG118:K606E,OPG136:D98N,OPG139:A17T,OPG145:E62K,OPG145:R243Q,OPG145:E435K,OPG150:S307L,OPG176:H221Y,OPG193:L263F,OPG210:D209N,OPG210:P722S,OPG210:M1741I			38502-38504,50318-50352,62128,62136-62145,63311-63328,63348-63351,65304-65351,74245-74254,76218-76221,76623,78547,89952-89959,113184-113224,130057,130067-130087,132885-132891,133863,139685-139686,141411-141463,143346-143373,145629-145635,148950-148954,150560-150567,154675-154678,154683,154701-154709,165003-165006			591247	0	197206	0.998286	21000	0	good	335	40	0	good	0	50	-4	0	good	1
hMpxV/Peru/LIM-INS-076/2022|EPI_ISL_14445148|2022-07-23	IIb	hMPXV-1	B.1.6	0.2505	good	68	15	0	0	29	0	0	2001	0	0	G1262A,G2591A,G3111A,G3522A,C3818T,C7771T,G14000T,G15428A,A18769G,G21723A,C23564T,G25661A,T28175C,G30367A,G31053A,G34459A,G37202A,G38360A,C38662T,C39119T,C39139T,G52885A,G54117A,G54635A,G64297A,C72362T,C73066T,G73239A,G77383A,G81275A,A81977G,C82373T,G82451A,C83326T,C84587T,G87230A,G87297A,G91728A,G95034A,A100261G,G111029A,C119296T,C121320T,G124130A,G124674A,G125249A,C128698T,G148412A,C150469T,A15…	593-595,133164-133173,196601-196602				G153559A	0	0	1	1		OPG001:S105L,OPG002:S54F,OPG003:D264N,OPG025:A423D,OPG047:R48C,OPG053:P78S,OPG056:E125K,OPG057:E353K,OPG071:L108F,OPG072:D56N,OPG092:D196N,OPG093:S30L,OPG093:D88N,OPG098:E162K,OPG105:S734L,OPG109:H740Y,OPG118:K606E,OPG136:D98N,OPG139:A17T,OPG145:E62K,OPG145:R243Q,OPG145:E435K,OPG150:S307L,OPG176:H221Y,OPG180:D290N,OPG193:L263F,OPG210:D209N,OPG210:P722S,OPG210:M1741I			36295-36360,36365,38854-38881,38888-38927,50812-50840,51634-51662,53086-53094,61242-61357,61362-61368,61881-61912,64478-64503,64526,67891-67906,68092-68101,68774-68797,68803-68806,68809-68819,70077-70132,73500-73522,74136-74150,74161,74171-74228,75044-75048,75069-75071,75081-75090,75094-75095,75425-75434,81278-81287,83664-83670,83682-83714,83717,84593-84597,84601-84607,85383-85400,85920-85921,860…			591292	0	197209	0.989853	21000	5.005	good	2001	40	0	good	0	50	-4	0	good	1
hMpxV/Peru/LIM-INS-078/2022|EPI_ISL_14445149|2022-07-20	IIb	hMPXV-1	B.1.6	0.512656	good	69	16	1	0	30	0	0	2432	0	0	G1262A,G2591A,G3111A,G3522A,C3818T,C3994T,C7771T,G14000T,G15428A,A18769G,G21723A,C23564T,G25661A,T28175C,G30367A,G31053A,G34459A,G37202A,G38360A,C38662T,C39119T,C39139T,G52885A,G54117A,G54635A,G64297A,C72362T,G73239A,G74205A,G81275A,A81977G,C82373T,G82451A,C83326T,C84587T,G87230A,G87297A,G91728A,G95034A,A100261G,C101070T,G111029A,C119296T,C121320T,G124130A,G124674A,G125249A,C128698T,G148412A,C150…	593-595,133164-133173,196601-196603	150584:G			C3994T,C101070T,C186940T,G193216A	0	0	4	4		OPG001:S105L,OPG002:S54F,OPG003:R205Q,OPG003:D264N,OPG025:A423D,OPG047:R48C,OPG053:P78S,OPG056:E125K,OPG057:E353K,OPG071:L108F,OPG072:D56N,OPG092:D196N,OPG093:D88N,OPG094:M142I,OPG105:S734L,OPG109:H740Y,OPG118:K606E,OPG120:D227N,OPG136:D98N,OPG139:A17T,OPG145:E62K,OPG145:R243Q,OPG145:E435K,OPG150:S307L,OPG176:H221Y,OPG193:L263F,OPG210:D209N,OPG210:P722S,OPG210:M1741I,OPG210:S1862F			9156-9160,10792-10800,17542-17552,17558-17568,18154-18155,18165-18171,21018-21019,23667-23685,24513-24521,35347-35352,35362-35390,35766-35773,39865-39874,39882-39911,41627-41674,41684-41687,42176-42226,42796-42879,43619,43674,45956-45962,45966-45984,45986-45989,49282,51202-51262,54395-54406,54426-54437,54589-54595,55381-55408,55515-55661,57936-57961,57971-57994,58664-58671,60582-60651,65501-65555…			591279	0	197209	0.987668	21000	7.16	good	2432	40	0	good	0	50	-1	0	good	4
hMpxV/Peru/LIM-INS-079/2022|EPI_ISL_14445150|2022-07-23	IIb	hMPXV-1	B.1.6	0.085849	good	70	16	0	0	30	0	0	1586	0	0	G1262A,G2591A,G3111A,G3522A,C3818T,C7771T,G14000T,G15428A,A18769G,G21723A,C23564T,G25661A,T28175C,G30367A,G31053A,G34459A,G37202A,G38360A,C38662T,C39119T,C39139T,G52885A,G54117A,G54635A,G64297A,C72362T,C73066T,G73239A,G74205A,G77383A,G81275A,A81977G,C82373T,G82451A,C83326T,C84587T,G87230A,G87297A,G91728A,G95034A,A100261G,G111029A,C119296T,C121320T,G124130A,G124674A,G125249A,C128698T,C146285T,G148…	593-595,133164-133173,196601-196603				C146285T,C160354T	0	0	2	2		OPG001:S105L,OPG002:S54F,OPG003:D264N,OPG025:A423D,OPG047:R48C,OPG053:P78S,OPG056:E125K,OPG057:E353K,OPG071:L108F,OPG072:D56N,OPG092:D196N,OPG093:S30L,OPG093:D88N,OPG094:M142I,OPG098:E162K,OPG105:S734L,OPG109:H740Y,OPG118:K606E,OPG136:D98N,OPG139:A17T,OPG145:E62K,OPG145:R243Q,OPG145:E435K,OPG150:S307L,OPG170:S165N,OPG176:H221Y,OPG193:L263F,OPG210:D209N,OPG210:P722S,OPG210:M1741I			12913-12917,13128-13145,27759-27760,36684-36717,40624-40645,44825-44829,44867-44874,46793-46803,47782-47787,48641-48654,50063-50068,51006-51027,58706-58725,62118-62119,62126-62152,65172-65183,65409-65415,65437-65462,65472-65473,66307-66319,66334-66342,69129-69181,73275-73297,73312-73330,73919-73959,73974-73978,74023-74034,74149-74200,74210-74219,74661-74687,74706-74716,74768-74786,74790-74818,753…			591257	0	197201	0.991917	21000	2.93	good	1586	40	0	good	0	50	-3	0	good	2
hMpxV/Peru/LIM-INS-081/2022|EPI_ISL_14445151|2022-07-24	IIb	hMPXV-1	B.1.1	5.12306	good	69	16	0	0	31	0	0	5415	2	0	G1262A,G2591A,G3111A,G3522A,C3818T,C7771T,G14000T,G15428A,A18769G,G21723A,C23564T,G25661A,T28175C,G30367A,G31053A,G34459A,G37202A,G38360A,C38662T,C39119T,C39139T,G52885A,G54117A,G54635A,G64297A,C67659T,C72362T,C73066T,G73239A,G74205A,G74360A,G77383A,G81275A,A81977G,C82373T,G82451A,C83326T,C84587T,G87230A,G87297A,G91728A,G95034A,A100261G,C119296T,C121320T,G124130A,G124674A,G125249A,C128698T,G14841…	593-595,133164-133173,196601-196603				C67659T	0	0	1	1		OPG001:S105L,OPG002:S54F,OPG003:D264N,OPG025:A423D,OPG047:R48C,OPG053:P78S,OPG056:E125K,OPG057:E353K,OPG071:L108F,OPG072:D56N,OPG085:M291I,OPG092:D196N,OPG093:S30L,OPG093:D88N,OPG094:M142I,OPG094:R194H,OPG098:E162K,OPG105:S734L,OPG109:H740Y,OPG118:K606E,OPG136:D98N,OPG139:A17T,OPG145:E62K,OPG145:R243Q,OPG145:E435K,OPG150:S307L,OPG176:H221Y,OPG193:L263F,OPG210:D209N,OPG210:P722S,OPG210:M1741I			1371-1378,2916-2946,2956-2962,3184-3185,5937-6021,6405-6406,6411-6419,7174,7246,12899-12926,14868-14869,16282-16305,16316-16340,17411-17415,18253-18267,18885-18992,20329-20430,20547-20572,20592-20596,21138-21148,22756-22772,22797-22815,22830-22841,25341-25350,25353-25396,26951-26996,27016-27047,27399-27421,27431-27442,33788-33790,33798,36278-36314,36326-36345,38874-38880,40532-40555,41591-41600,4…	R:93828,M:149985		591285	0	197209	0.972532	21000	22.075	good	5415	40	5	good	2	50	-4	0	good	1
hMpxV/Peru/LOR-INS-039/2022|EPI_ISL_14445152|2022-07-12	IIb	hMPXV-1	B.1.6	0	good	71	14	0	0	32	0	0	784	0	0	G1262A,G2591A,G3111A,G3522A,C3818T,C7771T,G14000T,G15428A,A18769G,G21723A,C23564T,G25661A,T28175C,G30367A,G31053A,G34459A,G37202A,G38360A,C38662T,C39119T,C39139T,C49815T,G52885A,G54117A,G54635A,G63088A,G64297A,C72362T,C73066T,G73239A,G74205A,G77383A,G81275A,A81977G,C82373T,G82451A,C83326T,C84587T,G87230A,G87297A,G91728A,G95034A,A100261G,G111029A,C119296T,C121320T,G124130A,G124674A,G125249A,C12869…	593-594,133164-133173,196601-196602				C49815T,G63088A,G149524T	0	0	3	3		OPG001:S105L,OPG002:S54F,OPG003:D264N,OPG025:A423D,OPG047:R48C,OPG053:P78S,OPG056:E125K,OPG057:E353K,OPG068:H539Y,OPG071:L108F,OPG072:D56N,OPG082:S122F,OPG092:D196N,OPG093:S30L,OPG093:D88N,OPG094:M142I,OPG098:E162K,OPG105:S734L,OPG109:H740Y,OPG118:K606E,OPG136:D98N,OPG139:A17T,OPG145:E62K,OPG145:R243Q,OPG145:E435K,OPG150:S307L,OPG175:G28V,OPG176:H221Y,OPG193:L263F,OPG210:D209N,OPG210:P722S,OPG210…			2799-2868,24754-24764,43697-43714,54952-54986,56843-56850,56862-56865,62019-62045,70798-70799,70808-70853,75815-75838,79399-79410,79424-79464,82647-82685,88964-88967,91049-91093,92484-92491,94690-94699,98601-98605,111987-111999,112002-112017,112026-112030,113596-113607,113611-113613,113623-113661,114564-114571,120196-120224,122781-122816,126645-126666,129042-129048,131427-131438,132712-132713,135…			591283	0	197209	0.996025	21000	0	good	784	40	0	good	0	50	-2	0	good	3
hMpxV/Peru/PIU-INS-051/2022|EPI_ISL_14445153|2022-07-12	IIb	hMPXV-1	B.1	0.0625	good	67	16	0	0	29	0	0	0	1	0	G1262A,G2591A,G3111A,G3522A,C3818T,C7771T,G14000T,G15428A,A18769G,G21723A,C23564T,G25661A,T28175C,G30367A,G31053A,G34459A,G37202A,G38360A,C38662T,C39119T,C39139T,G52885A,G54117A,G54635A,G64297A,C72362T,C73066T,G73239A,G74205A,G77383A,G81275A,A81977G,C82373T,G82451A,C83326T,C84587T,G87230A,G87297A,G91728A,G95034A,A100261G,C119296T,C121320T,G124130A,G124674A,G125249A,C128698T,G148412A,C150469T,A151…	593-595,133164-133173,196601-196603					0	0	0	0		OPG001:S105L,OPG002:S54F,OPG003:D264N,OPG025:A423D,OPG047:R48C,OPG053:P78S,OPG056:E125K,OPG057:E353K,OPG071:L108F,OPG072:D56N,OPG092:D196N,OPG093:S30L,OPG093:D88N,OPG094:M142I,OPG098:E162K,OPG105:S734L,OPG109:H740Y,OPG118:K606E,OPG136:D98N,OPG139:A17T,OPG145:E62K,OPG145:R243Q,OPG145:E435K,OPG150:S307L,OPG176:H221Y,OPG193:L263F,OPG210:D209N,OPG210:P722S,OPG210:M1741I				Y:185492		591293	0	197209	0.999995	21000	0	good	0	40	2.5	good	1	50	-5	0	good	0
hMpxV/Brazil/RS-CEVS-CDCT60/2022|EPI_ISL_14465517|2022-08-04	IIb	hMPXV-1	B.1	0.36	good	73	116	39	0	33	0	0	192	0	0	G1262A,G2591A,G3111A,G3522A,C3818T,C7771T,G14000T,G15428A,C17048T,A18769G,G21723A,C22179T,C23564T,G25661A,T28175C,G30367A,G31053A,G34459A,G37202A,G38360A,C38662T,C39119T,C39139T,G52885A,G54117A,G54635A,G61083A,G64297A,C72362T,C73066T,G73239A,G74205A,G74360A,G77383A,G81275A,A81977G,C82373T,G82451A,C83326T,C84587T,G87230A,G87297A,G91728A,G93828A,G95034A,A100261G,C119296T,C121320T,G124130A,G124674A,…	593-596,133164-133173,179077-179175,196595-196597	133077:TTT,173273:ATATATATATATATATATATATATATATATATATAT			C17048T,C22179T,G61083A,G74360A,G93828A	0	0	5	5		OPG001:S105L,OPG002:S54F,OPG003:D264N,OPG025:A423D,OPG029:D8N,OPG047:R48C,OPG053:P78S,OPG056:E125K,OPG057:E353K,OPG071:L108F,OPG072:D56N,OPG092:D196N,OPG093:S30L,OPG093:D88N,OPG094:M142I,OPG094:R194H,OPG098:E162K,OPG105:S734L,OPG109:H740Y,OPG113:E700K,OPG118:K606E,OPG136:D98N,OPG139:A17T,OPG145:E62K,OPG145:R243Q,OPG145:E435K,OPG150:S307L,OPG176:H221Y,OPG193:L263F,OPG205:E452K,OPG210:D209N,OPG210:…			542,560,563-565,605,668-669,682,689,691-717,719-759,196451-196464,196557,196559,196580-196581,196585,196591,196598-196667,196705-196710,196715,196720-196736			588503	353	196746	0.994889	21000	0	good	192	40	0	good	0	50	3	6	good	8
hMpxV/Brazil/AM-FIOCRUZ-ILMD2204652/2022|EPI_ISL_14467428|2022-07-28	IIb	hMPXV-1	B.1	0	good	68	14	0	0	29	0	0	249	0	0	G1262A,G2591A,G3111A,G3522A,C3818T,C7771T,G14000T,G15428A,A18769G,G21723A,C23564T,G25661A,T28175C,G30367A,G31053A,G34459A,G37202A,G38360A,C38662T,C39119T,C39139T,G52885A,G54117A,G54635A,G64297A,C72362T,C73066T,G73239A,G74205A,G77383A,G81275A,A81977G,C82373T,G82451A,C83326T,C84587T,G87230A,G87297A,G91728A,G95034A,A100261G,C119296T,C121320T,G124130A,G124674A,G125249A,C128698T,G148412A,C150469T,A151…	133164-133173,196601-196603,196799				A196849G	0	0	1	1		OPG001:S105L,OPG002:S54F,OPG003:D264N,OPG025:A423D,OPG047:R48C,OPG053:P78S,OPG056:E125K,OPG057:E353K,OPG071:L108F,OPG072:D56N,OPG092:D196N,OPG093:S30L,OPG093:D88N,OPG094:M142I,OPG098:E162K,OPG105:S734L,OPG109:H740Y,OPG118:K606E,OPG136:D98N,OPG139:A17T,OPG145:E62K,OPG145:R243Q,OPG145:E435K,OPG150:S307L,OPG176:H221Y,OPG193:L263F,OPG210:D209N,OPG210:P722S,OPG210:M1741I			78-128,607-615,173266-173334,179052-179171			590407	0	196913	0.997236	21000	0	good	249	40	0	good	0	50	-3	0	good	2
hMpxV/Brazil/AM-FIOCRUZ-ILMD2204653/2022|EPI_ISL_14467429|2022-08-04	IIb	hMPXV-1	B.1.9	0	good	68	69	1	0	29	0	0	95	0	0	G1262A,G2591A,G3111A,G3522A,C3818T,C7771T,G14000T,G15428A,A18769G,G21723A,C23564T,G25661A,T28175C,G30367A,G31053A,G34459A,G37202A,G38360A,C38662T,C39119T,C39139T,G52885A,G54117A,G54635A,G64297A,C72362T,C73066T,G73239A,G74205A,G77383A,G81275A,A81977G,C82373T,G82451A,C83326T,C84587T,G87230A,G87297A,G91728A,G95034A,A100261G,C119296T,C121320T,G124130A,G124674A,G125249A,C128698T,G148412A,C150469T,A151…	593-595,133164-133173,173257-173308,196601-196604	179133:T				0	0	0	0		OPG001:S105L,OPG002:S54F,OPG003:D264N,OPG025:A423D,OPG047:R48C,OPG053:P78S,OPG056:E125K,OPG057:E353K,OPG071:L108F,OPG072:D56N,OPG092:D196N,OPG093:S30L,OPG093:D88N,OPG094:M142I,OPG098:E162K,OPG105:S734L,OPG109:H740Y,OPG118:K606E,OPG136:D98N,OPG139:A17T,OPG145:E62K,OPG145:R243Q,OPG145:E435K,OPG150:S307L,OPG176:H221Y,OPG193:L263F,OPG210:D209N,OPG210:P722S,OPG210:M1741I			179134-179228			590512	64	197071	0.998494	21000	0	good	95	40	0	good	0	50	-3	0	good	2
hMpxV/Brazil/SP-IAL-28/2022|EPI_ISL_14571429|2022-08-07	IIb	hMPXV-1	B.1.1	1	good	80	51	7	0	35	0	0	131	0	0	G1262A,G2591A,G3111A,G3522A,C3818T,C7771T,G14000T,G15428A,A18769G,G21723A,C22739T,C22740T,C23564T,G25661A,T28175C,G30367A,G31053A,G34459A,A34503C,A36184G,G37202A,G38360A,C38662T,C38937T,C39119T,C39139T,G52885A,G54117A,G54635A,G64297A,C72362T,C73066T,G73239A,G74205A,G74360A,G77383A,G81275A,A81977G,C82373T,A82405C,A82406T,A82407G,G82451A,C83326T,C84587T,G87230A,G87297A,G91728A,G95034A,A100261G,C119…	593-595,133164-133173,150551-150567,179077-179094,196601-196603	133077:TTT,173273:ATAT			A34503C,A36184G,A82405C,A82406T,A82407G,G173534A,G173538C,A173543T,C196879G	0	0	9	9		OPG001:S105L,OPG002:S54F,OPG003:D264N,OPG025:A423D,OPG038:E141K,OPG047:R48C,OPG053:F63C,OPG053:P78S,OPG056:R33Q,OPG056:E125K,OPG057:E353K,OPG071:L108F,OPG072:D56N,OPG092:D196N,OPG093:S30L,OPG093:D88N,OPG094:M142I,OPG094:R194H,OPG098:E162K,OPG105:Q427P,OPG105:N428D,OPG105:S734L,OPG109:H740Y,OPG118:K606E,OPG136:D98N,OPG139:A17T,OPG145:E62K,OPG145:R243Q,OPG145:E435K,OPG150:S307L,OPG176:H221Y,OPG193:…			39851-39981			589570	184	196879	0.996729	21000	0	good	131	40	0	good	0	50	5	10	good	10
hMpxV/Brazil/SP-IAL-29/2022|EPI_ISL_14571433|2022-08-05	IIb	hMPXV-1	B.1.1	3.24	good	84	51	7	0	37	0	0	0	0	0	G1262A,G2591A,G3111A,G3522A,C3818T,A6778C,C7771T,G14000T,G15428A,A17992C,A17993T,A18769G,G21723A,C22739T,C22740T,C23564T,G25661A,T28175C,G30367A,G31053A,G34459A,A34503C,A36184G,G37202A,G38360A,C38662T,C38937T,C39119T,C39139T,A52225G,G52885A,G54117A,G54635A,G64297A,C72362T,C73066T,G73239A,G74205A,G74360A,G77383A,G81275A,A81977G,C82373T,A82405C,A82406T,A82407G,G82451A,C83326T,C84587T,G87230A,G87297…	593-595,133164-133173,150551-150567,179077-179094,196601-196603	133077:TTT,173273:ATAT			A6778C,A17992C,A17993T,A34503C,A36184G,A52225G,A82405C,A82406T,A82407G,C165270T,G173534A,G173538C,A173543T	0	0	13	13		OPG001:S105L,OPG002:S54F,OPG003:D264N,OPG025:A423D,OPG031:I279K,OPG038:E141K,OPG047:R48C,OPG053:F63C,OPG053:P78S,OPG056:R33Q,OPG056:E125K,OPG057:E353K,OPG071:L108F,OPG072:D56N,OPG092:D196N,OPG093:S30L,OPG093:D88N,OPG094:M142I,OPG094:R194H,OPG098:E162K,OPG105:Q427P,OPG105:N428D,OPG105:S734L,OPG109:H740Y,OPG118:K606E,OPG136:D98N,OPG139:A17T,OPG145:E62K,OPG145:R243Q,OPG145:E435K,OPG150:S307L,OPG176:…						589074	337	196872	0.996582	21000	0	good	0	40	0	good	0	50	9	18	good	14
hMpxV/Brazil/SP-IAL-30/2022|EPI_ISL_14571435|2022-08-09	IIb	hMPXV-1	B.1	1.96	good	77	53	9	0	35	0	0	16	0	0	G1262A,G2591A,G3111A,G3522A,C3818T,A6778C,C7771T,G14000T,G15428A,C17048T,A18769G,G21723A,C22179T,C23564T,G25661A,T28175C,G30367A,G31053A,G34459A,A34503C,A36184G,G37202A,G38360A,C38662T,C39119T,C39139T,G52885A,G54117A,G54635A,G64297A,C72362T,C73066T,G73239A,G74205A,G74360A,G77383A,G81275A,A81977G,C82373T,G82451A,C83326T,C84587T,G87230A,G87297A,G91728A,G93828A,G95034A,A100261G,C119296T,C121320T,G12…	593-595,133164-133173,133287-133288,150551-150567,179074-179091,196601-196603	133077:TTT,133281:GC,173273:ATAT			A6778C,C17048T,C22179T,A36184G,G74360A,G93828A,C140118T,A140119T,G177009A	0	0	9	9		OPG001:S105L,OPG002:S54F,OPG003:D264N,OPG025:A423D,OPG029:D8N,OPG047:R48C,OPG053:F63C,OPG053:P78S,OPG056:E125K,OPG057:E353K,OPG071:L108F,OPG072:D56N,OPG092:D196N,OPG093:S30L,OPG093:D88N,OPG094:M142I,OPG094:R194H,OPG098:E162K,OPG105:S734L,OPG109:H740Y,OPG113:E700K,OPG118:K606E,OPG136:D98N,OPG139:A17T,OPG145:E62K,OPG145:R243Q,OPG145:E435K,OPG150:S307L,OPG159:N118Y,OPG176:H221Y,OPG193:L263F,OPG205:E…			197049-197064			590791	105	197209	0.999386	21000	0	good	16	40	0	good	0	50	7	14	good	12
hMpxV/Brazil/SP-IAL-31/2022|EPI_ISL_14571439|2022-08-05	IIb	hMPXV-1	B.1.1	0	good	75	51	7	0	32	0	0	107	0	0	G1262A,G2591A,G3111A,G3522A,C3818T,C7771T,G14000T,G15428A,A18769G,G21723A,C22739T,C22740T,C23564T,G25661A,T28175C,G30367A,G31053A,G34459A,G37202A,G38360A,C38662T,C38937T,G39026A,C39119T,C39139T,G52885A,G54117A,G54635A,G64297A,C72362T,C73066T,G73239A,G74205A,G74360A,G77383A,G81275A,A81977G,C82373T,G82451A,C83326T,C84587T,G87230A,G87297A,G91728A,G95034A,A100261G,C119296T,C121320T,G124130A,G124674A,…	593-595,133164-133173,150551-150567,179077-179094,196601-196603	133077:TTT,173273:ATAT			G39026A,A133287C,G133288T,C158685T	0	0	4	4		OPG001:S105L,OPG002:S54F,OPG003:D264N,OPG025:A423D,OPG038:E141K,OPG047:R48C,OPG053:P78S,OPG056:R33Q,OPG056:E125K,OPG057:E353K,OPG071:L108F,OPG072:D56N,OPG092:D196N,OPG093:S30L,OPG093:D88N,OPG094:M142I,OPG094:R194H,OPG098:E162K,OPG105:S734L,OPG109:H740Y,OPG118:K606E,OPG136:D98N,OPG139:A17T,OPG145:E62K,OPG145:R243Q,OPG145:E435K,OPG150:S307L,OPG176:H221Y,OPG193:L263F,OPG210:D209N,OPG210:P722S,OPG210…			39901-40007			589080	342	196867	0.995989	21000	0	good	107	40	0	good	0	50	0	0	good	5
hMpxV/Brazil/SP-IAL-32/2022|EPI_ISL_14571441|2022-08-09	IIb	hMPXV-1	B.1.1	0	good	75	51	7	0	32	0	0	333	0	0	G1262A,G2591A,G3111A,G3522A,C3818T,C7771T,G14000T,G15428A,A18769G,G21723A,C22739T,C22740T,C23564T,G25661A,T28175C,G30367A,G31053A,G34459A,G37202A,G38360A,C38662T,C38937T,G39026A,C39119T,C39139T,G52885A,G54117A,G54635A,G64297A,C72362T,C73066T,G73239A,G74205A,G74360A,G77383A,G81275A,A81977G,C82373T,G82451A,C83326T,C84587T,G87230A,G87297A,G91728A,G95034A,A100261G,C119296T,C121320T,G124130A,G124674A,…	593-595,133164-133173,150551-150567,179077-179094,196601-196603	133077:TTT,173273:ATAT			G39026A,A133287C,G133288T,C158685T	0	0	4	4		OPG001:S105L,OPG002:S54F,OPG003:D264N,OPG025:A423D,OPG038:E141K,OPG047:R48C,OPG053:P78S,OPG056:R33Q,OPG056:E125K,OPG057:E353K,OPG071:L108F,OPG072:D56N,OPG092:D196N,OPG093:S30L,OPG093:D88N,OPG094:M142I,OPG094:R194H,OPG098:E162K,OPG105:S734L,OPG109:H740Y,OPG118:K606E,OPG136:D98N,OPG139:A17T,OPG145:E62K,OPG145:R243Q,OPG145:E435K,OPG150:S307L,OPG176:H221Y,OPG193:L263F,OPG210:D209N,OPG210:P722S,OPG210…			12941-13122,39734-39884			589071	343	196865	0.994828	21000	0	good	333	40	0	good	0	50	0	0	good	5
hMpxV/Brazil/SP-IAL-33/2022|EPI_ISL_14571442|2022-08-09	IIb	hMPXV-1	B.1	3.24	good	81	51	7	0	35	0	0	0	0	0	G1262A,G2591A,G3111A,G3522A,C3818T,C7771T,G12908A,G14000T,G15428A,A18769G,G21723A,C23564T,G25661A,T28175C,G30367A,G31053A,G34459A,A34503C,A36184G,G37202A,G38360A,C38662T,C39119T,C39139T,G52885A,G54117A,G54635A,G61083A,G64297A,G67261A,C72362T,C73066T,G73239A,G74205A,G77383A,G81275A,A81977G,C82373T,A82405C,A82406T,A82407G,G82451A,C83326T,C84587T,G87230A,G87297A,G91728A,G95034A,A100261G,T109224C,G10…	593-595,133164-133173,150551-150567,179077-179094,196601-196603	133077:TTT,173273:ATAT			G12908A,A36184G,G61083A,G67261A,A82405C,A82406T,A82407G,T109224C,G109225T,T109228G,G173534A,G173538C,A173543T	0	0	13	13		OPG001:S105L,OPG002:S54F,OPG003:D264N,OPG025:A423D,OPG047:R48C,OPG053:F63C,OPG053:P78S,OPG056:E125K,OPG057:E353K,OPG071:L108F,OPG072:D56N,OPG085:S424L,OPG092:D196N,OPG093:S30L,OPG093:D88N,OPG094:M142I,OPG098:E162K,OPG105:Q427P,OPG105:N428D,OPG105:S734L,OPG109:H740Y,OPG118:K606E,OPG129:K593Q,OPG129:Q594R,OPG136:D98N,OPG139:A17T,OPG145:E62K,OPG145:R243Q,OPG145:E435K,OPG150:S307L,OPG176:H221Y,OPG193…						589101	332	196872	0.996608	21000	0	good	0	40	0	good	0	50	9	18	good	14
[truncated: 1,674 more rows]
[truncated: 18 more columns]

## Sheet: 38Seq for Phylogenetic analysis
seqName	clade	outbreak	lineage	qc.overallScore	qc.overallStatus	totalSubstitutions	totalDeletions	totalInsertions	totalFrameShifts	totalAminoacidSubstitutions	totalAminoacidDeletions	totalAminoacidInsertions	totalMissing	totalNonACGTNs	totalPcrPrimerChanges	substitutions	deletions	insertions	privateNucMutations.reversionSubstitutions	privateNucMutations.labeledSubstitutions	privateNucMutations.unlabeledSubstitutions	privateNucMutations.totalReversionSubstitutions	privateNucMutations.totalLabeledSubstitutions	privateNucMutations.totalUnlabeledSubstitutions	privateNucMutations.totalPrivateSubstitutions	frameShifts	aaSubstitutions	aaDeletions	aaInsertions	missing	nonACGTNs	pcrPrimerChanges	alignmentScore	alignmentStart	alignmentEnd	coverage	qc.missingData.missingDataThreshold	qc.missingData.score	qc.missingData.status	qc.missingData.totalMissing	qc.mixedSites.mixedSitesThreshold	qc.mixedSites.score	qc.mixedSites.status	qc.mixedSites.totalMixedSites	qc.privateMutations.cutoff	qc.privateMutations.excess	qc.privateMutations.score	qc.privateMutations.status	qc.privateMutations.total
[truncated: 38 more rows]
[truncated: 18 more columns]
